# Supplementary material for: The biological role of local and global fMRI BOLD signal variability in multiscale human brain organization
Source: Nat Commun. 2026 Jan 30;17:2189. doi: 10.1038/s41467-026-68700-0 (PMC12960827; doi:10.1038/s41467-026-68700-0)
Supplement: Supplementary file 4 — Source Data [file 41467_2026_68700_MOESM4_ESM.zip]

Archive with 55 entries (54 files):
- Source Data/
- Source Data/Fig7_data.csv
- __MACOSX/Source Data/._Fig7_data.csv
- Source Data/Fig6_data.csv
- __MACOSX/Source Data/._Fig6_data.csv
- Source Data/Fig1C_ROIExpression.csv
- __MACOSX/Source Data/._Fig1C_ROIExpression.csv
- Source Data/FigS7_data.csv
- __MACOSX/Source Data/._FigS7_data.csv
- Source Data/FigS2_ROIExpression.csv
- __MACOSX/Source Data/._FigS2_ROIExpression.csv
- Source Data/Fig8A_data.csv
- __MACOSX/Source Data/._Fig8A_data.csv
- Source Data/Fig8B_boxplots.csv
- __MACOSX/Source Data/._Fig8B_boxplots.csv
- Source Data/Fig2A_data.csv
- __MACOSX/Source Data/._Fig2A_data.csv
- Source Data/FigS6_corr.csv
- __MACOSX/Source Data/._FigS6_corr.csv
- Source Data/FigS6_pred.csv
- __MACOSX/Source Data/._FigS6_pred.csv
- Source Data/FigS1_data.csv
- __MACOSX/Source Data/._FigS1_data.csv
- Source Data/Fig2B_regionalreliability.csv
- __MACOSX/Source Data/._Fig2B_regionalreliability.csv
- Source Data/Fig8C_data.csv
- __MACOSX/Source Data/._Fig8C_data.csv
- Source Data/Fig1C_testretest_n145.csv
- __MACOSX/Source Data/._Fig1C_testretest_n145.csv
- Source Data/Fig2B_networkreliability.csv
- __MACOSX/Source Data/._Fig2B_networkreliability.csv
- Source Data/FigS5_data.csv
- __MACOSX/Source Data/._FigS5_data.csv
- Source Data/FigS4_data.csv
- __MACOSX/Source Data/._FigS4_data.csv
- Source Data/Fig2B_groupreliability.csv
- __MACOSX/Source Data/._Fig2B_groupreliability.csv
- Source Data/Fig4_data.csv
- __MACOSX/Source Data/._Fig4_data.csv
- Source Data/Fig5_data.csv
- __MACOSX/Source Data/._Fig5_data.csv
- Source Data/Fig5_HungarianSpins.csv
- __MACOSX/Source Data/._Fig5_HungarianSpins.csv
- Source Data/FigS3_data.csv
- __MACOSX/Source Data/._FigS3_data.csv
- Source Data/FigS2_AgeExpression.csv
- __MACOSX/Source Data/._FigS2_AgeExpression.csv
- Source Data/Fig8B_corr.csv
- __MACOSX/Source Data/._Fig8B_corr.csv
- Source Data/Fig3_data.csv
- __MACOSX/Source Data/._Fig3_data.csv
- Source Data/Fig1C_AgeExpression.csv
- __MACOSX/Source Data/._Fig1C_AgeExpression.csv
- Source Data/Fig8B_simulations.csv
- __MACOSX/Source Data/._Fig8B_simulations.csv
