# Supplementary material for: The biological role of local and global fMRI BOLD signal variability in multiscale human brain organization
Source: Nat Commun. 2026 Jan 30;17:2189. doi: 10.1038/s41467-026-68700-0 (PMC12960827; doi:10.1038/s41467-026-68700-0)
Supplement: Supplementary file 4 — Source Data [file 41467_2026_68700_MOESM4_ESM.zip › Source Data/Fig7_data.csv]

YoungSample	Variability		Percentage_Relative_Contribution	membership
1	local	Hist_grad1	16.01400305	Cytoarchitectural Diff.
1	local	Micro_grad1	1.577433424	Microstructural Diff.
1	local	Metabotropic_density	2.857606611	Metabotropic Density
1	local	Ionotropic_density	9.753762157	Ionotropic Density
1	local	Shannon_entropy	4.502450637	Receptor Diversity
1	local	ExcitInhib_ratio	12.60218556	Excitation/Inhibition
1	local	MEGExp	2.018001405	MEG 1/f Exponent
1	local	cmruglu	8.66116757	Glucose Metabolism
1	local	cmr02	8.685432726	Oxygen Metabolism
1	local	cbv	11.62130518	Cereb. Blood Volume
1	local	cbf	6.848836721	Cereb. Blood Flow
1	local	TAlag1	5.506101035	Temporal Autocorr.
1	local	MEGtimescale	3.848016239	Intrinsic Timescale
1	local	Margrad	1.834909494	Margulies Gradient 1
1	local	SAaxis	3.668788192	Sensory-Association Gradient 1
1	global	Hist_grad1	16.21958178	Cytoarchitectural Diff.
1	global	Micro_grad1	6.491049212	Microstructural Diff.
1	global	Metabotropic_density	8.618797144	Metabotropic Density
1	global	Ionotropic_density	9.956522055	Ionotropic Density
1	global	Shannon_entropy	1.997764165	Receptor Diversity
1	global	ExcitInhib_ratio	2.183791457	Excitation/Inhibition
1	global	MEGExp	2.119076736	MEG 1/f Exponent
1	global	cmruglu	6.330307454	Glucose Metabolism
1	global	cmr02	3.140036449	Oxygen Metabolism
1	global	cbv	10.78325988	Cereb. Blood Volume
1	global	cbf	7.071524039	Cereb. Blood Flow
1	global	TAlag1	1.238948871	Temporal Autocorr.
1	global	MEGtimescale	2.941438319	Intrinsic Timescale
1	global	Margrad	15.63332482	Margulies Gradient 1
1	global	SAaxis	5.274577627	Sensory-Association Gradient 1
2	local	Hist_grad1	1.297190266	Cytoarchitectural Diff.
2	local	Micro_grad1	7.907791981	Microstructural Diff.
2	local	Metabotropic_density	1.914848625	Metabotropic Density
2	local	Ionotropic_density	2.195164866	Ionotropic Density
2	local	Shannon_entropy	2.928046393	Receptor Diversity
2	local	ExcitInhib_ratio	3.333137697	Excitation/Inhibition
2	local	MEGExp	14.32971359	MEG 1/f Exponent
2	local	cmruglu	23.06963534	Glucose Metabolism
2	local	cmr02	12.14430225	Oxygen Metabolism
2	local	cbv	0.879216795	Cereb. Blood Volume
2	local	cbf	9.881860971	Cereb. Blood Flow
2	local	TAlag1	7.470765388	Temporal Autocorr.
2	local	MEGtimescale	8.641071717	Intrinsic Timescale
2	local	Margrad	1.593762789	Margulies Gradient 1
2	local	SAaxis	2.413491339	Sensory-Association Gradient 1
2	global	Hist_grad1	1.304421644	Cytoarchitectural Diff.
2	global	Micro_grad1	8.459698144	Microstructural Diff.
2	global	Metabotropic_density	7.273747294	Metabotropic Density
2	global	Ionotropic_density	4.792805468	Ionotropic Density
2	global	Shannon_entropy	2.195941795	Receptor Diversity
2	global	ExcitInhib_ratio	3.422514354	Excitation/Inhibition
2	global	MEGExp	6.771600473	MEG 1/f Exponent
2	global	cmruglu	7.243782247	Glucose Metabolism
2	global	cmr02	3.478976774	Oxygen Metabolism
2	global	cbv	1.282584728	Cereb. Blood Volume
2	global	cbf	6.26429932	Cereb. Blood Flow
2	global	TAlag1	4.152071138	Temporal Autocorr.
2	global	MEGtimescale	4.270083424	Intrinsic Timescale
2	global	Margrad	27.93731809	Margulies Gradient 1
2	global	SAaxis	11.15015511	Sensory-Association Gradient 1
