# Supplementary material for: The biological role of local and global fMRI BOLD signal variability in multiscale human brain organization
Source: Nat Commun. 2026 Jan 30;17:2189. doi: 10.1038/s41467-026-68700-0 (PMC12960827; doi:10.1038/s41467-026-68700-0)
Supplement: Supplementary file 4 — Source Data [file 41467_2026_68700_MOESM4_ESM.zip › Source Data/Fig6_data.csv]

var1	var2	YoungSample	r
GlobalVar	LocalVar	1	0.480019691
GlobalVar	Cytoarchitectural Diff.	1	0.368125289
LocalVar	Cytoarchitectural Diff.	1	0.517003137
GlobalVar	Microstructural Diff.	1	-0.270725146
LocalVar	Microstructural Diff.	1	0.215438236
Cytoarchitectural Diff.	Microstructural Diff.	1	0.230652571
GlobalVar	Metabotropic Density	1	0.331656712
LocalVar	Metabotropic Density	1	-0.142173561
Cytoarchitectural Diff.	Metabotropic Density	1	-0.072900156
Microstructural Diff.	Metabotropic Density	1	-0.302225121
GlobalVar	Ionotropic Density	1	0.347084043
LocalVar	Ionotropic Density	1	0.392568391
Cytoarchitectural Diff.	Ionotropic Density	1	0.237677545
Microstructural Diff.	Ionotropic Density	1	0.211108857
Metabotropic Density	Ionotropic Density	1	0.281149512
GlobalVar	Receptor Diversity	1	0.15063619
LocalVar	Receptor Diversity	1	-0.252776416
Cytoarchitectural Diff.	Receptor Diversity	1	-0.204058983
Microstructural Diff.	Receptor Diversity	1	-0.215610148
Metabotropic Density	Receptor Diversity	1	0.824581228
Ionotropic Density	Receptor Diversity	1	0.15964257
GlobalVar	Excitation/Inhibition	1	0.050033246
LocalVar	Excitation/Inhibition	1	-0.466914953
Cytoarchitectural Diff.	Excitation/Inhibition	1	-0.28779134
Microstructural Diff.	Excitation/Inhibition	1	-0.448282147
Metabotropic Density	Excitation/Inhibition	1	0.689793237
Ionotropic Density	Excitation/Inhibition	1	-0.402055384
Receptor Diversity	Excitation/Inhibition	1	0.628428108
GlobalVar	MEG 1/f Exponent	1	0.168070398
LocalVar	MEG 1/f Exponent	1	0.115503494
Cytoarchitectural Diff.	MEG 1/f Exponent	1	0.361700951
Microstructural Diff.	MEG 1/f Exponent	1	-0.279402852
Metabotropic Density	MEG 1/f Exponent	1	0.010453014
Ionotropic Density	MEG 1/f Exponent	1	0.061818876
Receptor Diversity	MEG 1/f Exponent	1	-0.159154955
Excitation/Inhibition	MEG 1/f Exponent	1	-0.037290085
GlobalVar	Glucose Metabolism	1	0.08415089
LocalVar	Glucose Metabolism	1	0.338377323
Cytoarchitectural Diff.	Glucose Metabolism	1	0.078644962
Microstructural Diff.	Glucose Metabolism	1	0.315549383
Metabotropic Density	Glucose Metabolism	1	-0.144102481
Ionotropic Density	Glucose Metabolism	1	0.13248935
Receptor Diversity	Glucose Metabolism	1	-0.079904013
Excitation/Inhibition	Glucose Metabolism	1	-0.254767309
MEG 1/f Exponent	Glucose Metabolism	1	-0.363133714
GlobalVar	Oxygen Metabolism	1	0.040876353
LocalVar	Oxygen Metabolism	1	0.413766008
Cytoarchitectural Diff.	Oxygen Metabolism	1	0.255533742
Microstructural Diff.	Oxygen Metabolism	1	0.441437193
Metabotropic Density	Oxygen Metabolism	1	-0.228342244
Ionotropic Density	Oxygen Metabolism	1	0.219824484
Receptor Diversity	Oxygen Metabolism	1	-0.175044881
Excitation/Inhibition	Oxygen Metabolism	1	-0.387662566
MEG 1/f Exponent	Oxygen Metabolism	1	-0.138925086
Glucose Metabolism	Oxygen Metabolism	1	0.920198719
GlobalVar	Cereb. Blood Volume	1	0.24217438
LocalVar	Cereb. Blood Volume	1	0.405209319
Cytoarchitectural Diff.	Cereb. Blood Volume	1	0.368878527
Microstructural Diff.	Cereb. Blood Volume	1	0.213401946
Metabotropic Density	Cereb. Blood Volume	1	-0.170859934
Ionotropic Density	Cereb. Blood Volume	1	0.206417774
Receptor Diversity	Cereb. Blood Volume	1	-0.162859231
Excitation/Inhibition	Cereb. Blood Volume	1	-0.284779011
MEG 1/f Exponent	Cereb. Blood Volume	1	0.201482158
Glucose Metabolism	Cereb. Blood Volume	1	0.133696713
Oxygen Metabolism	Cereb. Blood Volume	1	0.327014159
GlobalVar	Cereb. Blood Flow	1	-0.080218265
LocalVar	Cereb. Blood Flow	1	0.236188197
Cytoarchitectural Diff.	Cereb. Blood Flow	1	-0.018086396
Microstructural Diff.	Cereb. Blood Flow	1	0.36513023
Metabotropic Density	Cereb. Blood Flow	1	-0.214351919
Ionotropic Density	Cereb. Blood Flow	1	0.117040744
Receptor Diversity	Cereb. Blood Flow	1	-0.115983801
Excitation/Inhibition	Cereb. Blood Flow	1	-0.282553626
MEG 1/f Exponent	Cereb. Blood Flow	1	-0.260265138
Glucose Metabolism	Cereb. Blood Flow	1	0.90827224
Oxygen Metabolism	Cereb. Blood Flow	1	0.927456425
Cereb. Blood Volume	Cereb. Blood Flow	1	0.284970096
GlobalVar	Temporal Autocorr.	1	0.14109252
LocalVar	Temporal Autocorr.	1	0.127586475
Cytoarchitectural Diff.	Temporal Autocorr.	1	-0.141971105
Microstructural Diff.	Temporal Autocorr.	1	-0.175298291
Metabotropic Density	Temporal Autocorr.	1	0.190797058
Ionotropic Density	Temporal Autocorr.	1	-0.041276396
Receptor Diversity	Temporal Autocorr.	1	0.231926069
Excitation/Inhibition	Temporal Autocorr.	1	0.194940778
MEG 1/f Exponent	Temporal Autocorr.	1	-0.323566257
Glucose Metabolism	Temporal Autocorr.	1	0.276035375
Oxygen Metabolism	Temporal Autocorr.	1	0.106680108
Cereb. Blood Volume	Temporal Autocorr.	1	-0.079675552
Cereb. Blood Flow	Temporal Autocorr.	1	0.157541466
GlobalVar	Intrinsic Timescale	1	0.094939529
LocalVar	Intrinsic Timescale	1	-0.338362663
Cytoarchitectural Diff.	Intrinsic Timescale	1	-0.528545942
Microstructural Diff.	Intrinsic Timescale	1	-0.558184567
Metabotropic Density	Intrinsic Timescale	1	0.186994918
Ionotropic Density	Intrinsic Timescale	1	-0.119383359
Receptor Diversity	Intrinsic Timescale	1	0.144183572
Excitation/Inhibition	Intrinsic Timescale	1	0.331007723
MEG 1/f Exponent	Intrinsic Timescale	1	-0.025125425
Glucose Metabolism	Intrinsic Timescale	1	-0.201427401
Oxygen Metabolism	Intrinsic Timescale	1	-0.323685165
Cereb. Blood Volume	Intrinsic Timescale	1	-0.222823221
Cereb. Blood Flow	Intrinsic Timescale	1	-0.151421211
Temporal Autocorr.	Intrinsic Timescale	1	0.056779661
GlobalVar	Margulies Gradient 1	1	0.364043703
LocalVar	Margulies Gradient 1	1	-0.214626806
Cytoarchitectural Diff.	Margulies Gradient 1	1	-0.296338384
Microstructural Diff.	Margulies Gradient 1	1	-0.714559928
Metabotropic Density	Margulies Gradient 1	1	0.382673088
Ionotropic Density	Margulies Gradient 1	1	-0.130234534
Receptor Diversity	Margulies Gradient 1	1	0.29092569
Excitation/Inhibition	Margulies Gradient 1	1	0.499927179
MEG 1/f Exponent	Margulies Gradient 1	1	0.025132145
Glucose Metabolism	Margulies Gradient 1	1	0.004123065
Oxygen Metabolism	Margulies Gradient 1	1	-0.224675554
Cereb. Blood Volume	Margulies Gradient 1	1	-0.241131053
Cereb. Blood Flow	Margulies Gradient 1	1	-0.103796874
Temporal Autocorr.	Margulies Gradient 1	1	0.324473975
Intrinsic Timescale	Margulies Gradient 1	1	0.578431276
GlobalVar	Sensory-Association Gradient 1	1	0.128313425
LocalVar	Sensory-Association Gradient 1	1	-0.319267103
Cytoarchitectural Diff.	Sensory-Association Gradient 1	1	-0.489451919
Microstructural Diff.	Sensory-Association Gradient 1	1	-0.800214403
Metabotropic Density	Sensory-Association Gradient 1	1	0.293392163
Ionotropic Density	Sensory-Association Gradient 1	1	-0.281835077
Receptor Diversity	Sensory-Association Gradient 1	1	0.271955475
Excitation/Inhibition	Sensory-Association Gradient 1	1	0.505142069
MEG 1/f Exponent	Sensory-Association Gradient 1	1	-0.00399976
Glucose Metabolism	Sensory-Association Gradient 1	1	-0.049869889
Oxygen Metabolism	Sensory-Association Gradient 1	1	-0.276207517
Cereb. Blood Volume	Sensory-Association Gradient 1	1	-0.332305301
Cereb. Blood Flow	Sensory-Association Gradient 1	1	-0.091027149
Temporal Autocorr.	Sensory-Association Gradient 1	1	0.333824856
Intrinsic Timescale	Sensory-Association Gradient 1	1	0.669275425
Margulies Gradient 1	Sensory-Association Gradient 1	1	0.873835526
GlobalVar	LocalVar	2	0.101153048
GlobalVar	Cytoarchitectural Diff.	2	-0.067776778
LocalVar	Cytoarchitectural Diff.	2	0.134621754
GlobalVar	Microstructural Diff.	2	-0.322495968
LocalVar	Microstructural Diff.	2	0.424852437
Cytoarchitectural Diff.	Microstructural Diff.	2	0.230652571
GlobalVar	Metabotropic Density	2	0.257330009
LocalVar	Metabotropic Density	2	-0.225749732
Cytoarchitectural Diff.	Metabotropic Density	2	-0.072900156
Microstructural Diff.	Metabotropic Density	2	-0.302225121
GlobalVar	Ionotropic Density	2	0.133157045
LocalVar	Ionotropic Density	2	0.146685477
Cytoarchitectural Diff.	Ionotropic Density	2	0.237677545
Microstructural Diff.	Ionotropic Density	2	0.211108857
Metabotropic Density	Ionotropic Density	2	0.281149512
GlobalVar	Receptor Diversity	2	0.139195824
LocalVar	Receptor Diversity	2	-0.195419072
Cytoarchitectural Diff.	Receptor Diversity	2	-0.204058983
Microstructural Diff.	Receptor Diversity	2	-0.215610148
Metabotropic Density	Receptor Diversity	2	0.824581228
Ionotropic Density	Receptor Diversity	2	0.15964257
GlobalVar	Excitation/Inhibition	2	0.128211775
LocalVar	Excitation/Inhibition	2	-0.314405635
Cytoarchitectural Diff.	Excitation/Inhibition	2	-0.28779134
Microstructural Diff.	Excitation/Inhibition	2	-0.448282147
Metabotropic Density	Excitation/Inhibition	2	0.689793237
Ionotropic Density	Excitation/Inhibition	2	-0.402055384
Receptor Diversity	Excitation/Inhibition	2	0.628428108
GlobalVar	MEG 1/f Exponent	2	-0.108586198
LocalVar	MEG 1/f Exponent	2	-0.434032376
Cytoarchitectural Diff.	MEG 1/f Exponent	2	0.361700951
Microstructural Diff.	MEG 1/f Exponent	2	-0.279402852
Metabotropic Density	MEG 1/f Exponent	2	0.010453014
Ionotropic Density	MEG 1/f Exponent	2	0.061818876
Receptor Diversity	MEG 1/f Exponent	2	-0.159154955
Excitation/Inhibition	MEG 1/f Exponent	2	-0.037290085
GlobalVar	Glucose Metabolism	2	0.037791015
LocalVar	Glucose Metabolism	2	0.618016954
Cytoarchitectural Diff.	Glucose Metabolism	2	0.078644962
Microstructural Diff.	Glucose Metabolism	2	0.315549383
Metabotropic Density	Glucose Metabolism	2	-0.144102481
Ionotropic Density	Glucose Metabolism	2	0.13248935
Receptor Diversity	Glucose Metabolism	2	-0.079904013
Excitation/Inhibition	Glucose Metabolism	2	-0.254767309
MEG 1/f Exponent	Glucose Metabolism	2	-0.363133714
GlobalVar	Oxygen Metabolism	2	-0.103140736
LocalVar	Oxygen Metabolism	2	0.537121417
Cytoarchitectural Diff.	Oxygen Metabolism	2	0.255533742
Microstructural Diff.	Oxygen Metabolism	2	0.441437193
Metabotropic Density	Oxygen Metabolism	2	-0.228342244
Ionotropic Density	Oxygen Metabolism	2	0.219824484
Receptor Diversity	Oxygen Metabolism	2	-0.175044881
Excitation/Inhibition	Oxygen Metabolism	2	-0.387662566
MEG 1/f Exponent	Oxygen Metabolism	2	-0.138925086
Glucose Metabolism	Oxygen Metabolism	2	0.920198719
GlobalVar	Cereb. Blood Volume	2	-0.075031904
LocalVar	Cereb. Blood Volume	2	0.10399631
Cytoarchitectural Diff.	Cereb. Blood Volume	2	0.368878527
Microstructural Diff.	Cereb. Blood Volume	2	0.213401946
Metabotropic Density	Cereb. Blood Volume	2	-0.170859934
Ionotropic Density	Cereb. Blood Volume	2	0.206417774
Receptor Diversity	Cereb. Blood Volume	2	-0.162859231
Excitation/Inhibition	Cereb. Blood Volume	2	-0.284779011
MEG 1/f Exponent	Cereb. Blood Volume	2	0.201482158
Glucose Metabolism	Cereb. Blood Volume	2	0.133696713
Oxygen Metabolism	Cereb. Blood Volume	2	0.327014159
GlobalVar	Cereb. Blood Flow	2	-0.094997392
LocalVar	Cereb. Blood Flow	2	0.499616993
Cytoarchitectural Diff.	Cereb. Blood Flow	2	-0.018086396
Microstructural Diff.	Cereb. Blood Flow	2	0.36513023
Metabotropic Density	Cereb. Blood Flow	2	-0.214351919
Ionotropic Density	Cereb. Blood Flow	2	0.117040744
Receptor Diversity	Cereb. Blood Flow	2	-0.115983801
Excitation/Inhibition	Cereb. Blood Flow	2	-0.282553626
MEG 1/f Exponent	Cereb. Blood Flow	2	-0.260265138
Glucose Metabolism	Cereb. Blood Flow	2	0.90827224
Oxygen Metabolism	Cereb. Blood Flow	2	0.927456425
Cereb. Blood Volume	Cereb. Blood Flow	2	0.284970096
GlobalVar	Temporal Autocorr.	2	0.018536142
LocalVar	Temporal Autocorr.	2	0.358469304
Cytoarchitectural Diff.	Temporal Autocorr.	2	-0.017744555
Microstructural Diff.	Temporal Autocorr.	2	-0.058661053
Metabotropic Density	Temporal Autocorr.	2	-0.045204179
Ionotropic Density	Temporal Autocorr.	2	-0.203902386
Receptor Diversity	Temporal Autocorr.	2	0.049608269
Excitation/Inhibition	Temporal Autocorr.	2	0.095982391
MEG 1/f Exponent	Temporal Autocorr.	2	-0.324644368
Glucose Metabolism	Temporal Autocorr.	2	0.509400743
Oxygen Metabolism	Temporal Autocorr.	2	0.365833986
Cereb. Blood Volume	Temporal Autocorr.	2	-0.178089056
Cereb. Blood Flow	Temporal Autocorr.	2	0.330681374
GlobalVar	Intrinsic Timescale	2	0.251506809
LocalVar	Intrinsic Timescale	2	-0.364593781
Cytoarchitectural Diff.	Intrinsic Timescale	2	-0.528545942
Microstructural Diff.	Intrinsic Timescale	2	-0.558184567
Metabotropic Density	Intrinsic Timescale	2	0.186994918
Ionotropic Density	Intrinsic Timescale	2	-0.119383359
Receptor Diversity	Intrinsic Timescale	2	0.144183572
Excitation/Inhibition	Intrinsic Timescale	2	0.331007723
MEG 1/f Exponent	Intrinsic Timescale	2	-0.025125425
Glucose Metabolism	Intrinsic Timescale	2	-0.201427401
Oxygen Metabolism	Intrinsic Timescale	2	-0.323685165
Cereb. Blood Volume	Intrinsic Timescale	2	-0.222823221
Cereb. Blood Flow	Intrinsic Timescale	2	-0.151421211
Temporal Autocorr.	Intrinsic Timescale	2	0.036057813
GlobalVar	Margulies Gradient 1	2	0.468165608
LocalVar	Margulies Gradient 1	2	-0.173441023
Cytoarchitectural Diff.	Margulies Gradient 1	2	-0.296338384
Microstructural Diff.	Margulies Gradient 1	2	-0.714559928
Metabotropic Density	Margulies Gradient 1	2	0.382673088
Ionotropic Density	Margulies Gradient 1	2	-0.130234534
Receptor Diversity	Margulies Gradient 1	2	0.29092569
Excitation/Inhibition	Margulies Gradient 1	2	0.499927179
MEG 1/f Exponent	Margulies Gradient 1	2	0.025132145
Glucose Metabolism	Margulies Gradient 1	2	0.004123065
Oxygen Metabolism	Margulies Gradient 1	2	-0.224675554
Cereb. Blood Volume	Margulies Gradient 1	2	-0.241131053
Cereb. Blood Flow	Margulies Gradient 1	2	-0.103796874
Temporal Autocorr.	Margulies Gradient 1	2	0.249956188
Intrinsic Timescale	Margulies Gradient 1	2	0.578431276
GlobalVar	Sensory-Association Gradient 1	2	0.351179924
LocalVar	Sensory-Association Gradient 1	2	-0.226646407
Cytoarchitectural Diff.	Sensory-Association Gradient 1	2	-0.489451919
Microstructural Diff.	Sensory-Association Gradient 1	2	-0.800214403
Metabotropic Density	Sensory-Association Gradient 1	2	0.293392163
Ionotropic Density	Sensory-Association Gradient 1	2	-0.281835077
Receptor Diversity	Sensory-Association Gradient 1	2	0.271955475
Excitation/Inhibition	Sensory-Association Gradient 1	2	0.505142069
MEG 1/f Exponent	Sensory-Association Gradient 1	2	-0.00399976
Glucose Metabolism	Sensory-Association Gradient 1	2	-0.049869889
Oxygen Metabolism	Sensory-Association Gradient 1	2	-0.276207517
Cereb. Blood Volume	Sensory-Association Gradient 1	2	-0.332305301
Cereb. Blood Flow	Sensory-Association Gradient 1	2	-0.091027149
Temporal Autocorr.	Sensory-Association Gradient 1	2	0.284643501
Intrinsic Timescale	Sensory-Association Gradient 1	2	0.669275425
Margulies Gradient 1	Sensory-Association Gradient 1	2	0.873835526
