# Supplementary material for: The biological role of local and global fMRI BOLD signal variability in multiscale human brain organization
Source: Nat Commun. 2026 Jan 30;17:2189. doi: 10.1038/s41467-026-68700-0 (PMC12960827; doi:10.1038/s41467-026-68700-0)
Supplement: Supplementary file 4 — Source Data [file 41467_2026_68700_MOESM4_ESM.zip › Source Data/FigS7_data.csv]

randomslope_model2	regions	color	yeo7
0.227558426	17Networks_LH_ContA_Cingm_1	#E69421	Control
0.528303885	17Networks_LH_ContA_IPS_1	#E69421	Control
0.231865064	17Networks_LH_ContA_IPS_2	#E69421	Control
0.35555374	17Networks_LH_ContA_IPS_3	#E69421	Control
0.383759245	17Networks_LH_ContA_PFCd_1	#E69421	Control
0.744086049	17Networks_LH_ContA_PFCl_1	#E69421	Control
0.247359954	17Networks_LH_ContA_PFCl_2	#E69421	Control
0.855013019	17Networks_LH_ContA_PFCl_3	#E69421	Control
0.899788465	17Networks_LH_ContA_PFClv_1	#E69421	Control
0.438435671	17Networks_LH_ContA_Temp_1	#E69421	Control
0.46553096	17Networks_LH_ContB_IPL_1	#E69421	Control
0.924759476	17Networks_LH_ContB_PFCl_1	#E69421	Control
0.44823636	17Networks_LH_ContB_PFClv_1	#E69421	Control
0.676015071	17Networks_LH_ContB_PFClv_2	#E69421	Control
0.496997541	17Networks_LH_ContB_Temp_1	#E69421	Control
0.122221564	17Networks_LH_ContC_Cingp_1	#E69421	Control
-0.315090766	17Networks_LH_ContC_pCun_1	#E69421	Control
0.14067894	17Networks_LH_ContC_pCun_2	#E69421	Control
-0.220066514	17Networks_LH_DefaultA_IPL_1	#CD3E48	Default
-0.507902959	17Networks_LH_DefaultA_pCunPCC_1	#CD3E48	Default
0.378495267	17Networks_LH_DefaultA_pCunPCC_2	#CD3E48	Default
0.541375682	17Networks_LH_DefaultA_pCunPCC_3	#CD3E48	Default
0.765792138	17Networks_LH_DefaultA_PFCd_1	#CD3E48	Default
0.050024983	17Networks_LH_DefaultA_PFCm_1	#CD3E48	Default
0.014547807	17Networks_LH_DefaultA_PFCm_2	#CD3E48	Default
0.062044702	17Networks_LH_DefaultA_PFCm_3	#CD3E48	Default
-0.085105972	17Networks_LH_DefaultB_IPL_1	#CD3E48	Default
0.005287985	17Networks_LH_DefaultB_PFCd_1	#CD3E48	Default
-0.01794335	17Networks_LH_DefaultB_PFCd_2	#CD3E48	Default
-0.222756843	17Networks_LH_DefaultB_PFCd_3	#CD3E48	Default
0.708290765	17Networks_LH_DefaultB_PFCd_4	#CD3E48	Default
0.237543561	17Networks_LH_DefaultB_PFCv_1	#CD3E48	Default
-0.370101381	17Networks_LH_DefaultB_PFCv_2	#CD3E48	Default
0.185240032	17Networks_LH_DefaultB_PFCv_3	#CD3E48	Default
-0.211872843	17Networks_LH_DefaultB_PFCv_4	#CD3E48	Default
0.355229729	17Networks_LH_DefaultB_Temp_1	#CD3E48	Default
0.552166366	17Networks_LH_DefaultB_Temp_2	#CD3E48	Default
-0.225917818	17Networks_LH_DefaultB_Temp_3	#CD3E48	Default
-0.365525977	17Networks_LH_DefaultB_Temp_4	#CD3E48	Default
-0.271176908	17Networks_LH_DefaultC_IPL_1	#CD3E48	Default
-0.473117755	17Networks_LH_DefaultC_PHC_1	#CD3E48	Default
-1.113414515	17Networks_LH_DefaultC_Rsp_1	#CD3E48	Default
-0.245036656	17Networks_LH_DorsAttnA_ParOcc_1	#007607	DorsAttn
-0.795740063	17Networks_LH_DorsAttnA_SPL_1	#007607	DorsAttn
0.332309041	17Networks_LH_DorsAttnA_SPL_2	#007607	DorsAttn
0.561887067	17Networks_LH_DorsAttnA_SPL_3	#007607	DorsAttn
-0.386582304	17Networks_LH_DorsAttnA_TempOcc_1	#007607	DorsAttn
-0.296410702	17Networks_LH_DorsAttnA_TempOcc_2	#007607	DorsAttn
0.470503385	17Networks_LH_DorsAttnB_FEF_1	#007607	DorsAttn
0.250081634	17Networks_LH_DorsAttnB_PostC_1	#007607	DorsAttn
0.732073499	17Networks_LH_DorsAttnB_PostC_2	#007607	DorsAttn
0.227697929	17Networks_LH_DorsAttnB_PostC_3	#007607	DorsAttn
0.935966728	17Networks_LH_DorsAttnB_PostC_4	#007607	DorsAttn
0.453283012	17Networks_LH_LimbicA_TempPole_1	#DCF8A3	Limbic
0.001970791	17Networks_LH_LimbicA_TempPole_2	#DCF8A3	Limbic
-0.17125622	17Networks_LH_LimbicA_TempPole_3	#DCF8A3	Limbic
-0.254292565	17Networks_LH_LimbicA_TempPole_4	#DCF8A3	Limbic
-0.171344702	17Networks_LH_LimbicB_OFC_1	#DCF8A3	Limbic
-0.749504975	17Networks_LH_LimbicB_OFC_2	#DCF8A3	Limbic
-0.154503426	17Networks_LH_SalVentAttnA_FrMed_1	#C43AFB	SalVentAttn
0.325884837	17Networks_LH_SalVentAttnA_FrMed_2	#C43AFB	SalVentAttn
-0.534595735	17Networks_LH_SalVentAttnA_FrOper_1	#C43AFB	SalVentAttn
0.228384822	17Networks_LH_SalVentAttnA_FrOper_2	#C43AFB	SalVentAttn
0.26067292	17Networks_LH_SalVentAttnA_Ins_1	#C43AFB	SalVentAttn
0.0894468	17Networks_LH_SalVentAttnA_ParMed_1	#C43AFB	SalVentAttn
0.314010895	17Networks_LH_SalVentAttnA_ParOper_1	#C43AFB	SalVentAttn
0.242574269	17Networks_LH_SalVentAttnB_Ins_1	#C43AFB	SalVentAttn
0.387595582	17Networks_LH_SalVentAttnB_IPL_1	#C43AFB	SalVentAttn
0.70893955	17Networks_LH_SalVentAttnB_PFCl_1	#C43AFB	SalVentAttn
-0.30558468	17Networks_LH_SalVentAttnB_PFCmp_1	#C43AFB	SalVentAttn
0.21748792	17Networks_LH_SomMotA_1	#4680B3	Som
0.535947566	17Networks_LH_SomMotA_2	#4680B3	Som
-0.139717023	17Networks_LH_SomMotA_3	#4680B3	Som
0.115700648	17Networks_LH_SomMotA_4	#4680B3	Som
0.706814318	17Networks_LH_SomMotA_5	#4680B3	Som
0.872972993	17Networks_LH_SomMotA_6	#4680B3	Som
0.129645941	17Networks_LH_SomMotA_7	#4680B3	Som
0.188508051	17Networks_LH_SomMotA_8	#4680B3	Som
-0.71094781	17Networks_LH_SomMotB_Aud_1	#4680B3	Som
-0.812958259	17Networks_LH_SomMotB_Aud_2	#4680B3	Som
-0.290099487	17Networks_LH_SomMotB_Aud_3	#4680B3	Som
-0.316420884	17Networks_LH_SomMotB_Cent_1	#4680B3	Som
0.123432493	17Networks_LH_SomMotB_Cent_2	#4680B3	Som
-1.063017742	17Networks_LH_SomMotB_S2_1	#4680B3	Som
-0.638848166	17Networks_LH_SomMotB_S2_2	#4680B3	Som
-0.168158606	17Networks_LH_SomMotB_S2_3	#4680B3	Som
-0.012078404	17Networks_LH_TempPar_1	#CD3E48	Default
-0.076085509	17Networks_LH_TempPar_2	#CD3E48	Default
-0.529701303	17Networks_LH_VisCent_ExStr_1	#781180	Vis
-0.124330338	17Networks_LH_VisCent_ExStr_2	#781180	Vis
0.361503688	17Networks_LH_VisCent_ExStr_3	#781180	Vis
0.038523207	17Networks_LH_VisCent_ExStr_4	#781180	Vis
-0.920288439	17Networks_LH_VisCent_ExStr_5	#781180	Vis
-0.452072709	17Networks_LH_VisCent_Striate_1	#781180	Vis
-0.480704891	17Networks_LH_VisPeri_ExStrInf_1	#781180	Vis
-1.301170272	17Networks_LH_VisPeri_ExStrInf_2	#781180	Vis
-0.510094545	17Networks_LH_VisPeri_ExStrInf_3	#781180	Vis
-0.806217967	17Networks_LH_VisPeri_ExStrSup_1	#781180	Vis
-0.095061798	17Networks_LH_VisPeri_ExStrSup_2	#781180	Vis
-1.180365831	17Networks_LH_VisPeri_StriCal_1	#781180	Vis
0.504201815	17Networks_RH_ContA_Cingm_1	#E69421	Control
0.494510887	17Networks_RH_ContA_IPS_1	#E69421	Control
0.509714125	17Networks_RH_ContA_IPS_2	#E69421	Control
1.132692008	17Networks_RH_ContA_PFCd_1	#E69421	Control
0.105760469	17Networks_RH_ContA_PFCl_1	#E69421	Control
0.975660049	17Networks_RH_ContA_PFCl_2	#E69421	Control
0.324576308	17Networks_RH_ContB_IPL_1	#E69421	Control
0.08206704	17Networks_RH_ContB_IPL_2	#E69421	Control
0.559616753	17Networks_RH_ContB_PFCld_1	#E69421	Control
0.65352863	17Networks_RH_ContB_PFCld_2	#E69421	Control
0.707953081	17Networks_RH_ContB_PFCld_3	#E69421	Control
0.052546039	17Networks_RH_ContB_PFClv_1	#E69421	Control
0.628047178	17Networks_RH_ContB_PFClv_2	#E69421	Control
0.269261002	17Networks_RH_ContB_PFCmp_1	#E69421	Control
-0.281823181	17Networks_RH_ContB_Temp_1	#E69421	Control
0.210982004	17Networks_RH_ContB_Temp_2	#E69421	Control
-0.474534791	17Networks_RH_ContC_Cingp_1	#E69421	Control
-0.026832183	17Networks_RH_ContC_pCun_1	#E69421	Control
-0.182828402	17Networks_RH_ContC_pCun_2	#E69421	Control
-0.03156714	17Networks_RH_DefaultA_IPL_1	#CD3E48	Default
-0.248091099	17Networks_RH_DefaultA_pCunPCC_1	#CD3E48	Default
0.498502476	17Networks_RH_DefaultA_PFCd_1	#CD3E48	Default
-0.036646026	17Networks_RH_DefaultA_PFCm_1	#CD3E48	Default
-0.257703214	17Networks_RH_DefaultA_PFCm_2	#CD3E48	Default
-0.375827204	17Networks_RH_DefaultA_PFCm_3	#CD3E48	Default
-0.216557025	17Networks_RH_DefaultB_AntTemp_1	#CD3E48	Default
0.193294758	17Networks_RH_DefaultB_PFCd_1	#CD3E48	Default
0.208410956	17Networks_RH_DefaultB_PFCv_1	#CD3E48	Default
-0.911443325	17Networks_RH_DefaultB_Temp_1	#CD3E48	Default
-0.325949339	17Networks_RH_DefaultC_IPL_1	#CD3E48	Default
-0.699222852	17Networks_RH_DefaultC_PHC_1	#CD3E48	Default
-1.11435858	17Networks_RH_DefaultC_Rsp_1	#CD3E48	Default
0.117273383	17Networks_RH_DorsAttnA_ParOcc_1	#007607	DorsAttn
-0.956902837	17Networks_RH_DorsAttnA_SPL_1	#007607	DorsAttn
0.521123628	17Networks_RH_DorsAttnA_SPL_2	#007607	DorsAttn
0.172306037	17Networks_RH_DorsAttnA_SPL_3	#007607	DorsAttn
0.391691384	17Networks_RH_DorsAttnA_SPL_4	#007607	DorsAttn
-0.406751637	17Networks_RH_DorsAttnA_TempOcc_1	#007607	DorsAttn
0.714839484	17Networks_RH_DorsAttnB_FEF_1	#007607	DorsAttn
0.254933615	17Networks_RH_DorsAttnB_PostC_1	#007607	DorsAttn
0.295869868	17Networks_RH_DorsAttnB_PostC_2	#007607	DorsAttn
0.497010707	17Networks_RH_DorsAttnB_PostC_3	#007607	DorsAttn
0.819868211	17Networks_RH_DorsAttnB_PostC_4	#007607	DorsAttn
-0.05727107	17Networks_RH_LimbicA_TempPole_1	#DCF8A3	Limbic
0.130412846	17Networks_RH_LimbicA_TempPole_2	#DCF8A3	Limbic
-0.671824319	17Networks_RH_LimbicA_TempPole_3	#DCF8A3	Limbic
-0.895536497	17Networks_RH_LimbicA_TempPole_4	#DCF8A3	Limbic
-0.585152633	17Networks_RH_LimbicB_OFC_1	#DCF8A3	Limbic
-0.20476594	17Networks_RH_LimbicB_OFC_2	#DCF8A3	Limbic
-0.296466108	17Networks_RH_LimbicB_OFC_3	#DCF8A3	Limbic
0.880150544	17Networks_RH_LimbicB_OFC_4	#DCF8A3	Limbic
0.325726861	17Networks_RH_SalVentAttnA_FrMed_1	#C43AFB	SalVentAttn
0.497620391	17Networks_RH_SalVentAttnA_FrMed_2	#C43AFB	SalVentAttn
-0.771473225	17Networks_RH_SalVentAttnA_FrOper_1	#C43AFB	SalVentAttn
0.30524623	17Networks_RH_SalVentAttnA_Ins_1	#C43AFB	SalVentAttn
-0.789226507	17Networks_RH_SalVentAttnA_Ins_2	#C43AFB	SalVentAttn
0.064732151	17Networks_RH_SalVentAttnA_ParMed_1	#C43AFB	SalVentAttn
-0.111814006	17Networks_RH_SalVentAttnA_ParMed_2	#C43AFB	SalVentAttn
-0.152246382	17Networks_RH_SalVentAttnA_ParOper_1	#C43AFB	SalVentAttn
0.354042696	17Networks_RH_SalVentAttnA_PrC_1	#C43AFB	SalVentAttn
0.09179168	17Networks_RH_SalVentAttnB_Ins_1	#C43AFB	SalVentAttn
-0.141427904	17Networks_RH_SalVentAttnB_Ins_2	#C43AFB	SalVentAttn
0.315190292	17Networks_RH_SalVentAttnB_IPL_1	#C43AFB	SalVentAttn
0.62013668	17Networks_RH_SalVentAttnB_PFCl_1	#C43AFB	SalVentAttn
0.748728948	17Networks_RH_SalVentAttnB_PFClv_1	#C43AFB	SalVentAttn
-0.101831171	17Networks_RH_SalVentAttnB_PFCmp_1	#C43AFB	SalVentAttn
0.466245628	17Networks_RH_SomMotA_1	#4680B3	Som
0.063121124	17Networks_RH_SomMotA_10	#4680B3	Som
0.512109036	17Networks_RH_SomMotA_11	#4680B3	Som
-0.121674623	17Networks_RH_SomMotA_2	#4680B3	Som
-0.232282584	17Networks_RH_SomMotA_3	#4680B3	Som
0.069163091	17Networks_RH_SomMotA_4	#4680B3	Som
0.723985867	17Networks_RH_SomMotA_5	#4680B3	Som
0.520978839	17Networks_RH_SomMotA_6	#4680B3	Som
0.532400314	17Networks_RH_SomMotA_7	#4680B3	Som
0.565923828	17Networks_RH_SomMotA_8	#4680B3	Som
0.357297735	17Networks_RH_SomMotA_9	#4680B3	Som
-0.527769783	17Networks_RH_SomMotB_Aud_1	#4680B3	Som
-0.517946273	17Networks_RH_SomMotB_Aud_2	#4680B3	Som
-0.128605523	17Networks_RH_SomMotB_Cent_1	#4680B3	Som
-0.597607918	17Networks_RH_SomMotB_S2_1	#4680B3	Som
-0.62363375	17Networks_RH_SomMotB_S2_2	#4680B3	Som
0.1113948	17Networks_RH_SomMotB_S2_3	#4680B3	Som
-0.11803834	17Networks_RH_SomMotB_S2_4	#4680B3	Som
-0.674319418	17Networks_RH_TempPar_1	#CD3E48	Default
-1.040744786	17Networks_RH_TempPar_2	#CD3E48	Default
0.264481623	17Networks_RH_TempPar_3	#CD3E48	Default
-0.448957508	17Networks_RH_TempPar_4	#CD3E48	Default
-1.260641827	17Networks_RH_VisCent_ExStr_1	#781180	Vis
-0.327736245	17Networks_RH_VisCent_ExStr_2	#781180	Vis
0.042429146	17Networks_RH_VisCent_ExStr_3	#781180	Vis
-0.279129494	17Networks_RH_VisCent_ExStr_4	#781180	Vis
-0.065260974	17Networks_RH_VisCent_ExStr_5	#781180	Vis
-1.00723864	17Networks_RH_VisCent_Striate_1	#781180	Vis
-0.957844563	17Networks_RH_VisPeri_ExStrInf_1	#781180	Vis
-0.654221343	17Networks_RH_VisPeri_ExStrInf_2	#781180	Vis
-0.544408102	17Networks_RH_VisPeri_ExStrSup_1	#781180	Vis
-0.985584713	17Networks_RH_VisPeri_ExStrSup_2	#781180	Vis
0.358291985	17Networks_RH_VisPeri_ExStrSup_3	#781180	Vis
-1.140959646	17Networks_RH_VisPeri_StriCal_1	#781180	Vis
