# Supplementary material for: The biological role of local and global fMRI BOLD signal variability in multiscale human brain organization
Source: Nat Commun. 2026 Jan 30;17:2189. doi: 10.1038/s41467-026-68700-0 (PMC12960827; doi:10.1038/s41467-026-68700-0)
Supplement: Supplementary file 4 — Source Data [file 41467_2026_68700_MOESM4_ESM.zip › Source Data/FigS2_ROIExpression.csv]

ROI_number	ROI_Label	Value
1	17Networks_LH_VisCent_ExStr_1	0
2	17Networks_LH_VisCent_ExStr_2	0
3	17Networks_LH_VisCent_Striate_1	0
4	17Networks_LH_VisCent_ExStr_3	0
5	17Networks_LH_VisCent_ExStr_4	0
6	17Networks_LH_VisCent_ExStr_5	-3.4999833
7	17Networks_LH_VisPeri_ExStrInf_1	-2.1545966
8	17Networks_LH_VisPeri_ExStrInf_2	-2.1523614
9	17Networks_LH_VisPeri_ExStrInf_3	0
10	17Networks_LH_VisPeri_StriCal_1	-2.3785858
11	17Networks_LH_VisPeri_ExStrSup_1	0
12	17Networks_LH_VisPeri_ExStrSup_2	-2.2278061
13	17Networks_LH_SomMotA_1	-2.0208149
14	17Networks_LH_SomMotA_2	0
15	17Networks_LH_SomMotA_3	-2.7276888
16	17Networks_LH_SomMotA_4	-3.2669694
17	17Networks_LH_SomMotA_5	0
18	17Networks_LH_SomMotA_6	0
19	17Networks_LH_SomMotA_7	0
20	17Networks_LH_SomMotA_8	0
21	17Networks_LH_SomMotB_Aud_1	0
22	17Networks_LH_SomMotB_Aud_2	0
23	17Networks_LH_SomMotB_S2_1	0
24	17Networks_LH_SomMotB_S2_2	0
25	17Networks_LH_SomMotB_Aud_3	0
26	17Networks_LH_SomMotB_S2_3	0
27	17Networks_LH_SomMotB_Cent_1	-2.6697462
28	17Networks_LH_SomMotB_Cent_2	-4.2092433
29	17Networks_LH_DorsAttnA_TempOcc_1	0
30	17Networks_LH_DorsAttnA_TempOcc_2	0
31	17Networks_LH_DorsAttnA_ParOcc_1	0
32	17Networks_LH_DorsAttnA_SPL_1	0
33	17Networks_LH_DorsAttnA_SPL_2	0
34	17Networks_LH_DorsAttnA_SPL_3	0
35	17Networks_LH_DorsAttnB_PostC_1	0
36	17Networks_LH_DorsAttnB_PostC_2	0
37	17Networks_LH_DorsAttnB_PostC_3	0
38	17Networks_LH_DorsAttnB_PostC_4	0
39	17Networks_LH_DorsAttnB_FEF_1	0
40	17Networks_LH_SalVentAttnA_ParOper_1	0
41	17Networks_LH_SalVentAttnA_Ins_1	0
42	17Networks_LH_SalVentAttnA_FrOper_1	0
43	17Networks_LH_SalVentAttnA_FrOper_2	0
44	17Networks_LH_SalVentAttnA_ParMed_1	0
45	17Networks_LH_SalVentAttnA_FrMed_1	0
46	17Networks_LH_SalVentAttnA_FrMed_2	0
47	17Networks_LH_SalVentAttnB_IPL_1	0
48	17Networks_LH_SalVentAttnB_PFCl_1	-2.7291365
49	17Networks_LH_SalVentAttnB_Ins_1	0
50	17Networks_LH_SalVentAttnB_PFCmp_1	0
51	17Networks_LH_LimbicB_OFC_1	0
52	17Networks_LH_LimbicB_OFC_2	0
53	17Networks_LH_LimbicA_TempPole_1	0
54	17Networks_LH_LimbicA_TempPole_2	0
55	17Networks_LH_LimbicA_TempPole_3	0
56	17Networks_LH_LimbicA_TempPole_4	0
57	17Networks_LH_ContA_Temp_1	0
58	17Networks_LH_ContA_IPS_1	0
59	17Networks_LH_ContA_IPS_2	0
60	17Networks_LH_ContA_IPS_3	0
61	17Networks_LH_ContA_PFCd_1	0
62	17Networks_LH_ContA_PFClv_1	0
63	17Networks_LH_ContA_PFCl_1	0
64	17Networks_LH_ContA_PFCl_2	-2.6382685
65	17Networks_LH_ContA_PFCl_3	0
66	17Networks_LH_ContA_Cingm_1	0
67	17Networks_LH_ContB_Temp_1	0
68	17Networks_LH_ContB_IPL_1	0
69	17Networks_LH_ContB_PFCl_1	0
70	17Networks_LH_ContB_PFClv_1	0
71	17Networks_LH_ContB_PFClv_2	0
72	17Networks_LH_ContC_pCun_1	-2.0211403
73	17Networks_LH_ContC_pCun_2	0
74	17Networks_LH_ContC_Cingp_1	0
75	17Networks_LH_DefaultA_IPL_1	0
76	17Networks_LH_DefaultA_PFCd_1	0
77	17Networks_LH_DefaultA_pCunPCC_1	0
78	17Networks_LH_DefaultA_pCunPCC_2	-2.2525864
79	17Networks_LH_DefaultA_pCunPCC_3	-2.2813885
80	17Networks_LH_DefaultA_PFCm_1	0
81	17Networks_LH_DefaultA_PFCm_2	0
82	17Networks_LH_DefaultA_PFCm_3	0
83	17Networks_LH_DefaultB_Temp_1	0
84	17Networks_LH_DefaultB_Temp_2	0
85	17Networks_LH_DefaultB_Temp_3	0
86	17Networks_LH_DefaultB_Temp_4	0
87	17Networks_LH_DefaultB_IPL_1	0
88	17Networks_LH_DefaultB_PFCd_1	0
89	17Networks_LH_DefaultB_PFCd_2	0
90	17Networks_LH_DefaultB_PFCd_3	0
91	17Networks_LH_DefaultB_PFCd_4	0
92	17Networks_LH_DefaultB_PFCv_1	0
93	17Networks_LH_DefaultB_PFCv_2	0
94	17Networks_LH_DefaultB_PFCv_3	0
95	17Networks_LH_DefaultB_PFCv_4	0
96	17Networks_LH_DefaultC_IPL_1	0
97	17Networks_LH_DefaultC_Rsp_1	0
98	17Networks_LH_DefaultC_PHC_1	0
99	17Networks_LH_TempPar_1	0
100	17Networks_LH_TempPar_2	0
101	17Networks_RH_VisCent_ExStr_1	-2.2145128
102	17Networks_RH_VisCent_ExStr_2	0
103	17Networks_RH_VisCent_Striate_1	0
104	17Networks_RH_VisCent_ExStr_3	0
105	17Networks_RH_VisCent_ExStr_4	0
106	17Networks_RH_VisCent_ExStr_5	-3.2807267
107	17Networks_RH_VisPeri_ExStrInf_1	-2.0958207
108	17Networks_RH_VisPeri_ExStrInf_2	0
109	17Networks_RH_VisPeri_StriCal_1	-2.1237564
110	17Networks_RH_VisPeri_ExStrSup_1	0
111	17Networks_RH_VisPeri_ExStrSup_2	-2.3082621
112	17Networks_RH_VisPeri_ExStrSup_3	0
113	17Networks_RH_SomMotA_1	0
114	17Networks_RH_SomMotA_2	-2.795836
115	17Networks_RH_SomMotA_3	0
116	17Networks_RH_SomMotA_4	0
117	17Networks_RH_SomMotA_5	0
118	17Networks_RH_SomMotA_6	0
119	17Networks_RH_SomMotA_7	0
120	17Networks_RH_SomMotA_8	0
121	17Networks_RH_SomMotA_9	0
122	17Networks_RH_SomMotA_10	0
123	17Networks_RH_SomMotA_11	0
124	17Networks_RH_SomMotB_Aud_1	-2.4828396
125	17Networks_RH_SomMotB_Aud_2	-2.0126092
126	17Networks_RH_SomMotB_S2_1	0
127	17Networks_RH_SomMotB_S2_2	0
128	17Networks_RH_SomMotB_S2_3	0
129	17Networks_RH_SomMotB_S2_4	-2.8039477
130	17Networks_RH_SomMotB_Cent_1	-2.7199581
131	17Networks_RH_DorsAttnA_TempOcc_1	0
132	17Networks_RH_DorsAttnA_ParOcc_1	0
133	17Networks_RH_DorsAttnA_SPL_1	-2.098489
134	17Networks_RH_DorsAttnA_SPL_2	0
135	17Networks_RH_DorsAttnA_SPL_3	0
136	17Networks_RH_DorsAttnA_SPL_4	0
137	17Networks_RH_DorsAttnB_PostC_1	0
138	17Networks_RH_DorsAttnB_PostC_2	0
139	17Networks_RH_DorsAttnB_PostC_3	0
140	17Networks_RH_DorsAttnB_PostC_4	0
141	17Networks_RH_DorsAttnB_FEF_1	0
142	17Networks_RH_SalVentAttnA_ParOper_1	0
143	17Networks_RH_SalVentAttnA_PrC_1	0
144	17Networks_RH_SalVentAttnA_Ins_1	0
145	17Networks_RH_SalVentAttnA_Ins_2	0
146	17Networks_RH_SalVentAttnA_FrOper_1	0
147	17Networks_RH_SalVentAttnA_FrMed_1	0
148	17Networks_RH_SalVentAttnA_ParMed_1	0
149	17Networks_RH_SalVentAttnA_ParMed_2	-2.0845931
150	17Networks_RH_SalVentAttnA_FrMed_2	0
151	17Networks_RH_SalVentAttnB_IPL_1	0
152	17Networks_RH_SalVentAttnB_PFClv_1	0
153	17Networks_RH_SalVentAttnB_PFCl_1	-2.3205552
154	17Networks_RH_SalVentAttnB_Ins_1	0
155	17Networks_RH_SalVentAttnB_Ins_2	0
156	17Networks_RH_SalVentAttnB_PFCmp_1	0
157	17Networks_RH_LimbicB_OFC_1	0
158	17Networks_RH_LimbicB_OFC_2	0
159	17Networks_RH_LimbicB_OFC_3	0
160	17Networks_RH_LimbicB_OFC_4	0
161	17Networks_RH_LimbicA_TempPole_1	0
162	17Networks_RH_LimbicA_TempPole_2	0
163	17Networks_RH_LimbicA_TempPole_3	0
164	17Networks_RH_LimbicA_TempPole_4	0
165	17Networks_RH_ContA_IPS_1	-2.4765425
166	17Networks_RH_ContA_IPS_2	0
167	17Networks_RH_ContA_PFCd_1	0
168	17Networks_RH_ContA_PFCl_1	0
169	17Networks_RH_ContA_PFCl_2	0
170	17Networks_RH_ContA_Cingm_1	0
171	17Networks_RH_ContB_Temp_1	0
172	17Networks_RH_ContB_Temp_2	0
173	17Networks_RH_ContB_IPL_1	0
174	17Networks_RH_ContB_IPL_2	0
175	17Networks_RH_ContB_PFCld_1	0
176	17Networks_RH_ContB_PFCld_2	0
177	17Networks_RH_ContB_PFClv_1	0
178	17Networks_RH_ContB_PFClv_2	0
179	17Networks_RH_ContB_PFCmp_1	0
180	17Networks_RH_ContB_PFCld_3	0
181	17Networks_RH_ContC_pCun_1	-2.7001233
182	17Networks_RH_ContC_pCun_2	-2.2623653
183	17Networks_RH_ContC_Cingp_1	0
184	17Networks_RH_DefaultA_IPL_1	0
185	17Networks_RH_DefaultA_PFCd_1	-2.0181992
186	17Networks_RH_DefaultA_pCunPCC_1	0
187	17Networks_RH_DefaultA_PFCm_1	0
188	17Networks_RH_DefaultA_PFCm_2	-2.1271083
189	17Networks_RH_DefaultA_PFCm_3	0
190	17Networks_RH_DefaultB_Temp_1	0
191	17Networks_RH_DefaultB_AntTemp_1	0
192	17Networks_RH_DefaultB_PFCd_1	0
193	17Networks_RH_DefaultB_PFCv_1	0
194	17Networks_RH_DefaultC_IPL_1	0
195	17Networks_RH_DefaultC_Rsp_1	-2.4887009
196	17Networks_RH_DefaultC_PHC_1	-2.1967168
197	17Networks_RH_TempPar_1	0
198	17Networks_RH_TempPar_2	0
199	17Networks_RH_TempPar_3	0
200	17Networks_RH_TempPar_4	0
