# Supplementary material for: The biological role of local and global fMRI BOLD signal variability in multiscale human brain organization
Source: Nat Commun. 2026 Jan 30;17:2189. doi: 10.1038/s41467-026-68700-0 (PMC12960827; doi:10.1038/s41467-026-68700-0)
Supplement: Supplementary file 4 — Source Data [file 41467_2026_68700_MOESM4_ESM.zip › Source Data/Fig8A_data.csv]

ROI_number	ROI_Label	yeo17	yeo7	group
1	17Networks_LH_VisCent_ExStr_1	VisCent	Vis	0.100778884
2	17Networks_LH_VisCent_ExStr_2	VisCent	Vis	0.080494754
3	17Networks_LH_VisCent_Striate_1	VisCent	Vis	0.114410736
4	17Networks_LH_VisCent_ExStr_3	VisCent	Vis	0.063671598
5	17Networks_LH_VisCent_ExStr_4	VisCent	Vis	0.121463616
6	17Networks_LH_VisCent_ExStr_5	VisCent	Vis	0.140478264
7	17Networks_LH_VisPeri_ExStrInf_1	VisPeri	Vis	0.165045892
8	17Networks_LH_VisPeri_ExStrInf_2	VisPeri	Vis	0.185779904
9	17Networks_LH_VisPeri_ExStrInf_3	VisPeri	Vis	0.202505916
10	17Networks_LH_VisPeri_StriCal_1	VisPeri	Vis	0.203381396
11	17Networks_LH_VisPeri_ExStrSup_1	VisPeri	Vis	0.220356853
12	17Networks_LH_VisPeri_ExStrSup_2	VisPeri	Vis	0.068778415
13	17Networks_LH_SomMotA_1	SomMotA	Som	0.239855016
14	17Networks_LH_SomMotA_2	SomMotA	Som	0.206372885
15	17Networks_LH_SomMotA_3	SomMotA	Som	0.253504324
16	17Networks_LH_SomMotA_4	SomMotA	Som	0.202123063
17	17Networks_LH_SomMotA_5	SomMotA	Som	0.21667609
18	17Networks_LH_SomMotA_6	SomMotA	Som	0.217038185
19	17Networks_LH_SomMotA_7	SomMotA	Som	0.22255293
20	17Networks_LH_SomMotA_8	SomMotA	Som	0.325109417
21	17Networks_LH_SomMotB_Aud_1	SomMotB	Som	0.280826378
22	17Networks_LH_SomMotB_Aud_2	SomMotB	Som	0.225298343
23	17Networks_LH_SomMotB_S2_1	SomMotB	Som	0.207130346
24	17Networks_LH_SomMotB_S2_2	SomMotB	Som	0.284435482
25	17Networks_LH_SomMotB_Aud_3	SomMotB	Som	0.238554716
26	17Networks_LH_SomMotB_S2_3	SomMotB	Som	0.213651787
27	17Networks_LH_SomMotB_Cent_1	SomMotB	Som	0.23893958
28	17Networks_LH_SomMotB_Cent_2	SomMotB	Som	0.192782282
29	17Networks_LH_DorsAttnA_TempOcc_1	DorsAttnA	DorsAttn	0.190906008
30	17Networks_LH_DorsAttnA_TempOcc_2	DorsAttnA	DorsAttn	0.080375542
31	17Networks_LH_DorsAttnA_ParOcc_1	DorsAttnA	DorsAttn	0.116267452
32	17Networks_LH_DorsAttnA_SPL_1	DorsAttnA	DorsAttn	0.179721142
33	17Networks_LH_DorsAttnA_SPL_2	DorsAttnA	DorsAttn	0.076955644
34	17Networks_LH_DorsAttnA_SPL_3	DorsAttnA	DorsAttn	0.105296165
35	17Networks_LH_DorsAttnB_PostC_1	DorsAttnB	DorsAttn	0.189546522
36	17Networks_LH_DorsAttnB_PostC_2	DorsAttnB	DorsAttn	0.135032564
37	17Networks_LH_DorsAttnB_PostC_3	DorsAttnB	DorsAttn	0.176403687
38	17Networks_LH_DorsAttnB_PostC_4	DorsAttnB	DorsAttn	0.152062064
39	17Networks_LH_DorsAttnB_FEF_1	DorsAttnB	DorsAttn	0.203376952
40	17Networks_LH_SalVentAttnA_ParOper_1	SalVentAttnA	SalVentAttn	0.098909305
41	17Networks_LH_SalVentAttnA_Ins_1	SalVentAttnA	SalVentAttn	0.275472665
42	17Networks_LH_SalVentAttnA_FrOper_1	SalVentAttnA	SalVentAttn	0.294399134
43	17Networks_LH_SalVentAttnA_FrOper_2	SalVentAttnA	SalVentAttn	0.197069533
44	17Networks_LH_SalVentAttnA_ParMed_1	SalVentAttnA	SalVentAttn	0.170303757
45	17Networks_LH_SalVentAttnA_FrMed_1	SalVentAttnA	SalVentAttn	0.224036513
46	17Networks_LH_SalVentAttnA_FrMed_2	SalVentAttnA	SalVentAttn	0.167348575
47	17Networks_LH_SalVentAttnB_IPL_1	SalVentAttnB	SalVentAttn	0.107195348
48	17Networks_LH_SalVentAttnB_PFCl_1	SalVentAttnB	SalVentAttn	0.111174864
49	17Networks_LH_SalVentAttnB_Ins_1	SalVentAttnB	SalVentAttn	0.278385497
50	17Networks_LH_SalVentAttnB_PFCmp_1	SalVentAttnB	SalVentAttn	0.288416649
51	17Networks_LH_LimbicB_OFC_1	LimbicB	Limbic	0.19589769
52	17Networks_LH_LimbicB_OFC_2	LimbicB	Limbic	0.237279335
53	17Networks_LH_LimbicA_TempPole_1	LimbicA	Limbic	0.214340265
54	17Networks_LH_LimbicA_TempPole_2	LimbicA	Limbic	0.161180154
55	17Networks_LH_LimbicA_TempPole_3	LimbicA	Limbic	0.276055907
56	17Networks_LH_LimbicA_TempPole_4	LimbicA	Limbic	0.406213571
57	17Networks_LH_ContA_Temp_1	ContA	Cont	0.110071026
58	17Networks_LH_ContA_IPS_1	ContA	Cont	0.130545424
59	17Networks_LH_ContA_IPS_2	ContA	Cont	0.191588744
60	17Networks_LH_ContA_IPS_3	ContA	Cont	0.166083872
61	17Networks_LH_ContA_PFCd_1	ContA	Cont	0.228488656
62	17Networks_LH_ContA_PFClv_1	ContA	Cont	0.098839877
63	17Networks_LH_ContA_PFCl_1	ContA	Cont	0.181395377
64	17Networks_LH_ContA_PFCl_2	ContA	Cont	0.271371245
65	17Networks_LH_ContA_PFCl_3	ContA	Cont	0.174160378
66	17Networks_LH_ContA_Cingm_1	ContA	Cont	0.392232443
67	17Networks_LH_ContB_Temp_1	ContB	Cont	0.094090224
68	17Networks_LH_ContB_IPL_1	ContB	Cont	0.095165553
69	17Networks_LH_ContB_PFCl_1	ContB	Cont	0.106894338
70	17Networks_LH_ContB_PFClv_1	ContB	Cont	0.099408304
71	17Networks_LH_ContB_PFClv_2	ContB	Cont	0.139674135
72	17Networks_LH_ContC_pCun_1	ContC	Cont	0.1559875
73	17Networks_LH_ContC_pCun_2	ContC	Cont	0.108215434
74	17Networks_LH_ContC_Cingp_1	ContC	Cont	0.151329045
75	17Networks_LH_DefaultA_IPL_1	DefaultA	Default	0.08865352
76	17Networks_LH_DefaultA_PFCd_1	DefaultA	Default	0.202137667
77	17Networks_LH_DefaultA_pCunPCC_1	DefaultA	Default	0.175432825
78	17Networks_LH_DefaultA_pCunPCC_2	DefaultA	Default	0.268709267
79	17Networks_LH_DefaultA_pCunPCC_3	DefaultA	Default	0.102864303
80	17Networks_LH_DefaultA_PFCm_1	DefaultA	Default	0.177774436
81	17Networks_LH_DefaultA_PFCm_2	DefaultA	Default	0.122428286
82	17Networks_LH_DefaultA_PFCm_3	DefaultA	Default	0.274760025
83	17Networks_LH_DefaultB_Temp_1	DefaultB	Default	0.176868533
84	17Networks_LH_DefaultB_Temp_2	DefaultB	Default	0.16519047
85	17Networks_LH_DefaultB_Temp_3	DefaultB	Default	0.212744903
86	17Networks_LH_DefaultB_Temp_4	DefaultB	Default	0.207796551
87	17Networks_LH_DefaultB_IPL_1	DefaultB	Default	0.160880995
88	17Networks_LH_DefaultB_PFCd_1	DefaultB	Default	0.24276316
89	17Networks_LH_DefaultB_PFCd_2	DefaultB	Default	0.162443101
90	17Networks_LH_DefaultB_PFCd_3	DefaultB	Default	0.407873207
91	17Networks_LH_DefaultB_PFCd_4	DefaultB	Default	0.095119358
92	17Networks_LH_DefaultB_PFCv_1	DefaultB	Default	0.242938104
93	17Networks_LH_DefaultB_PFCv_2	DefaultB	Default	0.31880482
94	17Networks_LH_DefaultB_PFCv_3	DefaultB	Default	0.209138239
95	17Networks_LH_DefaultB_PFCv_4	DefaultB	Default	0.204062738
96	17Networks_LH_DefaultC_IPL_1	DefaultC	Default	0.1113812
97	17Networks_LH_DefaultC_Rsp_1	DefaultC	Default	0.171657161
98	17Networks_LH_DefaultC_PHC_1	DefaultC	Default	0.252949861
99	17Networks_LH_TempPar_1	TempPar	Default	0.22621891
100	17Networks_LH_TempPar_2	TempPar	Default	0.193051501
101	17Networks_RH_VisCent_ExStr_1	VisCent	Vis	0.131839161
102	17Networks_RH_VisCent_ExStr_2	VisCent	Vis	0.078713739
103	17Networks_RH_VisCent_Striate_1	VisCent	Vis	0.103526016
104	17Networks_RH_VisCent_ExStr_3	VisCent	Vis	0.060654174
105	17Networks_RH_VisCent_ExStr_4	VisCent	Vis	0.146298452
106	17Networks_RH_VisCent_ExStr_5	VisCent	Vis	0.090456228
107	17Networks_RH_VisPeri_ExStrInf_1	VisPeri	Vis	0.144022839
108	17Networks_RH_VisPeri_ExStrInf_2	VisPeri	Vis	0.20895911
109	17Networks_RH_VisPeri_StriCal_1	VisPeri	Vis	0.200227445
110	17Networks_RH_VisPeri_ExStrSup_1	VisPeri	Vis	0.201060504
111	17Networks_RH_VisPeri_ExStrSup_2	VisPeri	Vis	0.173029038
112	17Networks_RH_VisPeri_ExStrSup_3	VisPeri	Vis	0.075313639
113	17Networks_RH_SomMotA_1	SomMotA	Som	0.174428509
114	17Networks_RH_SomMotA_2	SomMotA	Som	0.261805604
115	17Networks_RH_SomMotA_3	SomMotA	Som	0.290789884
116	17Networks_RH_SomMotA_4	SomMotA	Som	0.270333932
117	17Networks_RH_SomMotA_5	SomMotA	Som	0.214018017
118	17Networks_RH_SomMotA_6	SomMotA	Som	0.208864882
119	17Networks_RH_SomMotA_7	SomMotA	Som	0.209100979
120	17Networks_RH_SomMotA_8	SomMotA	Som	0.181777811
121	17Networks_RH_SomMotA_9	SomMotA	Som	0.278342996
122	17Networks_RH_SomMotA_10	SomMotA	Som	0.2962356
123	17Networks_RH_SomMotA_11	SomMotA	Som	0.311353217
124	17Networks_RH_SomMotB_Aud_1	SomMotB	Som	0.296210641
125	17Networks_RH_SomMotB_Aud_2	SomMotB	Som	0.255270238
126	17Networks_RH_SomMotB_S2_1	SomMotB	Som	0.193379348
127	17Networks_RH_SomMotB_S2_2	SomMotB	Som	0.23853425
128	17Networks_RH_SomMotB_S2_3	SomMotB	Som	0.292707454
129	17Networks_RH_SomMotB_S2_4	SomMotB	Som	0.325081163
130	17Networks_RH_SomMotB_Cent_1	SomMotB	Som	0.217124909
131	17Networks_RH_DorsAttnA_TempOcc_1	DorsAttnA	DorsAttn	0.084878306
132	17Networks_RH_DorsAttnA_ParOcc_1	DorsAttnA	DorsAttn	0.084217504
133	17Networks_RH_DorsAttnA_SPL_1	DorsAttnA	DorsAttn	0.19238943
134	17Networks_RH_DorsAttnA_SPL_2	DorsAttnA	DorsAttn	0.131039901
135	17Networks_RH_DorsAttnA_SPL_3	DorsAttnA	DorsAttn	0.158264815
136	17Networks_RH_DorsAttnA_SPL_4	DorsAttnA	DorsAttn	0.097965302
137	17Networks_RH_DorsAttnB_PostC_1	DorsAttnB	DorsAttn	0.18347029
138	17Networks_RH_DorsAttnB_PostC_2	DorsAttnB	DorsAttn	0.151793681
139	17Networks_RH_DorsAttnB_PostC_3	DorsAttnB	DorsAttn	0.111225169
140	17Networks_RH_DorsAttnB_PostC_4	DorsAttnB	DorsAttn	0.11989026
141	17Networks_RH_DorsAttnB_FEF_1	DorsAttnB	DorsAttn	0.223525013
142	17Networks_RH_SalVentAttnA_ParOper_1	SalVentAttnA	SalVentAttn	0.159683847
143	17Networks_RH_SalVentAttnA_PrC_1	SalVentAttnA	SalVentAttn	0.213875968
144	17Networks_RH_SalVentAttnA_Ins_1	SalVentAttnA	SalVentAttn	0.241933812
145	17Networks_RH_SalVentAttnA_Ins_2	SalVentAttnA	SalVentAttn	0.239476542
146	17Networks_RH_SalVentAttnA_FrOper_1	SalVentAttnA	SalVentAttn	0.301458455
147	17Networks_RH_SalVentAttnA_FrMed_1	SalVentAttnA	SalVentAttn	0.181530517
148	17Networks_RH_SalVentAttnA_ParMed_1	SalVentAttnA	SalVentAttn	0.182959691
149	17Networks_RH_SalVentAttnA_ParMed_2	SalVentAttnA	SalVentAttn	0.163203665
150	17Networks_RH_SalVentAttnA_FrMed_2	SalVentAttnA	SalVentAttn	0.095989806
151	17Networks_RH_SalVentAttnB_IPL_1	SalVentAttnB	SalVentAttn	0.108140914
152	17Networks_RH_SalVentAttnB_PFClv_1	SalVentAttnB	SalVentAttn	0.076425489
153	17Networks_RH_SalVentAttnB_PFCl_1	SalVentAttnB	SalVentAttn	0.105604239
154	17Networks_RH_SalVentAttnB_Ins_1	SalVentAttnB	SalVentAttn	0.248113188
155	17Networks_RH_SalVentAttnB_Ins_2	SalVentAttnB	SalVentAttn	0.243060678
156	17Networks_RH_SalVentAttnB_PFCmp_1	SalVentAttnB	SalVentAttn	0.235397813
157	17Networks_RH_LimbicB_OFC_1	LimbicB	Limbic	0.223449673
158	17Networks_RH_LimbicB_OFC_2	LimbicB	Limbic	0.189148267
159	17Networks_RH_LimbicB_OFC_3	LimbicB	Limbic	0.279295109
160	17Networks_RH_LimbicB_OFC_4	LimbicB	Limbic	0.092691268
161	17Networks_RH_LimbicA_TempPole_1	LimbicA	Limbic	0.155667296
162	17Networks_RH_LimbicA_TempPole_2	LimbicA	Limbic	0.195511821
163	17Networks_RH_LimbicA_TempPole_3	LimbicA	Limbic	0.180877281
164	17Networks_RH_LimbicA_TempPole_4	LimbicA	Limbic	0.197621153
165	17Networks_RH_ContA_IPS_1	ContA	Cont	0.110379355
166	17Networks_RH_ContA_IPS_2	ContA	Cont	0.130523898
167	17Networks_RH_ContA_PFCd_1	ContA	Cont	0.263876437
168	17Networks_RH_ContA_PFCl_1	ContA	Cont	0.164947875
169	17Networks_RH_ContA_PFCl_2	ContA	Cont	0.172992147
170	17Networks_RH_ContA_Cingm_1	ContA	Cont	0.086820341
171	17Networks_RH_ContB_Temp_1	ContB	Cont	0.165105169
172	17Networks_RH_ContB_Temp_2	ContB	Cont	0.107211986
173	17Networks_RH_ContB_IPL_1	ContB	Cont	0.072556794
174	17Networks_RH_ContB_IPL_2	ContB	Cont	0.091997984
175	17Networks_RH_ContB_PFCld_1	ContB	Cont	0.127643251
176	17Networks_RH_ContB_PFCld_2	ContB	Cont	0.103907118
177	17Networks_RH_ContB_PFClv_1	ContB	Cont	0.173013452
178	17Networks_RH_ContB_PFClv_2	ContB	Cont	0.128460714
179	17Networks_RH_ContB_PFCmp_1	ContB	Cont	0.259333024
180	17Networks_RH_ContB_PFCld_3	ContB	Cont	0.237858348
181	17Networks_RH_ContC_pCun_1	ContC	Cont	0.170503507
182	17Networks_RH_ContC_pCun_2	ContC	Cont	0.195987016
183	17Networks_RH_ContC_Cingp_1	ContC	Cont	0.173091733
184	17Networks_RH_DefaultA_IPL_1	DefaultA	Default	0.081540991
185	17Networks_RH_DefaultA_PFCd_1	DefaultA	Default	0.158893193
186	17Networks_RH_DefaultA_pCunPCC_1	DefaultA	Default	0.171476085
187	17Networks_RH_DefaultA_PFCm_1	DefaultA	Default	0.216583868
188	17Networks_RH_DefaultA_PFCm_2	DefaultA	Default	0.335643467
189	17Networks_RH_DefaultA_PFCm_3	DefaultA	Default	0.257345142
190	17Networks_RH_DefaultB_Temp_1	DefaultB	Default	0.298569635
191	17Networks_RH_DefaultB_AntTemp_1	DefaultB	Default	0.20858763
192	17Networks_RH_DefaultB_PFCd_1	DefaultB	Default	0.114803204
193	17Networks_RH_DefaultB_PFCv_1	DefaultB	Default	0.128829453
194	17Networks_RH_DefaultC_IPL_1	DefaultC	Default	0.128967226
195	17Networks_RH_DefaultC_Rsp_1	DefaultC	Default	0.204932597
196	17Networks_RH_DefaultC_PHC_1	DefaultC	Default	0.236374563
197	17Networks_RH_TempPar_1	TempPar	Default	0.232472972
198	17Networks_RH_TempPar_2	TempPar	Default	0.246118502
199	17Networks_RH_TempPar_3	TempPar	Default	0.161724286
200	17Networks_RH_TempPar_4	TempPar	Default	0.182020947
