# Supplementary material for: The biological role of local and global fMRI BOLD signal variability in multiscale human brain organization
Source: Nat Commun. 2026 Jan 30;17:2189. doi: 10.1038/s41467-026-68700-0 (PMC12960827; doi:10.1038/s41467-026-68700-0)
Supplement: Supplementary file 4 — Source Data [file 41467_2026_68700_MOESM4_ESM.zip › Source Data/Fig8B_boxplots.csv]

slope_scaled_vis	slope_scaled_som	slope_scaled_dan	slope_scaled_van	slope_scaled_lim	slope_scaled_cont	slope_scaled_def
1.093448944	-0.550858565	-0.142400569	-0.384361507	0.768990658	-0.284891775	0.125296621
0.101851043	-0.008003338	-0.226866225	0.074387817	0.042255972	-0.053276583	0.052658422
0.370474882	-0.163301817	0.065730177	-0.298516628	0.463859438	-0.265782434	0.146887231
0.116520372	-0.509682518	-0.788384538	0.190386543	1.290578196	-0.12986034	0.317764284
0.385380256	0.293421998	0.048255651	-0.399811249	0.215610071	-0.249536878	-0.085527499
1.241777352	-0.2953538	-0.529600848	-0.385849723	0.327060318	-0.362403707	0.250064579
0.330899481	-0.18356876	-0.409981483	-0.312294787	1.028284572	-0.247902381	0.237567708
1.117554761	-0.657873571	-0.397284439	-0.325565906	0.688020323	-0.239970771	0.279023078
-0.008270436	-0.031582997	-0.359578717	0.131092058	0.133609675	-0.138540085	0.210002287
-0.011053258	-0.392914158	-0.516511191	0.201162836	0.39306906	-0.096891658	0.414869686
0.136046489	0.426231497	0.444422834	-0.241677708	-0.264405128	-0.281918711	-0.165534987
0.427951592	-0.114325004	-0.234889286	-0.077562565	-0.143776165	-0.244608561	0.275902
0.710629746	-0.276884325	-0.518361696	-0.007537181	0.201041587	-0.297784428	0.282844623
0.787909001	-0.338517225	0.269688153	-0.349801854	-0.310730033	-0.117469232	0.103675825
1.084892234	-0.111126688	-0.342016354	-0.187975126	-0.234392079	-0.171231035	-0.00535711
0.107570044	-0.175839954	-0.220532474	0.032785083	0.384191081	-0.211827138	0.229188573
1.087577535	-0.401766783	-0.117908551	-0.387042063	0.315150453	-0.250116946	0.117616562
0.015761655	-0.433733771	-0.244775554	0.08802913	0.685564393	-0.186823314	0.343710103
0.123416524	0.321665916	0.071844472	-0.027546993	0.125062187	-0.570509497	0.106860151
0.338406006	-0.458233382	-0.326772863	-0.019707305	0.788044338	-0.112741755	0.192986233
0.301249558	-0.154096464	-0.309750617	0.050438023	0.495123095	-0.415161729	0.277713395
-0.272754684	0.109867729	-0.107423477	-0.241004385	0.079744469	-0.055600323	0.287926268
0.012308314	0.06567254	-0.052110896	-0.210987725	-0.237875269	-0.096640509	0.256042029
1.697193862	-0.745304069	0.022269583	-0.462649371	0.392324589	-0.278219875	0.022051852
0.118987495	0.182170608	-0.380419416	0.122672718	-0.184374185	-0.33668751	0.259742149
1.126331333	-0.163495282	-0.043175803	-0.359932482	0.003625813	-0.360878289	0.049691515
0.44157934	-0.271241424	0.05641301	-0.357088287	0.222706618	-0.111322376	0.178338343
0.437972847	-0.186616909	-0.455841434	-0.174377861	0.830548285	-0.400505667	0.315976656
0.843099142	-0.247181826	0.010299533	-0.257202255	-0.141772104	-0.235282715	0.123738175
0.794704785	-0.446930931	0.35271093	-0.557650152	0.112230722	-0.154950647	0.163347537
0.916405164	-0.037648155	-0.143513806	-0.372647179	0.081748283	-0.440555891	0.169500831
0.065299354	0.020829384	-0.486287774	0.105080512	0.150413718	-0.225956277	0.277801031
-0.592717664	0.375431944	-0.207070614	-0.060413928	0.783445859	-0.06123267	-0.025948366
1.022172946	-0.239228973	-0.26414573	-0.209731388	-0.643838762	-0.017979644	0.105694093
-0.448496135	0.066227165	-0.075272638	0.30347278	-0.256177064	0.167652245	-0.007878251
-0.48410614	0.167861172	-0.64014327	0.459073842	0.027876977	-0.215365688	0.363645403
0.770434279	-0.467203885	-0.210267356	-0.247136059	0.603984335	-0.324513385	0.279003333
0.668584514	-0.266920802	0.26733387	-0.511847036	-0.236538275	-0.044690483	0.126070708
0.398845792	-0.172387219	-0.343120866	-0.250544023	0.239801459	-0.009250735	0.170621554
0.060616371	-0.106093872	-0.180027776	-0.207027866	0.377021967	-0.154863356	0.277845836
1.07986746	-0.026049276	0.195934551	-0.416641079	-0.391178997	-0.282681824	-0.059844239
-0.940389841	0.31556775	-0.622569884	0.410310714	0.799098135	-0.023345693	0.105696007
0.504944261	0.014681567	-0.221076058	-0.194996031	0.2783789	-0.160696412	-0.014786112
-0.585492478	0.447470931	-0.669957818	0.596427553	0.129797632	-0.423694773	0.277425655
0.372425916	-0.10678217	-0.422297798	-0.110559807	0.287047085	-0.269520929	0.297932408
0.650536248	-0.0398812	-0.090608554	-0.106906749	0.108297868	-0.417098987	0.103082486
0.518248455	-0.145679462	-0.40417378	-0.173356021	0.445710502	-0.290807228	0.242654392
0.482991966	-0.24756377	-0.795038897	0.147693014	0.66678897	-0.243399817	0.235975489
-0.27919654	-0.040241048	-0.113430829	-0.13291625	1.084635399	-0.405187991	0.321564498
1.302302664	-0.786158095	0.242314535	-0.266310178	0.106350419	-0.190978592	0.061501353
0.994962274	-0.637907538	-0.151247479	-0.093655153	0.360655642	-0.244879879	0.17636318
0.286516924	-0.269300002	-0.303979652	-0.113189819	0.239303382	-0.143974885	0.322955928
-0.766122607	0.578009297	0.045940084	-0.21003328	-0.114746684	0.034047251	0.082128261
0.656451213	-0.001361906	0.088035526	-0.371286499	0.19796151	-0.416234759	0.107845768
-0.751246481	-0.059127776	-0.632291228	0.300573491	1.27705721	-0.166566742	0.335347086
0.307613519	0.030492523	-0.425213938	-0.139559306	0.162354028	-0.256099869	0.273639933
1.383949297	-0.58679696	-0.377940698	-0.312132175	0.556717827	-0.211615229	0.074468821
-0.617882234	-0.35115301	-0.431374703	0.123621443	1.346613315	0.040795813	0.294940242
1.162143636	-0.804845261	-0.119626578	-0.267543508	0.515744428	-0.176591958	0.194760185
0.848227687	-0.679027792	0.005093183	-0.359660254	0.256477176	-0.120266585	0.298320469
0.570286458	-0.457534115	-0.321840986	-0.211651186	0.56205541	-0.268140012	0.38384005
-0.91566756	-0.099456543	-0.36408573	0.220821637	0.745641764	0.210348684	0.218701894
0.647048738	-0.308876992	-0.12191558	-0.389254403	0.580568265	-0.371300224	0.311292043
0.638992501	-0.356825796	0.055995412	-0.209997355	0.373056735	-0.253212556	0.120240919
0.789527257	-0.284603062	-0.162868842	-0.181878514	0.138194154	-0.165880084	0.075410483
0.563524609	-0.151929999	-0.201676693	-0.197150267	-0.497696329	-0.188281803	0.352046484
-0.150470365	-0.250235589	-0.437453435	0.19290454	0.555279244	-0.225408425	0.402185083
-0.067337617	-0.158387923	-0.125960741	0.066604051	0.056361583	0.093068182	0.088561355
-0.824504144	0.223485838	-0.14094152	-0.018697214	0.854148931	0.022678399	0.069284562
0.697896444	-0.675454568	-0.056577404	-0.296685652	0.641366346	-0.218681109	0.332245178
-0.056915969	-0.398260291	-0.015696086	-0.16562853	0.61155275	-0.06938807	0.315444393
0.696382836	-0.354329804	-0.371933074	-0.096485148	0.846510653	-0.378659286	0.190335144
0.704927605	-0.481882522	-0.467444126	-0.035132326	0.253336177	-0.060651638	0.217682758
0.694924296	-0.285237429	-0.245319199	-0.229482817	0.204374926	-0.189939273	0.198836493
-0.086248202	-0.320330089	-0.264976912	-0.153258268	0.58018157	-0.043908896	0.378545909
-0.714993006	-0.118395672	0.028417233	-0.08950247	0.226268032	0.041322849	0.423034238
1.212837673	-0.655249499	0.138679688	-0.369147191	0.151957054	-0.269193699	0.175581879
0.498164354	-0.289970631	0.701399329	-0.526249246	0.123039	-0.192223875	0.03591836
-0.426250859	0.190347171	-0.250194371	-0.011194096	0.287845634	-0.18921733	0.291273065
-0.422739937	-0.070234546	-0.659789367	0.124056951	1.477437913	-0.160276741	0.210923884
0.019180032	0.477816656	-0.197372458	0.133046284	-0.079868599	-0.39994546	0.002163861
1.310367038	-0.530509562	0.314317082	-0.297820842	0.194992673	-0.269119093	-0.12454904
0.443759516	-0.106950806	-0.187254253	-0.184528145	0.694925039	-0.303314498	0.079002564
0.645443071	-0.291234396	-0.072118821	0.166102375	-0.123428177	-0.214489135	0.031241409
0.049569739	-0.196953595	-0.481254104	-0.124690975	0.218665207	0.039951801	0.344111038
-0.516461646	0.238917298	-0.072723076	-0.385237166	0.660492378	0.016849658	0.139944993
0.708599463	-0.685332097	-0.440535101	0.153942782	0.485771973	-0.278005678	0.359757361
0.614682919	-0.330168889	-0.207547703	-0.331347113	0.645795645	-0.325630162	0.294455896
-0.116220589	-0.201724781	-0.233005034	-0.075240777	0.458974155	-0.214876108	0.424536871
0.953005019	-0.67615728	-0.28068184	-0.233604971	0.619717152	-0.200686064	0.258495373
0.78630867	-0.272147398	0.243677054	-0.486748721	-0.200408029	-0.168137622	0.155883243
-0.300760007	-0.280952108	-0.609969725	0.146270098	0.318714963	0.118271353	0.408113342
-0.835120281	-0.410406821	-0.59337961	0.421541638	0.604701601	0.216604259	0.45606529
1.116165597	-0.453100047	-0.15210041	-0.449018607	0.824187404	-0.289436158	0.065317076
0.019176822	-0.524434185	-0.37745216	0.001496243	0.983979902	-0.16557443	0.418281373
1.075327981	-0.522641166	-0.052137112	-0.220377557	0.286283586	-0.32733019	0.161442043
-0.636196165	0.067484528	-0.336624185	0.206766289	0.825711303	-0.059870975	0.131611869
0.509579682	-0.20638809	-0.372766931	0.2211692	0.426198862	-0.230490514	-0.004671606
0.59699286	-0.57114907	-0.423717	0.206401071	0.583794337	-0.345224313	0.317366623
0.912215271	-0.438091765	-0.158403213	-0.160049786	0.508376078	-0.408007702	0.200631128
0.646224808	-0.295954957	0.034609178	-0.174580881	-0.135111008	-0.027543568	0.028870704
1.146284096	-0.711734546	-0.186746218	-0.343253058	0.601546689	-0.185032471	0.189434892
0.489878106	-0.065708368	-0.409196667	-0.232958237	0.308906829	-0.16664679	0.171569452
0.915894065	-0.253255706	0.043335578	-0.500796534	0.447566094	-0.38858069	0.158328461
