# Supplementary material for: The biological role of local and global fMRI BOLD signal variability in multiscale human brain organization
Source: Nat Commun. 2026 Jan 30;17:2189. doi: 10.1038/s41467-026-68700-0 (PMC12960827; doi:10.1038/s41467-026-68700-0)
Supplement: Supplementary file 4 — Source Data [file 41467_2026_68700_MOESM4_ESM.zip › Source Data/Fig2A_data.csv]

ROI_number	networks	ROI_Label	YoungSample1_localVar	YoungSample2_localVar	YoungSample1_globalVar	YoungSample2_globalVar
1	Visual	17Networks_LH_VisCent_ExStr_1	39.67724209	16.64978764	0.015640996	0.018198643
2	Visual	17Networks_LH_VisCent_ExStr_2	36.7412854	8.059006122	0.017259167	0.025769717
3	Visual	17Networks_LH_VisCent_Striate_1	52.09140934	16.36563722	0.017431974	0.023368786
4	Visual	17Networks_LH_VisCent_ExStr_3	45.43567591	16.91867307	0.017070873	0.029493905
5	Visual	17Networks_LH_VisCent_ExStr_4	42.01652428	13.10319542	0.014837561	0.022883685
6	Visual	17Networks_LH_VisCent_ExStr_5	44.49607182	17.43167755	0.014330789	0.021397112
7	Visual	17Networks_LH_VisPeri_ExStrInf_1	24.47019792	11.84801723	0.013604444	0.018092001
8	Visual	17Networks_LH_VisPeri_ExStrInf_2	39.24722809	15.42782761	0.014882969	0.018159783
9	Visual	17Networks_LH_VisPeri_ExStrInf_3	25.96581864	13.75694742	0.013479305	0.019496209
10	Visual	17Networks_LH_VisPeri_StriCal_1	40.98373242	19.05649721	0.014312414	0.018145266
11	Visual	17Networks_LH_VisPeri_ExStrSup_1	33.93713107	14.40070426	0.014406302	0.017478868
12	Visual	17Networks_LH_VisPeri_ExStrSup_2	43.35524456	20.86934449	0.015323245	0.020936844
13	SomMot	17Networks_LH_SomMotA_1	13.4178259	11.09373567	0.008559575	0.013715788
14	SomMot	17Networks_LH_SomMotA_2	25.22420147	22.26798653	0.011608894	0.019529322
15	SomMot	17Networks_LH_SomMotA_3	23.59261615	18.42347802	0.011313056	0.018725641
16	SomMot	17Networks_LH_SomMotA_4	17.43479854	18.70520852	0.010039321	0.016992148
17	SomMot	17Networks_LH_SomMotA_5	18.29187108	18.36442149	0.009553788	0.015087035
18	SomMot	17Networks_LH_SomMotA_6	13.61475529	15.39437957	0.009677557	0.016299332
19	SomMot	17Networks_LH_SomMotA_7	17.21430657	14.60158822	0.011031141	0.016018357
20	SomMot	17Networks_LH_SomMotA_8	17.28638336	15.72625911	0.010077007	0.015612662
21	SomMot	17Networks_LH_SomMotB_Aud_1	18.56096919	13.62602766	0.009941859	0.014257539
22	SomMot	17Networks_LH_SomMotB_Aud_2	23.37245759	14.29581191	0.010114563	0.013587415
23	SomMot	17Networks_LH_SomMotB_S2_1	18.25764857	10.34686622	0.008766958	0.016373702
24	SomMot	17Networks_LH_SomMotB_S2_2	24.44484047	14.07362389	0.008473046	0.015285967
25	SomMot	17Networks_LH_SomMotB_Aud_3	24.61493673	12.46336986	0.008291481	0.016578205
26	SomMot	17Networks_LH_SomMotB_S2_3	29.85513581	14.69096042	0.011554514	0.014782803
27	SomMot	17Networks_LH_SomMotB_Cent_1	20.5829785	16.00471082	0.009431033	0.023006114
28	SomMot	17Networks_LH_SomMotB_Cent_2	24.00385266	15.69103906	0.009706662	0.018574406
29	DorsAttn	17Networks_LH_DorsAttnA_TempOcc_1	31.2694863	9.629203842	0.014268015	0.015250711
30	DorsAttn	17Networks_LH_DorsAttnA_TempOcc_2	30.81563572	13.53070709	0.012937151	0.018059532
31	DorsAttn	17Networks_LH_DorsAttnA_ParOcc_1	16.10624223	14.11913291	0.013075684	0.018392465
32	DorsAttn	17Networks_LH_DorsAttnA_SPL_1	35.70740105	13.73635454	0.014316785	0.019243919
33	DorsAttn	17Networks_LH_DorsAttnA_SPL_2	36.77430064	21.83747423	0.014257611	0.019371811
34	DorsAttn	17Networks_LH_DorsAttnA_SPL_3	29.66675924	22.1268316	0.013729032	0.02030415
35	DorsAttn	17Networks_LH_DorsAttnB_PostC_1	22.76766455	16.26687355	0.010442697	0.018893927
36	DorsAttn	17Networks_LH_DorsAttnB_PostC_2	27.25995279	14.34320769	0.011610367	0.018251067
37	DorsAttn	17Networks_LH_DorsAttnB_PostC_3	24.34824331	18.13589308	0.012420016	0.017098687
38	DorsAttn	17Networks_LH_DorsAttnB_PostC_4	20.78807331	17.08640056	0.010872634	0.017092667
39	DorsAttn	17Networks_LH_DorsAttnB_FEF_1	15.43310507	12.60209128	0.011403135	0.014504683
40	SalVentAttn	17Networks_LH_SalVentAttnA_ParOper_1	27.15391311	14.88761007	0.010126989	0.017979074
41	SalVentAttn	17Networks_LH_SalVentAttnA_Ins_1	15.93252116	9.130360602	0.009150681	0.017880594
42	SalVentAttn	17Networks_LH_SalVentAttnA_FrOper_1	16.49070775	8.91843333	0.008158074	0.021629291
43	SalVentAttn	17Networks_LH_SalVentAttnA_FrOper_2	23.37804414	14.00291876	0.010556727	0.020055862
44	SalVentAttn	17Networks_LH_SalVentAttnA_ParMed_1	15.25671398	9.428746479	0.009263748	0.012763481
45	SalVentAttn	17Networks_LH_SalVentAttnA_FrMed_1	15.32640422	12.68822519	0.010305806	0.015127292
46	SalVentAttn	17Networks_LH_SalVentAttnA_FrMed_2	14.75580906	14.88917458	0.008853852	0.016195877
47	SalVentAttn	17Networks_LH_SalVentAttnB_IPL_1	31.66212419	13.67841849	0.011911802	0.024695903
48	SalVentAttn	17Networks_LH_SalVentAttnB_PFCl_1	18.37277381	19.14442002	0.011115868	0.019603423
49	SalVentAttn	17Networks_LH_SalVentAttnB_Ins_1	21.13997457	10.49908722	0.013610452	0.022929657
50	SalVentAttn	17Networks_LH_SalVentAttnB_PFCmp_1	14.26266469	12.94582691	0.013146281	0.02115291
51	Limbic	17Networks_LH_LimbicB_OFC_1	8.250208545	7.018673905	0.013197274	0.020234505
52	Limbic	17Networks_LH_LimbicB_OFC_2	5.173394204	4.449254404	0.013247244	0.020030929
53	Limbic	17Networks_LH_LimbicA_TempPole_1	4.872020701	3.177605335	0.01206959	0.019003339
54	Limbic	17Networks_LH_LimbicA_TempPole_2	5.629281551	2.43430766	0.01272857	0.0179775
55	Limbic	17Networks_LH_LimbicA_TempPole_3	7.345611311	4.951331004	0.01396773	0.01979775
56	Limbic	17Networks_LH_LimbicA_TempPole_4	12.27631357	8.146555105	0.01152109	0.026674075
57	Control	17Networks_LH_ContA_Temp_1	26.56499096	11.82626924	0.013610092	0.020037323
58	Control	17Networks_LH_ContA_IPS_1	28.35328835	17.30810758	0.014279409	0.023499581
59	Control	17Networks_LH_ContA_IPS_2	15.12272902	14.37292573	0.01386278	0.023813389
60	Control	17Networks_LH_ContA_IPS_3	24.20036078	13.31307642	0.012177862	0.021026314
61	Control	17Networks_LH_ContA_PFCd_1	37.25315758	17.07366508	0.014533093	0.019858606
62	Control	17Networks_LH_ContA_PFClv_1	30.26904674	17.95574587	0.014177076	0.022138366
63	Control	17Networks_LH_ContA_PFCl_1	24.94605924	16.90336999	0.014623918	0.022625457
64	Control	17Networks_LH_ContA_PFCl_2	24.59911863	16.2774586	0.013668295	0.020937789
65	Control	17Networks_LH_ContA_PFCl_3	20.35493661	17.58011188	0.012746244	0.018871948
66	Control	17Networks_LH_ContA_Cingm_1	10.57727342	8.693813362	0.012043172	0.018116168
67	Control	17Networks_LH_ContB_Temp_1	37.45268921	9.462224822	0.013446964	0.019255395
68	Control	17Networks_LH_ContB_IPL_1	19.79538492	17.09172439	0.013778737	0.027207205
69	Control	17Networks_LH_ContB_PFCl_1	26.58985479	18.59424419	0.013688765	0.022097165
70	Control	17Networks_LH_ContB_PFClv_1	21.79347921	17.61009314	0.013810571	0.025202508
71	Control	17Networks_LH_ContB_PFClv_2	19.66363533	22.12865759	0.013161939	0.021917691
72	Control	17Networks_LH_ContC_pCun_1	26.61147089	20.96412184	0.013824404	0.017872219
73	Control	17Networks_LH_ContC_pCun_2	40.24507635	19.19168136	0.01557245	0.017906878
74	Control	17Networks_LH_ContC_Cingp_1	19.82516781	10.64849886	0.016275855	0.025288697
75	Default	17Networks_LH_DefaultA_IPL_1	46.59441403	16.22007354	0.01290431	0.024731232
76	Default	17Networks_LH_DefaultA_PFCd_1	12.65169663	16.99507746	0.013871896	0.019742806
77	Default	17Networks_LH_DefaultA_pCunPCC_1	16.91023564	14.50035528	0.013605294	0.020509667
78	Default	17Networks_LH_DefaultA_pCunPCC_2	19.3289402	10.87207548	0.013600597	0.017931833
79	Default	17Networks_LH_DefaultA_pCunPCC_3	17.92261034	14.09315217	0.013632164	0.018397452
80	Default	17Networks_LH_DefaultA_PFCm_1	32.72299947	11.59748135	0.014407611	0.023570531
81	Default	17Networks_LH_DefaultA_PFCm_2	16.59059	7.633081171	0.013367566	0.023293645
82	Default	17Networks_LH_DefaultA_PFCm_3	25.16386833	16.11458708	0.015245006	0.022867126
83	Default	17Networks_LH_DefaultB_Temp_1	14.6493175	6.655374932	0.013914848	0.020197851
84	Default	17Networks_LH_DefaultB_Temp_2	11.59756611	5.858803436	0.013173647	0.019224897
85	Default	17Networks_LH_DefaultB_Temp_3	13.24292079	10.05458193	0.012204264	0.017680141
86	Default	17Networks_LH_DefaultB_Temp_4	17.9814396	12.66034712	0.012198628	0.020137987
87	Default	17Networks_LH_DefaultB_IPL_1	26.15163019	13.82359446	0.012884962	0.024372356
88	Default	17Networks_LH_DefaultB_PFCd_1	31.67117225	22.19050422	0.012480623	0.020449113
89	Default	17Networks_LH_DefaultB_PFCd_2	13.7005606	23.43816883	0.012463489	0.024967397
90	Default	17Networks_LH_DefaultB_PFCd_3	21.25863236	18.18027656	0.012724723	0.020515831
91	Default	17Networks_LH_DefaultB_PFCd_4	23.09292932	16.54236513	0.01207719	0.023041112
92	Default	17Networks_LH_DefaultB_PFCv_1	23.70672683	10.86444062	0.013295239	0.02053153
93	Default	17Networks_LH_DefaultB_PFCv_2	23.19014002	9.501128825	0.012760648	0.022026649
94	Default	17Networks_LH_DefaultB_PFCv_3	18.03347273	15.80713259	0.012184352	0.02325056
95	Default	17Networks_LH_DefaultB_PFCv_4	15.08433952	14.93719853	0.012816606	0.022419833
96	Default	17Networks_LH_DefaultC_IPL_1	37.06063225	13.60687131	0.01423469	0.024140828
97	Default	17Networks_LH_DefaultC_Rsp_1	29.23180237	15.33514948	0.01464294	0.018227868
98	Default	17Networks_LH_DefaultC_PHC_1	10.8686067	6.391089942	0.014099982	0.020290352
99	Default	17Networks_LH_TempPar_1	25.94641415	13.44998817	0.012270758	0.018640558
100	Default	17Networks_LH_TempPar_2	28.04158881	13.84017905	0.011996838	0.018516663
101	Visual	17Networks_RH_VisCent_ExStr_1	34.64742542	14.494625	0.014527738	0.016888855
102	Visual	17Networks_RH_VisCent_ExStr_2	35.24206224	11.65303884	0.014489224	0.02003634
103	Visual	17Networks_RH_VisCent_Striate_1	44.0629817	17.15668171	0.017212324	0.023645621
104	Visual	17Networks_RH_VisCent_ExStr_3	40.33895403	11.4957194	0.016840549	0.028737927
105	Visual	17Networks_RH_VisCent_ExStr_4	43.73788792	13.30268932	0.015535843	0.022420415
106	Visual	17Networks_RH_VisCent_ExStr_5	43.4092904	18.6403848	0.016123254	0.022695519
107	Visual	17Networks_RH_VisPeri_ExStrInf_1	35.03589074	14.18628889	0.014582116	0.017970378
108	Visual	17Networks_RH_VisPeri_ExStrInf_2	25.30521825	12.38990345	0.013451865	0.017692593
109	Visual	17Networks_RH_VisPeri_StriCal_1	52.9942311	21.00010778	0.016439261	0.019620674
110	Visual	17Networks_RH_VisPeri_ExStrSup_1	34.89768809	12.92202886	0.014030394	0.017810417
111	Visual	17Networks_RH_VisPeri_ExStrSup_2	40.55489594	16.49571982	0.014711906	0.01749441
112	Visual	17Networks_RH_VisPeri_ExStrSup_3	40.68394055	20.70195754	0.013887631	0.021550173
113	SomMot	17Networks_RH_SomMotA_1	25.68997706	20.16119207	0.010761515	0.019116328
114	SomMot	17Networks_RH_SomMotA_2	21.5036178	17.01996348	0.009594555	0.017456288
115	SomMot	17Networks_RH_SomMotA_3	14.9961641	13.43687385	0.00860352	0.014947693
116	SomMot	17Networks_RH_SomMotA_4	21.16512137	17.60387865	0.011645336	0.020352672
117	SomMot	17Networks_RH_SomMotA_5	22.20832591	16.51633074	0.011049631	0.01769173
118	SomMot	17Networks_RH_SomMotA_6	16.76044382	18.07824968	0.00992551	0.017705625
119	SomMot	17Networks_RH_SomMotA_7	19.54166238	14.80318957	0.009496056	0.016048105
120	SomMot	17Networks_RH_SomMotA_8	13.98029557	13.97358801	0.009191637	0.015863437
121	SomMot	17Networks_RH_SomMotA_9	17.57443302	14.9541568	0.010159631	0.017585046
122	SomMot	17Networks_RH_SomMotA_10	16.65375339	16.43028028	0.011243682	0.017610692
123	SomMot	17Networks_RH_SomMotA_11	18.41927243	14.76979672	0.010241592	0.016791304
124	SomMot	17Networks_RH_SomMotB_Aud_1	21.55978146	14.5923829	0.010050737	0.014832318
125	SomMot	17Networks_RH_SomMotB_Aud_2	23.71922617	14.22707531	0.010672533	0.01630206
126	SomMot	17Networks_RH_SomMotB_S2_1	18.21124482	10.26641962	0.008387706	0.018321524
127	SomMot	17Networks_RH_SomMotB_S2_2	21.7092137	12.72715171	0.008743388	0.015746959
128	SomMot	17Networks_RH_SomMotB_S2_3	25.36352789	17.98877808	0.008773999	0.017946584
129	SomMot	17Networks_RH_SomMotB_S2_4	26.03305554	15.6514052	0.008654543	0.017354562
130	SomMot	17Networks_RH_SomMotB_Cent_1	32.10926037	15.60539175	0.011548771	0.023412913
131	DorsAttn	17Networks_RH_DorsAttnA_TempOcc_1	40.73845829	10.57277076	0.014499832	0.015859203
132	DorsAttn	17Networks_RH_DorsAttnA_ParOcc_1	21.75515763	12.38238213	0.013360696	0.017528702
133	DorsAttn	17Networks_RH_DorsAttnA_SPL_1	29.98806419	13.73605669	0.01281011	0.01925403
134	DorsAttn	17Networks_RH_DorsAttnA_SPL_2	39.15458105	22.13675847	0.014813831	0.021191641
135	DorsAttn	17Networks_RH_DorsAttnA_SPL_3	29.3506399	13.5999667	0.013997817	0.020079538
136	DorsAttn	17Networks_RH_DorsAttnA_SPL_4	30.74090444	18.0539159	0.013381266	0.019193782
137	DorsAttn	17Networks_RH_DorsAttnB_PostC_1	26.94235546	17.2772472	0.010176616	0.020118041
138	DorsAttn	17Networks_RH_DorsAttnB_PostC_2	24.25719378	12.46006724	0.012407356	0.019972527
139	DorsAttn	17Networks_RH_DorsAttnB_PostC_3	24.28095829	17.91891322	0.012681522	0.018258685
140	DorsAttn	17Networks_RH_DorsAttnB_PostC_4	22.42218804	16.76723889	0.010858723	0.017339047
141	DorsAttn	17Networks_RH_DorsAttnB_FEF_1	16.60446701	12.3699742	0.010986464	0.015705795
142	SalVentAttn	17Networks_RH_SalVentAttnA_ParOper_1	13.23644997	15.88695814	0.009049182	0.0177023
143	SalVentAttn	17Networks_RH_SalVentAttnA_PrC_1	32.4100753	15.78076199	0.010043951	0.019669453
144	SalVentAttn	17Networks_RH_SalVentAttnA_Ins_1	19.86053275	8.852685572	0.011577119	0.026603096
145	SalVentAttn	17Networks_RH_SalVentAttnA_Ins_2	14.28537976	10.59892731	0.011540282	0.016147134
146	SalVentAttn	17Networks_RH_SalVentAttnA_FrOper_1	17.25984139	12.84028365	0.009890951	0.017676008
147	SalVentAttn	17Networks_RH_SalVentAttnA_FrMed_1	19.0321636	12.29515066	0.009473628	0.014654677
148	SalVentAttn	17Networks_RH_SalVentAttnA_ParMed_1	15.69593022	9.560810921	0.00955784	0.014799653
149	SalVentAttn	17Networks_RH_SalVentAttnA_ParMed_2	16.32767025	9.866947785	0.011837155	0.014295177
150	SalVentAttn	17Networks_RH_SalVentAttnA_FrMed_2	13.92185078	15.55418866	0.010203255	0.016532655
151	SalVentAttn	17Networks_RH_SalVentAttnB_IPL_1	20.9059035	13.76700765	0.011539177	0.027021724
152	SalVentAttn	17Networks_RH_SalVentAttnB_PFClv_1	33.33771269	17.31086276	0.013335238	0.024866387
153	SalVentAttn	17Networks_RH_SalVentAttnB_PFCl_1	15.58270308	19.03284531	0.013020539	0.022055611
154	SalVentAttn	17Networks_RH_SalVentAttnB_Ins_1	24.57403901	14.3480201	0.014633331	0.02424027
155	SalVentAttn	17Networks_RH_SalVentAttnB_Ins_2	23.29267423	11.12117323	0.014583877	0.023267804
156	SalVentAttn	17Networks_RH_SalVentAttnB_PFCmp_1	16.41772439	12.1869899	0.013499371	0.02079882
157	Limbic	17Networks_RH_LimbicB_OFC_1	6.183566588	3.72899859	0.013786132	0.022704795
158	Limbic	17Networks_RH_LimbicB_OFC_2	8.858097735	8.707141772	0.012646271	0.016121591
159	Limbic	17Networks_RH_LimbicB_OFC_3	14.28348266	8.114348966	0.013361035	0.021154225
160	Limbic	17Networks_RH_LimbicB_OFC_4	10.60536528	7.431277885	0.013331814	0.028887511
161	Limbic	17Networks_RH_LimbicA_TempPole_1	10.87913412	4.792424917	0.012962465	0.017370184
162	Limbic	17Networks_RH_LimbicA_TempPole_2	6.585813358	2.617393453	0.013450145	0.018067814
163	Limbic	17Networks_RH_LimbicA_TempPole_3	6.399061961	4.905602125	0.012630018	0.0190102
164	Limbic	17Networks_RH_LimbicA_TempPole_4	6.000419971	6.311869552	0.013652197	0.015164562
165	Control	17Networks_RH_ContA_IPS_1	29.3572356	16.56578851	0.013797639	0.024756611
166	Control	17Networks_RH_ContA_IPS_2	15.41942918	16.46607796	0.013439258	0.021360108
167	Control	17Networks_RH_ContA_PFCd_1	23.29681931	13.95271627	0.012504461	0.019919153
168	Control	17Networks_RH_ContA_PFCl_1	37.73494413	13.92054797	0.015752096	0.019769445
169	Control	17Networks_RH_ContA_PFCl_2	22.97468089	15.3624591	0.014329678	0.021198872
170	Control	17Networks_RH_ContA_Cingm_1	10.63119393	8.068888741	0.01287383	0.017550969
171	Control	17Networks_RH_ContB_Temp_1	36.24606772	6.342043181	0.014590081	0.01805031
172	Control	17Networks_RH_ContB_Temp_2	22.30897611	8.817986047	0.014118096	0.0201291
173	Control	17Networks_RH_ContB_IPL_1	16.80886911	16.42077925	0.01373159	0.028219924
174	Control	17Networks_RH_ContB_IPL_2	22.11005949	15.97399316	0.013892383	0.02767474
175	Control	17Networks_RH_ContB_PFCld_1	22.40065384	20.00622906	0.014243373	0.024053595
176	Control	17Networks_RH_ContB_PFCld_2	20.40092821	17.25594389	0.012746818	0.020399376
177	Control	17Networks_RH_ContB_PFClv_1	16.13691304	11.1193514	0.012592091	0.021317451
178	Control	17Networks_RH_ContB_PFClv_2	44.49767127	21.10291513	0.013130915	0.024541809
179	Control	17Networks_RH_ContB_PFCmp_1	13.68345646	15.54987279	0.012787756	0.01950355
180	Control	17Networks_RH_ContB_PFCld_3	17.26413145	17.03043603	0.013114636	0.022409897
181	Control	17Networks_RH_ContC_pCun_1	37.93773726	17.97713314	0.015199906	0.018098834
182	Control	17Networks_RH_ContC_pCun_2	19.85222444	16.46261686	0.015695885	0.018411778
183	Control	17Networks_RH_ContC_Cingp_1	27.30356065	10.60047841	0.014415437	0.024052814
184	Default	17Networks_RH_DefaultA_IPL_1	35.4187624	13.58711472	0.013628562	0.021612051
185	Default	17Networks_RH_DefaultA_PFCd_1	18.19463414	15.12211563	0.013509573	0.019969958
186	Default	17Networks_RH_DefaultA_pCunPCC_1	14.38802803	12.03838611	0.013559269	0.018727445
187	Default	17Networks_RH_DefaultA_PFCm_1	22.80639411	11.52790343	0.012870422	0.02269485
188	Default	17Networks_RH_DefaultA_PFCm_2	18.94547113	10.13501868	0.013766385	0.023223226
189	Default	17Networks_RH_DefaultA_PFCm_3	27.7488957	16.52984041	0.013523858	0.019381288
190	Default	17Networks_RH_DefaultB_Temp_1	12.98800338	14.3079299	0.012822229	0.018767811
191	Default	17Networks_RH_DefaultB_AntTemp_1	23.59053942	9.190067319	0.012519006	0.020280957
192	Default	17Networks_RH_DefaultB_PFCd_1	21.07916737	19.06199622	0.012903453	0.021784683
193	Default	17Networks_RH_DefaultB_PFCv_1	21.46396696	13.52968833	0.01265422	0.020392505
194	Default	17Networks_RH_DefaultC_IPL_1	16.31779388	12.96503014	0.014429504	0.022721271
195	Default	17Networks_RH_DefaultC_Rsp_1	37.57688735	14.14994993	0.014137825	0.018466497
196	Default	17Networks_RH_DefaultC_PHC_1	27.96505358	7.039921155	0.014824322	0.019602887
197	Default	17Networks_RH_TempPar_1	27.9967803	10.84293389	0.012694128	0.017883166
198	Default	17Networks_RH_TempPar_2	26.90971383	13.17030524	0.01209637	0.019540737
199	Default	17Networks_RH_TempPar_3	18.51388734	13.99466486	0.012167394	0.020331273
200	Default	17Networks_RH_TempPar_4	24.34893974	12.4359229	0.012436577	0.018827521
