# Supplementary material for: The biological role of local and global fMRI BOLD signal variability in multiscale human brain organization
Source: Nat Commun. 2026 Jan 30;17:2189. doi: 10.1038/s41467-026-68700-0 (PMC12960827; doi:10.1038/s41467-026-68700-0)
Supplement: Supplementary file 4 — Source Data [file 41467_2026_68700_MOESM4_ESM.zip › Source Data/FigS6_pred.csv]

YoungSample	Variability		Percentage_Relative_Contribution	membership
1	local	Hist_grad1	11.81167258	Cytoarchitectural Diff.
1	local	Micro_grad1	1.553073118	Microstructural Diff.
1	local	Metabotropic_density	2.256910392	Metabotropic Density
1	local	Ionotropic_density	7.714951125	Ionotropic Density
1	local	Shannon_entropy	3.908628116	Receptor Diversity
1	local	ExcitInhib_ratio	10.69211566	Excitation/Inhibition
1	local	MEGExp	1.422588592	MEG 1/f Exponent
1	local	cmruglu	6.713225666	Glucose Metabolism
1	local	cmr02	7.057951973	Oxygen Metabolism
1	local	cbv	8.687035191	Cereb. Blood Volume
1	local	cbf	4.829214088	Cereb. Blood Flow
1	local	TAlag1	6.191681901	Temporal Autocorr.
1	local	MEGtimescale	3.770659207	Intrinsic Timescale
1	local	Margrad1	1.564291381	Margulies Gradient 1
1	local	Margrad2	18.6750562	Margulies Gradient 2
1	local	SAaxis	3.150944817	Sensory-Association Gradient 1
1	global	Hist_grad1	8.692490094	Cytoarchitectural Diff.
1	global	Micro_grad1	3.839834578	Microstructural Diff.
1	global	Metabotropic_density	5.675416735	Metabotropic Density
1	global	Ionotropic_density	6.110836297	Ionotropic Density
1	global	Shannon_entropy	1.410735319	Receptor Diversity
1	global	ExcitInhib_ratio	1.35123248	Excitation/Inhibition
1	global	MEGExp	1.547390299	MEG 1/f Exponent
1	global	cmruglu	3.1687222	Glucose Metabolism
1	global	cmr02	1.847247327	Oxygen Metabolism
1	global	cbv	5.411686544	Cereb. Blood Volume
1	global	cbf	3.254678686	Cereb. Blood Flow
1	global	TAlag1	1.566880473	Temporal Autocorr.
1	global	MEGtimescale	1.445995855	Intrinsic Timescale
1	global	Margrad1	12.88458398	Margulies Gradient 1
1	global	Margrad2	38.26925578	Margulies Gradient 2
1	global	SAaxis	3.523013355	Sensory-Association Gradient 1
2	local	Hist_grad1	1.212382294	Cytoarchitectural Diff.
2	local	Micro_grad1	7.957492991	Microstructural Diff.
2	local	Metabotropic_density	1.908833099	Metabotropic Density
2	local	Ionotropic_density	2.138288504	Ionotropic Density
2	local	Shannon_entropy	2.910852502	Receptor Diversity
2	local	ExcitInhib_ratio	3.297940967	Excitation/Inhibition
2	local	MEGExp	14.43642729	MEG 1/f Exponent
2	local	cmruglu	22.7474004	Glucose Metabolism
2	local	cmr02	12.00488742	Oxygen Metabolism
2	local	cbv	0.841336566	Cereb. Blood Volume
2	local	cbf	9.850861875	Cereb. Blood Flow
2	local	TAlag1	7.451376776	Temporal Autocorr.
2	local	MEGtimescale	8.627958897	Intrinsic Timescale
2	local	Margrad1	1.580590483	Margulies Gradient 1
2	local	Margrad2	0.592298391	Margulies Gradient 2
2	local	SAaxis	2.441071538	Sensory-Association Gradient 1
2	global	Hist_grad1	1.377034368	Cytoarchitectural Diff.
2	global	Micro_grad1	7.428483393	Microstructural Diff.
2	global	Metabotropic_density	6.315160275	Metabotropic Density
2	global	Ionotropic_density	3.810225037	Ionotropic Density
2	global	Shannon_entropy	1.941222771	Receptor Diversity
2	global	ExcitInhib_ratio	2.858674771	Excitation/Inhibition
2	global	MEGExp	7.860980311	MEG 1/f Exponent
2	global	cmruglu	6.068188431	Glucose Metabolism
2	global	cmr02	3.213547957	Oxygen Metabolism
2	global	cbv	0.892202284	Cereb. Blood Volume
2	global	cbf	4.499616396	Cereb. Blood Flow
2	global	TAlag1	3.427958282	Temporal Autocorr.
2	global	MEGtimescale	3.938521326	Intrinsic Timescale
2	global	Margrad1	27.04709433	Margulies Gradient 1
2	global	Margrad2	8.411624092	Margulies Gradient 2
2	global	SAaxis	10.90946598	Sensory-Association Gradient 1
