# Supplementary material for: The biological role of local and global fMRI BOLD signal variability in multiscale human brain organization
Source: Nat Commun. 2026 Jan 30;17:2189. doi: 10.1038/s41467-026-68700-0 (PMC12960827; doi:10.1038/s41467-026-68700-0)
Supplement: Supplementary file 4 — Source Data [file 41467_2026_68700_MOESM4_ESM.zip › Source Data/FigS1_data.csv]

Sample	ROI_number	ROI_label	Network	icc_val	icc_lb	icc_ub	icc_conflvl	icc_pval
YoungSample1_run1	1	17Networks_LH_VisCent_ExStr_1	Visual	0.899585111	0.870516166	0.923479025	0.95	3.32E-80
YoungSample1_run1	2	17Networks_LH_VisCent_ExStr_2	Visual	0.907162168	0.880286693	0.929253107	0.95	1.50E-85
YoungSample1_run1	3	17Networks_LH_VisCent_Striate_1	Visual	0.922193616	0.899669571	0.940707793	0.95	4.52E-98
YoungSample1_run1	4	17Networks_LH_VisCent_ExStr_3	Visual	0.915220914	0.890678353	0.935394259	0.95	6.60E-92
YoungSample1_run1	5	17Networks_LH_VisCent_ExStr_4	Visual	0.923874788	0.901837422	0.941988927	0.95	1.15E-99
YoungSample1_run1	6	17Networks_LH_VisCent_ExStr_5	Visual	0.902669063	0.874492886	0.925829145	0.95	2.58E-82
YoungSample1_run1	7	17Networks_LH_VisPeri_ExStrInf_1	Visual	0.89920531	0.870026417	0.923189599	0.95	5.95E-80
YoungSample1_run1	8	17Networks_LH_VisPeri_ExStrInf_2	Visual	0.926851353	0.905675669	0.944257213	0.95	1.35E-102
YoungSample1_run1	9	17Networks_LH_VisPeri_ExStrInf_3	Visual	0.909594684	0.883423393	0.931106801	0.95	2.16E-87
YoungSample1_run1	10	17Networks_LH_VisPeri_StriCal_1	Visual	0.935687702	0.917070037	0.950990935	0.95	2.92E-112
YoungSample1_run1	11	17Networks_LH_VisPeri_ExStrSup_1	Visual	0.929768566	0.909437381	0.94648027	0.95	1.28E-105
YoungSample1_run1	12	17Networks_LH_VisPeri_ExStrSup_2	Visual	0.911059556	0.88531233	0.932223104	0.95	1.57E-88
YoungSample1_run1	13	17Networks_LH_SomMotA_1	SomMot	0.89198707	0.86071858	0.917688952	0.95	2.31E-75
YoungSample1_run1	14	17Networks_LH_SomMotA_2	SomMot	0.902729758	0.874571151	0.925875397	0.95	2.34E-82
YoungSample1_run1	15	17Networks_LH_SomMotA_3	SomMot	0.909119284	0.882810371	0.930744523	0.95	5.01E-87
YoungSample1_run1	16	17Networks_LH_SomMotA_4	SomMot	0.908594555	0.882133739	0.930344655	0.95	1.26E-86
YoungSample1_run1	17	17Networks_LH_SomMotA_5	SomMot	0.924060238	0.902076557	0.942130248	0.95	7.66E-100
YoungSample1_run1	18	17Networks_LH_SomMotA_6	SomMot	0.909355463	0.883114921	0.930924503	0.95	3.30E-87
YoungSample1_run1	19	17Networks_LH_SomMotA_7	SomMot	0.906946267	0.880008291	0.92908858	0.95	2.16E-85
YoungSample1_run1	20	17Networks_LH_SomMotA_8	SomMot	0.912102435	0.88665711	0.933017828	0.95	2.34E-89
YoungSample1_run1	21	17Networks_LH_SomMotB_Aud_1	SomMot	0.924686303	0.902883861	0.942607341	0.95	1.90E-100
YoungSample1_run1	22	17Networks_LH_SomMotB_Aud_2	SomMot	0.913848149	0.888908188	0.934348146	0.95	9.05E-91
YoungSample1_run1	23	17Networks_LH_SomMotB_S2_1	SomMot	0.89485081	0.864411339	0.91987126	0.95	3.93E-77
YoungSample1_run1	24	17Networks_LH_SomMotB_S2_2	SomMot	0.885206404	0.85197499	0.912521759	0.95	2.05E-71
YoungSample1_run1	25	17Networks_LH_SomMotB_S2_3	SomMot	0.907838102	0.881158302	0.929768201	0.95	4.68E-86
YoungSample1_run1	26	17Networks_LH_SomMotB_Cent_1	SomMot	0.924647347	0.902833628	0.942577654	0.95	2.07E-100
YoungSample1_run1	27	17Networks_LH_SomMotB_Cent_2	SomMot	0.919825142	0.896615451	0.938902902	0.95	6.70E-96
YoungSample1_run1	28	17Networks_LH_SomMotB_Aud_3	SomMot	0.900044845	0.871108988	0.923829365	0.95	1.63E-80
YoungSample1_run1	29	17Networks_LH_DorsAttnA_TempOcc_2	DorsAttn	0.935300025	0.916570133	0.950695508	0.95	8.38E-112
YoungSample1_run1	30	17Networks_LH_DorsAttnA_ParOcc_1	DorsAttn	0.926885016	0.905719077	0.944282866	0.95	1.25E-102
YoungSample1_run1	31	17Networks_LH_DorsAttnA_TempOcc_1	DorsAttn	0.922843585	0.900507698	0.941203101	0.95	1.11E-98
YoungSample1_run1	32	17Networks_LH_DorsAttnA_SPL_1	DorsAttn	0.920430499	0.897396051	0.939364213	0.95	1.90E-96
YoungSample1_run1	33	17Networks_LH_DorsAttnA_SPL_2	DorsAttn	0.910512252	0.884606587	0.931806032	0.95	4.21E-88
YoungSample1_run1	34	17Networks_LH_DorsAttnA_SPL_3	DorsAttn	0.901570737	0.873076607	0.924992167	0.95	1.49E-81
YoungSample1_run1	35	17Networks_LH_DorsAttnB_PostC_3	DorsAttn	0.928375126	0.907640556	0.945418401	0.95	3.73E-104
YoungSample1_run1	36	17Networks_LH_DorsAttnB_PostC_1	DorsAttn	0.911160425	0.885442399	0.932299971	0.95	1.31E-88
YoungSample1_run1	37	17Networks_LH_DorsAttnB_PostC_2	DorsAttn	0.921790055	0.899149183	0.94040026	0.95	1.07E-97
YoungSample1_run1	38	17Networks_LH_DorsAttnB_PostC_4	DorsAttn	0.910858059	0.885052501	0.932069553	0.95	2.26E-88
YoungSample1_run1	39	17Networks_LH_DorsAttnB_FEF_1	DorsAttn	0.908601778	0.882143054	0.930350159	0.95	1.24E-86
YoungSample1_run1	40	17Networks_LH_SalVentAttnA_ParOper_1	SalVentAttn	0.90280913	0.874673501	0.925935883	0.95	2.06E-82
YoungSample1_run1	41	17Networks_LH_SalVentAttnA_Ins_1	SalVentAttn	0.918608571	0.895046697	0.937975817	0.95	8.12E-95
YoungSample1_run1	42	17Networks_LH_SalVentAttnA_FrOper_1	SalVentAttn	0.914799925	0.890135491	0.935073445	0.95	1.48E-91
YoungSample1_run1	43	17Networks_LH_SalVentAttnA_FrOper_2	SalVentAttn	0.876056587	0.840176407	0.905549158	0.95	1.42E-66
YoungSample1_run1	44	17Networks_LH_SalVentAttnA_FrMed_1	SalVentAttn	0.912279414	0.886885322	0.933152694	0.95	1.69E-89
YoungSample1_run1	45	17Networks_LH_SalVentAttnA_ParMed_1	SalVentAttn	0.936182614	0.917708222	0.951368083	0.95	7.51E-113
YoungSample1_run1	46	17Networks_LH_SalVentAttnA_FrMed_2	SalVentAttn	0.903760206	0.875899902	0.926660648	0.95	4.41E-83
YoungSample1_run1	47	17Networks_LH_SalVentAttnB_IPL_1	SalVentAttn	0.900207731	0.871319027	0.923953491	0.95	1.27E-80
YoungSample1_run1	48	17Networks_LH_SalVentAttnB_Ins_1	SalVentAttn	0.888402169	0.856095891	0.914957085	0.95	3.10E-73
YoungSample1_run1	49	17Networks_LH_SalVentAttnB_PFCl_1	SalVentAttn	0.876966797	0.841350112	0.906242782	0.95	4.93E-67
YoungSample1_run1	50	17Networks_LH_SalVentAttnB_PFCmp_1	SalVentAttn	0.888262328	0.855915568	0.91485052	0.95	3.74E-73
YoungSample1_run1	51	17Networks_LH_LimbicB_OFC_1	Limbic	0.86750781	0.829152858	0.899034579	0.95	1.74E-62
YoungSample1_run1	52	17Networks_LH_LimbicB_OFC_2	Limbic	0.887412837	0.854820159	0.914203166	0.95	1.16E-72
YoungSample1_run1	53	17Networks_LH_LimbicA_TempPole_1	Limbic	0.916076937	0.891782184	0.93604659	0.95	1.26E-92
YoungSample1_run1	54	17Networks_LH_LimbicA_TempPole_2	Limbic	0.895948389	0.865826655	0.920707668	0.95	7.92E-78
YoungSample1_run1	55	17Networks_LH_LimbicA_TempPole_3	Limbic	0.894639302	0.864138603	0.919710081	0.95	5.34E-77
YoungSample1_run1	56	17Networks_LH_LimbicA_TempPole_4	Limbic	0.88576035	0.852689297	0.912943892	0.95	1.00E-71
YoungSample1_run1	57	17Networks_LH_ContA_Temp_1	Control	0.916860489	0.892792565	0.936643694	0.95	2.69E-93
YoungSample1_run1	58	17Networks_LH_ContA_IPS_3	Control	0.895339957	0.865042089	0.920244013	0.95	1.93E-77
YoungSample1_run1	59	17Networks_LH_ContA_PFCd_1	Control	0.908583863	0.882119951	0.930336506	0.95	1.28E-86
YoungSample1_run1	60	17Networks_LH_ContA_PFCl_2	Control	0.890965068	0.85940072	0.916910137	0.95	9.57E-75
YoungSample1_run1	61	17Networks_LH_ContA_IPS_1	Control	0.885487989	0.85233809	0.91273634	0.95	1.42E-71
YoungSample1_run1	62	17Networks_LH_ContA_IPS_2	Control	0.87900634	0.843980079	0.907797011	0.95	4.44E-68
YoungSample1_run1	63	17Networks_LH_ContA_PFClv_1	Control	0.879859446	0.845080149	0.908447119	0.95	1.59E-68
YoungSample1_run1	64	17Networks_LH_ContA_PFCl_1	Control	0.878497966	0.843324537	0.907409606	0.95	8.13E-68
YoungSample1_run1	65	17Networks_LH_ContA_PFCl_3	Control	0.897174121	0.867407221	0.921641734	0.95	1.29E-78
YoungSample1_run1	66	17Networks_LH_ContA_Cingm_1	Control	0.929348341	0.908895505	0.946160038	0.95	3.57E-105
YoungSample1_run1	67	17Networks_LH_ContB_IPL_1	Control	0.885199935	0.851966648	0.912516829	0.95	2.06E-71
YoungSample1_run1	68	17Networks_LH_ContB_Temp_1	Control	0.868893791	0.830940065	0.900090763	0.95	4.02E-63
YoungSample1_run1	69	17Networks_LH_ContB_PFClv_1	Control	0.882570097	0.848575502	0.910512766	0.95	5.75E-70
YoungSample1_run1	70	17Networks_LH_ContB_PFClv_2	Control	0.863799449	0.82437097	0.896208629	0.95	7.94E-61
YoungSample1_run1	71	17Networks_LH_ContB_PFCl_1	Control	0.886462295	0.853594446	0.913478808	0.95	4.02E-72
YoungSample1_run1	72	17Networks_LH_ContC_pCun_2	Control	0.916789612	0.89270117	0.936589682	0.95	3.10E-93
YoungSample1_run1	73	17Networks_LH_ContC_pCun_1	Control	0.892370213	0.861212638	0.917980925	0.95	1.35E-75
YoungSample1_run1	74	17Networks_LH_ContC_Cingp_1	Control	0.897351071	0.867635397	0.921776579	0.95	9.89E-79
YoungSample1_run1	75	17Networks_LH_DefaultA_IPL_1	Default	0.897894062	0.868335577	0.922190364	0.95	4.37E-79
YoungSample1_run1	76	17Networks_LH_DefaultA_PFCm_1	Default	0.860184622	0.819709692	0.893453957	0.95	2.85E-59
YoungSample1_run1	77	17Networks_LH_DefaultA_PFCm_2	Default	0.893172371	0.862247012	0.918592209	0.95	4.36E-76
YoungSample1_run1	78	17Networks_LH_DefaultA_PFCm_3	Default	0.8708272	0.833433173	0.901564114	0.95	5.00E-64
YoungSample1_run1	79	17Networks_LH_DefaultA_PFCd_1	Default	0.8737499	0.83720196	0.903791351	0.95	1.97E-65
YoungSample1_run1	80	17Networks_LH_DefaultA_pCunPCC_1	Default	0.916730149	0.892624493	0.936544368	0.95	3.48E-93
YoungSample1_run1	81	17Networks_LH_DefaultA_pCunPCC_2	Default	0.921388837	0.898631818	0.940094513	0.95	2.52E-97
YoungSample1_run1	82	17Networks_LH_DefaultA_pCunPCC_3	Default	0.896524625	0.866569705	0.921146788	0.95	3.39E-78
YoungSample1_run1	83	17Networks_LH_DefaultB_PFCv_2	Default	0.892368611	0.861210572	0.917979704	0.95	1.36E-75
YoungSample1_run1	84	17Networks_LH_DefaultB_Temp_1	Default	0.891574757	0.860186907	0.91737475	0.95	4.11E-75
YoungSample1_run1	85	17Networks_LH_DefaultB_Temp_2	Default	0.882021147	0.847867638	0.91009444	0.95	1.14E-69
YoungSample1_run1	86	17Networks_LH_DefaultB_Temp_3	Default	0.890774118	0.859154493	0.916764625	0.95	1.24E-74
YoungSample1_run1	87	17Networks_LH_DefaultB_Temp_4	Default	0.895279111	0.864963629	0.920197646	0.95	2.11E-77
YoungSample1_run1	88	17Networks_LH_DefaultB_IPL_1	Default	0.899344745	0.870206217	0.923295855	0.95	4.80E-80
YoungSample1_run1	89	17Networks_LH_DefaultB_PFCv_1	Default	0.87265053	0.835784336	0.902953579	0.95	6.73E-65
YoungSample1_run1	90	17Networks_LH_DefaultB_PFCv_3	Default	0.82759346	0.777683767	0.868617924	0.95	1.65E-47
YoungSample1_run1	91	17Networks_LH_DefaultB_PFCv_4	Default	0.88319351	0.849379386	0.910987837	0.95	2.64E-70
YoungSample1_run1	92	17Networks_LH_DefaultB_PFCd_1	Default	0.874831637	0.838596848	0.904615687	0.95	5.78E-66
YoungSample1_run1	93	17Networks_LH_DefaultB_PFCd_2	Default	0.880995646	0.846545266	0.909312958	0.95	4.01E-69
YoungSample1_run1	94	17Networks_LH_DefaultB_PFCd_3	Default	0.871977644	0.834916657	0.902440807	0.95	1.42E-64
YoungSample1_run1	95	17Networks_LH_DefaultB_PFCd_4	Default	0.873779598	0.837240256	0.903813983	0.95	1.90E-65
YoungSample1_run1	96	17Networks_LH_DefaultC_IPL_1	Default	0.893085066	0.862134433	0.918525678	0.95	4.94E-76
YoungSample1_run1	97	17Networks_LH_DefaultC_Rsp_1	Default	0.857948477	0.816826209	0.891749907	0.95	2.44E-58
YoungSample1_run1	98	17Networks_LH_DefaultC_PHC_1	Default	0.877781142	0.8424002	0.906863352	0.95	1.90E-67
YoungSample1_run1	99	17Networks_LH_TempPar_1	Default	0.909671904	0.883522968	0.931165646	0.95	1.89E-87
YoungSample1_run1	100	17Networks_LH_TempPar_2	Default	0.902816853	0.87468346	0.925941768	0.95	2.04E-82
YoungSample1_run1	101	17Networks_RH_VisCent_ExStr_1	Visual	0.92210122	0.899550427	0.940637383	0.95	5.51E-98
YoungSample1_run1	102	17Networks_RH_VisCent_ExStr_2	Visual	0.925037677	0.903336954	0.942875105	0.95	8.60E-101
YoungSample1_run1	103	17Networks_RH_VisCent_Striate_1	Visual	0.92223975	0.89972906	0.94074295	0.95	4.09E-98
YoungSample1_run1	104	17Networks_RH_VisCent_ExStr_3	Visual	0.917562873	0.893698281	0.937178944	0.95	6.67E-94
YoungSample1_run1	105	17Networks_RH_VisCent_ExStr_4	Visual	0.925190241	0.903533684	0.942991366	0.95	6.10E-101
YoungSample1_run1	106	17Networks_RH_VisCent_ExStr_5	Visual	0.92186769	0.899249293	0.940459422	0.95	9.09E-98
YoungSample1_run1	107	17Networks_RH_VisPeri_ExStrInf_1	Visual	0.912362185	0.886992054	0.93321577	0.95	1.45E-89
YoungSample1_run1	108	17Networks_RH_VisPeri_ExStrInf_2	Visual	0.918500843	0.894907783	0.937893723	0.95	1.01E-94
YoungSample1_run1	109	17Networks_RH_VisPeri_StriCal_1	Visual	0.915368059	0.890868094	0.93550639	0.95	4.97E-92
YoungSample1_run1	110	17Networks_RH_VisPeri_ExStrSup_1	Visual	0.917002475	0.892975655	0.936751894	0.95	2.03E-93
YoungSample1_run1	111	17Networks_RH_VisPeri_ExStrSup_2	Visual	0.908529835	0.882050283	0.930295335	0.95	1.41E-86
YoungSample1_run1	112	17Networks_RH_VisPeri_ExStrSup_3	Visual	0.901175143	0.872566493	0.924690705	0.95	2.78E-81
YoungSample1_run1	113	17Networks_RH_SomMotA_1	SomMot	0.916808933	0.892726084	0.936604406	0.95	2.98E-93
YoungSample1_run1	114	17Networks_RH_SomMotA_2	SomMot	0.939805598	0.922380017	0.954128971	0.95	2.42E-117
YoungSample1_run1	115	17Networks_RH_SomMotA_3	SomMot	0.873280955	0.836597261	0.903433993	0.95	3.33E-65
YoungSample1_run1	116	17Networks_RH_SomMotA_4	SomMot	0.902115611	0.873779216	0.925407388	0.95	6.27E-82
YoungSample1_run1	117	17Networks_RH_SomMotA_5	SomMot	0.941090644	0.924037069	0.955108237	0.95	5.13E-119
YoungSample1_run1	118	17Networks_RH_SomMotA_6	SomMot	0.862450591	0.822631633	0.895180735	0.95	3.07E-60
YoungSample1_run1	119	17Networks_RH_SomMotA_7	SomMot	0.912103445	0.886658412	0.933018597	0.95	2.33E-89
YoungSample1_run1	120	17Networks_RH_SomMotA_8	SomMot	0.900877424	0.872182588	0.924463829	0.95	4.44E-81
YoungSample1_run1	121	17Networks_RH_SomMotA_9	SomMot	0.907513281	0.880739449	0.929520672	0.95	8.19E-86
YoungSample1_run1	122	17Networks_RH_SomMotA_10	SomMot	0.888100421	0.855706791	0.914727139	0.95	4.64E-73
YoungSample1_run1	123	17Networks_RH_SomMotA_11	SomMot	0.901328606	0.872764382	0.924807652	0.95	2.18E-81
YoungSample1_run1	124	17Networks_RH_SomMotB_Aud_1	SomMot	0.922494259	0.900057246	0.940936898	0.95	2.36E-98
YoungSample1_run1	125	17Networks_RH_SomMotB_Aud_2	SomMot	0.896456395	0.866481723	0.921094793	0.95	3.75E-78
YoungSample1_run1	126	17Networks_RH_SomMotB_S2_1	SomMot	0.926084987	0.904687449	0.943673205	0.95	7.94E-102
YoungSample1_run1	127	17Networks_RH_SomMotB_S2_2	SomMot	0.917024663	0.893004265	0.936768802	0.95	1.95E-93
YoungSample1_run1	128	17Networks_RH_SomMotB_S2_3	SomMot	0.915692126	0.891285975	0.935753345	0.95	2.65E-92
YoungSample1_run1	129	17Networks_RH_SomMotB_S2_4	SomMot	0.90420813	0.876477494	0.927001987	0.95	2.12E-83
YoungSample1_run1	130	17Networks_RH_SomMotB_Cent_1	SomMot	0.912643557	0.887354881	0.933430189	0.95	8.61E-90
YoungSample1_run1	131	17Networks_RH_DorsAttnA_SPL_1	DorsAttn	0.919845445	0.896641631	0.938918374	0.95	6.42E-96
YoungSample1_run1	132	17Networks_RH_DorsAttnA_TempOcc_1	DorsAttn	0.92410976	0.902140416	0.942167987	0.95	6.86E-100
YoungSample1_run1	133	17Networks_RH_DorsAttnA_ParOcc_1	DorsAttn	0.930846607	0.910827503	0.947301789	0.95	8.94E-107
YoungSample1_run1	134	17Networks_RH_DorsAttnA_SPL_2	DorsAttn	0.919328519	0.895975061	0.938524452	0.95	1.87E-95
YoungSample1_run1	135	17Networks_RH_DorsAttnA_SPL_3	DorsAttn	0.913130486	0.887982769	0.933801252	0.95	3.48E-90
YoungSample1_run1	136	17Networks_RH_DorsAttnA_SPL_4	DorsAttn	0.910967708	0.885193892	0.932153111	0.95	1.85E-88
YoungSample1_run1	137	17Networks_RH_DorsAttnB_PostC_1	DorsAttn	0.919754843	0.896524801	0.938849331	0.95	7.75E-96
YoungSample1_run1	138	17Networks_RH_DorsAttnB_PostC_2	DorsAttn	0.90481045	0.87725418	0.927460985	0.95	7.84E-84
YoungSample1_run1	139	17Networks_RH_DorsAttnB_PostC_3	DorsAttn	0.932445276	0.912888967	0.948520051	0.95	1.56E-108
YoungSample1_run1	140	17Networks_RH_DorsAttnB_PostC_4	DorsAttn	0.927296023	0.906249065	0.944596073	0.95	4.78E-103
YoungSample1_run1	141	17Networks_RH_DorsAttnB_FEF_1	DorsAttn	0.943187393	0.926740802	0.956706061	0.95	7.63E-122
YoungSample1_run1	142	17Networks_RH_SalVentAttnA_ParMed_1	SalVentAttn	0.904956809	0.877442907	0.927572517	0.95	6.15E-84
YoungSample1_run1	143	17Networks_RH_SalVentAttnA_ParOper_1	SalVentAttn	0.91592401	0.891584987	0.935930052	0.95	1.69E-92
YoungSample1_run1	144	17Networks_RH_SalVentAttnA_PrC_1	SalVentAttn	0.91852344	0.894936922	0.937910943	0.95	9.65E-95
YoungSample1_run1	145	17Networks_RH_SalVentAttnA_Ins_1	SalVentAttn	0.909170952	0.882876997	0.930783897	0.95	4.57E-87
YoungSample1_run1	146	17Networks_RH_SalVentAttnA_Ins_2	SalVentAttn	0.927560854	0.906590562	0.944797887	0.95	2.57E-103
YoungSample1_run1	147	17Networks_RH_SalVentAttnA_FrOper_1	SalVentAttn	0.91790954	0.894145304	0.937443121	0.95	3.33E-94
YoungSample1_run1	148	17Networks_RH_SalVentAttnA_FrMed_1	SalVentAttn	0.923036021	0.900755842	0.941349746	0.95	7.29E-99
YoungSample1_run1	149	17Networks_RH_SalVentAttnA_ParMed_2	SalVentAttn	0.925592225	0.904052037	0.943297696	0.95	2.45E-101
YoungSample1_run1	150	17Networks_RH_SalVentAttnA_FrMed_2	SalVentAttn	0.907974337	0.881333975	0.929872019	0.95	3.70E-86
YoungSample1_run1	151	17Networks_RH_SalVentAttnB_Ins_2	SalVentAttn	0.904978115	0.877470382	0.927588753	0.95	5.94E-84
YoungSample1_run1	152	17Networks_RH_SalVentAttnB_IPL_1	SalVentAttn	0.886214477	0.853274889	0.913289959	0.95	5.56E-72
YoungSample1_run1	153	17Networks_RH_SalVentAttnB_Ins_1	SalVentAttn	0.858323847	0.817310244	0.892035957	0.95	1.71E-58
YoungSample1_run1	154	17Networks_RH_SalVentAttnB_PFClv_1	SalVentAttn	0.882146184	0.848028872	0.910189724	0.95	9.73E-70
YoungSample1_run1	155	17Networks_RH_SalVentAttnB_PFCl_1	SalVentAttn	0.905276311	0.877854902	0.927815993	0.95	3.62E-84
YoungSample1_run1	156	17Networks_RH_SalVentAttnB_PFCmp_1	SalVentAttn	0.897822747	0.868243618	0.922136019	0.95	4.87E-79
YoungSample1_run1	157	17Networks_RH_LimbicB_OFC_1	Limbic	0.895798225	0.865633021	0.920593236	0.95	9.88E-78
YoungSample1_run1	158	17Networks_RH_LimbicB_OFC_2	Limbic	0.921441165	0.898699293	0.940134389	0.95	2.26E-97
YoungSample1_run1	159	17Networks_RH_LimbicB_OFC_4	Limbic	0.902952559	0.874858451	0.926045183	0.95	1.64E-82
YoungSample1_run1	160	17Networks_RH_LimbicB_OFC_3	Limbic	0.885865503	0.85282489	0.913024024	0.95	8.74E-72
YoungSample1_run1	161	17Networks_RH_LimbicA_TempPole_4	Limbic	0.923805916	0.901748612	0.941936443	0.95	1.34E-99
YoungSample1_run1	162	17Networks_RH_LimbicA_TempPole_1	Limbic	0.8921621	0.860944279	0.917822333	0.95	1.81E-75
YoungSample1_run1	163	17Networks_RH_LimbicA_TempPole_2	Limbic	0.884529099	0.851101613	0.91200562	0.95	4.87E-71
YoungSample1_run1	164	17Networks_RH_LimbicA_TempPole_3	Limbic	0.894540543	0.864011254	0.919634822	0.95	6.16E-77
YoungSample1_run1	165	17Networks_RH_ContA_IPS_2	Control	0.888694083	0.856472311	0.915179537	0.95	2.10E-73
YoungSample1_run1	166	17Networks_RH_ContA_PFCd_1	Control	0.928311576	0.907558609	0.945369973	0.95	4.34E-104
YoungSample1_run1	167	17Networks_RH_ContA_PFCl_1	Control	0.901040929	0.872393426	0.924588428	0.95	3.44E-81
YoungSample1_run1	168	17Networks_RH_ContA_IPS_1	Control	0.904933298	0.877412591	0.927554601	0.95	6.40E-84
YoungSample1_run1	169	17Networks_RH_ContA_PFCl_2	Control	0.899146044	0.869949994	0.923144435	0.95	6.52E-80
YoungSample1_run1	170	17Networks_RH_ContA_Cingm_1	Control	0.913750052	0.888781692	0.934273391	0.95	1.09E-90
YoungSample1_run1	171	17Networks_RH_ContB_IPL_2	Control	0.85745852	0.816194415	0.891376536	0.95	3.89E-58
YoungSample1_run1	172	17Networks_RH_ContB_Temp_2	Control	0.886016253	0.853019281	0.913138903	0.95	7.19E-72
YoungSample1_run1	173	17Networks_RH_ContB_PFClv_1	Control	0.891125081	0.859607055	0.917032075	0.95	7.67E-75
YoungSample1_run1	174	17Networks_RH_ContB_PFClv_2	Control	0.909788068	0.883672761	0.931254169	0.95	1.53E-87
YoungSample1_run1	175	17Networks_RH_ContB_PFCld_1	Control	0.878081277	0.842787221	0.907092069	0.95	1.33E-67
YoungSample1_run1	176	17Networks_RH_ContB_PFCld_2	Control	0.915451935	0.890976251	0.935570308	0.95	4.23E-92
YoungSample1_run1	177	17Networks_RH_ContB_PFCmp_1	Control	0.877701276	0.842297215	0.90680249	0.95	2.09E-67
YoungSample1_run1	178	17Networks_RH_ContB_IPL_1	Control	0.894480551	0.863933894	0.919589104	0.95	6.72E-77
YoungSample1_run1	179	17Networks_RH_ContB_Temp_1	Control	0.858975772	0.818150894	0.892532755	0.95	9.16E-59
YoungSample1_run1	180	17Networks_RH_ContB_PFCld_3	Control	0.891946945	0.860666839	0.917658375	0.95	2.45E-75
YoungSample1_run1	181	17Networks_RH_ContC_pCun_1	Control	0.892842631	0.861821816	0.918340931	0.95	6.96E-76
YoungSample1_run1	182	17Networks_RH_ContC_Cingp_1	Control	0.90515511	0.877698614	0.927723632	0.95	4.43E-84
YoungSample1_run1	183	17Networks_RH_ContC_pCun_2	Control	0.866199385	0.827465659	0.898037496	0.95	6.82E-62
YoungSample1_run1	184	17Networks_RH_DefaultA_IPL_1	Default	0.896763362	0.866877554	0.921328717	0.95	2.38E-78
YoungSample1_run1	185	17Networks_RH_DefaultA_PFCm_1	Default	0.900690477	0.871941523	0.924321367	0.95	5.96E-81
YoungSample1_run1	186	17Networks_RH_DefaultA_PFCm_2	Default	0.872606915	0.835728094	0.902920342	0.95	7.06E-65
YoungSample1_run1	187	17Networks_RH_DefaultA_PFCm_3	Default	0.867885781	0.829640247	0.899322611	0.95	1.17E-62
YoungSample1_run1	188	17Networks_RH_DefaultA_PFCd_1	Default	0.897489819	0.86781431	0.921882311	0.95	8.03E-79
YoungSample1_run1	189	17Networks_RH_DefaultA_pCunPCC_1	Default	0.92057341	0.897580333	0.939473118	0.95	1.41E-96
YoungSample1_run1	190	17Networks_RH_DefaultB_AntTemp_1	Default	0.888077866	0.855677707	0.914709951	0.95	4.78E-73
YoungSample1_run1	191	17Networks_RH_DefaultB_Temp_1	Default	0.852512335	0.809816366	0.887607305	0.95	3.71E-56
YoungSample1_run1	192	17Networks_RH_DefaultB_PFCv_1	Default	0.863825161	0.824404125	0.896228223	0.95	7.73E-61
YoungSample1_run1	193	17Networks_RH_DefaultB_PFCd_1	Default	0.90162638	0.873148359	0.92503457	0.95	1.36E-81
YoungSample1_run1	194	17Networks_RH_DefaultC_PHC_1	Default	0.889323051	0.857283358	0.915658842	0.95	9.01E-74
YoungSample1_run1	195	17Networks_RH_DefaultC_IPL_1	Default	0.902540768	0.874327452	0.925731378	0.95	3.17E-82
YoungSample1_run1	196	17Networks_RH_DefaultC_Rsp_1	Default	0.898989003	0.869747491	0.923024762	0.95	8.29E-80
YoungSample1_run1	197	17Networks_RH_TempPar_3	Default	0.92021985	0.897124421	0.939203688	0.95	2.95E-96
YoungSample1_run1	198	17Networks_RH_TempPar_4	Default	0.925096263	0.9034125	0.94291975	0.95	7.54E-101
YoungSample1_run1	199	17Networks_RH_TempPar_1	Default	0.889350799	0.857319139	0.915679987	0.95	8.67E-74
YoungSample1_run1	200	17Networks_RH_TempPar_2	Default	0.888956824	0.856811113	0.915379759	0.95	1.48E-73
YoungSample1_run2	1	17Networks_LH_VisCent_ExStr_1	Visual	0.913880544	0.888477018	0.934691016	0.95	7.97E-88
YoungSample1_run2	2	17Networks_LH_VisCent_ExStr_2	Visual	0.918364501	0.894283653	0.93809144	0.95	1.67E-91
YoungSample1_run2	3	17Networks_LH_VisCent_Striate_1	Visual	0.916388297	0.891724508	0.936592779	0.95	7.51E-90
YoungSample1_run2	4	17Networks_LH_VisCent_ExStr_3	Visual	0.895516343	0.864695744	0.920764461	0.95	5.03E-75
YoungSample1_run2	5	17Networks_LH_VisCent_ExStr_4	Visual	0.883740917	0.849446802	0.911834527	0.95	2.61E-68
YoungSample1_run2	6	17Networks_LH_VisCent_ExStr_5	Visual	0.900556066	0.871222084	0.924586352	0.95	3.20E-78
YoungSample1_run2	7	17Networks_LH_VisPeri_ExStrInf_1	Visual	0.902218214	0.873374533	0.925846848	0.95	2.53E-79
YoungSample1_run2	8	17Networks_LH_VisPeri_ExStrInf_2	Visual	0.912372715	0.88652441	0.933547548	0.95	1.21E-86
YoungSample1_run2	9	17Networks_LH_VisPeri_ExStrInf_3	Visual	0.914503698	0.88928399	0.935163587	0.95	2.54E-88
YoungSample1_run2	10	17Networks_LH_VisPeri_StriCal_1	Visual	0.926625576	0.904981581	0.944356254	0.95	5.22E-99
YoungSample1_run2	11	17Networks_LH_VisPeri_ExStrSup_1	Visual	0.928878847	0.907899522	0.94606503	0.95	3.04E-101
YoungSample1_run2	12	17Networks_LH_VisPeri_ExStrSup_2	Visual	0.90704222	0.879621526	0.92950515	0.95	1.14E-82
YoungSample1_run2	13	17Networks_LH_SomMotA_1	SomMot	0.901553105	0.872513231	0.925342461	0.95	7.03E-79
YoungSample1_run2	14	17Networks_LH_SomMotA_2	SomMot	0.906756545	0.879251582	0.929288507	0.95	1.83E-82
YoungSample1_run2	15	17Networks_LH_SomMotA_3	SomMot	0.919410299	0.895637942	0.938884525	0.95	2.13E-92
YoungSample1_run2	16	17Networks_LH_SomMotA_4	SomMot	0.911965841	0.885997517	0.933238995	0.95	2.50E-86
YoungSample1_run2	17	17Networks_LH_SomMotA_5	SomMot	0.898585906	0.868670767	0.923092275	0.95	6.03E-77
YoungSample1_run2	18	17Networks_LH_SomMotA_6	SomMot	0.91650886	0.891880635	0.936684208	0.95	5.98E-90
YoungSample1_run2	19	17Networks_LH_SomMotA_7	SomMot	0.910144383	0.883638764	0.931857685	0.95	6.05E-85
YoungSample1_run2	20	17Networks_LH_SomMotA_8	SomMot	0.914445661	0.889208834	0.935119574	0.95	2.83E-88
YoungSample1_run2	21	17Networks_LH_SomMotB_Aud_1	SomMot	0.931824251	0.911713762	0.948298688	0.95	2.66E-104
YoungSample1_run2	22	17Networks_LH_SomMotB_Aud_2	SomMot	0.92167581	0.898571733	0.940602582	0.95	2.17E-94
YoungSample1_run2	23	17Networks_LH_SomMotB_S2_1	SomMot	0.899686728	0.870096309	0.923927087	0.95	1.18E-77
YoungSample1_run2	24	17Networks_LH_SomMotB_S2_2	SomMot	0.907681671	0.880449602	0.929990079	0.95	3.95E-83
YoungSample1_run2	25	17Networks_LH_SomMotB_S2_3	SomMot	0.889139191	0.856437458	0.915928326	0.95	2.89E-71
YoungSample1_run2	26	17Networks_LH_SomMotB_Cent_1	SomMot	0.887289471	0.854042108	0.914525584	0.95	3.13E-70
YoungSample1_run2	27	17Networks_LH_SomMotB_Cent_2	SomMot	0.9000663	0.870587848	0.924214937	0.95	6.69E-78
YoungSample1_run2	28	17Networks_LH_SomMotB_Aud_3	SomMot	0.929664351	0.908916734	0.94666072	0.95	4.82E-102
YoungSample1_run2	29	17Networks_LH_DorsAttnA_TempOcc_2	DorsAttn	0.904646093	0.876518589	0.927688039	0.95	5.58E-81
YoungSample1_run2	30	17Networks_LH_DorsAttnA_ParOcc_1	DorsAttn	0.922533672	0.899682647	0.941253145	0.95	3.65E-95
YoungSample1_run2	31	17Networks_LH_DorsAttnA_TempOcc_1	DorsAttn	0.9139142	0.888520602	0.934716539	0.95	7.50E-88
YoungSample1_run2	32	17Networks_LH_DorsAttnA_SPL_1	DorsAttn	0.893358302	0.861901123	0.919127903	0.95	1.02E-73
YoungSample1_run2	33	17Networks_LH_DorsAttnA_SPL_2	DorsAttn	0.909651507	0.8830005	0.931483912	0.95	1.41E-84
YoungSample1_run2	34	17Networks_LH_DorsAttnA_SPL_3	DorsAttn	0.910016654	0.883473359	0.931760822	0.95	7.55E-85
YoungSample1_run2	35	17Networks_LH_DorsAttnB_PostC_3	DorsAttn	0.921814463	0.898751286	0.940707731	0.95	1.63E-94
YoungSample1_run2	36	17Networks_LH_DorsAttnB_PostC_1	DorsAttn	0.911309516	0.885147589	0.932741268	0.95	7.96E-86
YoungSample1_run2	37	17Networks_LH_DorsAttnB_PostC_2	DorsAttn	0.893947442	0.862664049	0.91957468	0.95	4.52E-74
YoungSample1_run2	38	17Networks_LH_DorsAttnB_PostC_4	DorsAttn	0.920324105	0.896821302	0.939577513	0.95	3.41E-93
YoungSample1_run2	39	17Networks_LH_DorsAttnB_FEF_1	DorsAttn	0.925695108	0.903776644	0.943650631	0.95	4.12E-98
YoungSample1_run2	40	17Networks_LH_SalVentAttnA_ParOper_1	SalVentAttn	0.925950596	0.904107496	0.943844382	0.95	2.35E-98
YoungSample1_run2	41	17Networks_LH_SalVentAttnA_Ins_1	SalVentAttn	0.916691309	0.892116903	0.936822569	0.95	4.22E-90
YoungSample1_run2	42	17Networks_LH_SalVentAttnA_FrOper_1	SalVentAttn	0.912432162	0.886601393	0.93359263	0.95	1.09E-86
YoungSample1_run2	43	17Networks_LH_SalVentAttnA_FrOper_2	SalVentAttn	0.903400111	0.874905067	0.926743144	0.95	4.01E-80
YoungSample1_run2	44	17Networks_LH_SalVentAttnA_FrMed_1	SalVentAttn	0.9205463	0.89710904	0.939746015	0.95	2.18E-93
YoungSample1_run2	45	17Networks_LH_SalVentAttnA_ParMed_1	SalVentAttn	0.91881185	0.894862961	0.938430688	0.95	6.95E-92
YoungSample1_run2	46	17Networks_LH_SalVentAttnA_FrMed_2	SalVentAttn	0.911185924	0.88498754	0.932647542	0.95	9.89E-86
YoungSample1_run2	47	17Networks_LH_SalVentAttnB_IPL_1	SalVentAttn	0.911258374	0.885081361	0.932702484	0.95	8.71E-86
YoungSample1_run2	48	17Networks_LH_SalVentAttnB_Ins_1	SalVentAttn	0.8995798	0.86995784	0.923845998	0.95	1.38E-77
YoungSample1_run2	49	17Networks_LH_SalVentAttnB_PFCl_1	SalVentAttn	0.911057547	0.884821294	0.932550187	0.95	1.24E-85
YoungSample1_run2	50	17Networks_LH_SalVentAttnB_PFCmp_1	SalVentAttn	0.903972028	0.875645687	0.927176859	0.95	1.63E-80
YoungSample1_run2	51	17Networks_LH_LimbicB_OFC_1	Limbic	0.883011056	0.848501646	0.911281034	0.95	6.35E-68
YoungSample1_run2	52	17Networks_LH_LimbicB_OFC_2	Limbic	0.899731892	0.870154796	0.923961337	0.95	1.10E-77
YoungSample1_run2	53	17Networks_LH_LimbicA_TempPole_1	Limbic	0.904015497	0.87570198	0.927209824	0.95	1.52E-80
YoungSample1_run2	54	17Networks_LH_LimbicA_TempPole_2	Limbic	0.872452428	0.834828434	0.903273863	0.95	1.06E-62
YoungSample1_run2	55	17Networks_LH_LimbicA_TempPole_3	Limbic	0.891782023	0.859859874	0.917932527	0.95	8.70E-73
YoungSample1_run2	56	17Networks_LH_LimbicA_TempPole_4	Limbic	0.909012874	0.882173482	0.930999601	0.95	4.20E-84
YoungSample1_run2	57	17Networks_LH_ContA_Temp_1	Control	0.911097203	0.884872648	0.93258026	0.95	1.15E-85
YoungSample1_run2	58	17Networks_LH_ContA_IPS_3	Control	0.909956533	0.883395503	0.931715229	0.95	8.37E-85
YoungSample1_run2	59	17Networks_LH_ContA_PFCd_1	Control	0.899229423	0.869504109	0.923580288	0.95	2.33E-77
YoungSample1_run2	60	17Networks_LH_ContA_PFCl_2	Control	0.895647757	0.864865923	0.92086412	0.95	4.18E-75
YoungSample1_run2	61	17Networks_LH_ContA_IPS_1	Control	0.875420044	0.838671437	0.905524364	0.95	4.17E-64
YoungSample1_run2	62	17Networks_LH_ContA_IPS_2	Control	0.889106556	0.856395197	0.915903577	0.95	3.01E-71
YoungSample1_run2	63	17Networks_LH_ContA_PFClv_1	Control	0.896620017	0.86612498	0.921601436	0.95	1.05E-75
YoungSample1_run2	64	17Networks_LH_ContA_PFCl_1	Control	0.901645061	0.872632312	0.925412196	0.95	6.11E-79
YoungSample1_run2	65	17Networks_LH_ContA_PFCl_3	Control	0.898379216	0.868403108	0.922935531	0.95	8.17E-77
YoungSample1_run2	66	17Networks_LH_ContA_Cingm_1	Control	0.910996587	0.884742352	0.932503958	0.95	1.38E-85
YoungSample1_run2	67	17Networks_LH_ContB_IPL_1	Control	0.905402577	0.87749822	0.92826172	0.95	1.66E-81
YoungSample1_run2	68	17Networks_LH_ContB_Temp_1	Control	0.885475326	0.851692826	0.913149821	0.95	3.08E-69
YoungSample1_run2	69	17Networks_LH_ContB_PFClv_1	Control	0.883964005	0.849735696	0.912003706	0.95	1.99E-68
YoungSample1_run2	70	17Networks_LH_ContB_PFClv_2	Control	0.877731013	0.841664096	0.907276896	0.95	3.11E-65
YoungSample1_run2	71	17Networks_LH_ContB_PFCl_1	Control	0.888743649	0.85592524	0.915628366	0.95	4.83E-71
YoungSample1_run2	72	17Networks_LH_ContC_pCun_2	Control	0.883266272	0.848832146	0.911474578	0.95	4.66E-68
YoungSample1_run2	73	17Networks_LH_ContC_pCun_1	Control	0.890277159	0.857911106	0.916791309	0.95	6.48E-72
YoungSample1_run2	74	17Networks_LH_ContC_Cingp_1	Control	0.918763848	0.8948008	0.938394286	0.95	7.64E-92
YoungSample1_run2	75	17Networks_LH_DefaultA_IPL_1	Default	0.876168772	0.839641024	0.906092164	0.95	1.81E-64
YoungSample1_run2	76	17Networks_LH_DefaultA_PFCm_1	Default	0.921663842	0.898556235	0.940593507	0.95	2.22E-94
YoungSample1_run2	77	17Networks_LH_DefaultA_PFCm_2	Default	0.896727965	0.86626477	0.921683299	0.95	8.97E-76
YoungSample1_run2	78	17Networks_LH_DefaultA_PFCm_3	Default	0.892994165	0.861429573	0.918851759	0.95	1.68E-73
YoungSample1_run2	79	17Networks_LH_DefaultA_PFCd_1	Default	0.898039541	0.867963235	0.922677937	0.95	1.34E-76
YoungSample1_run2	80	17Networks_LH_DefaultA_pCunPCC_1	Default	0.910044167	0.883508987	0.931781686	0.95	7.20E-85
YoungSample1_run2	81	17Networks_LH_DefaultA_pCunPCC_2	Default	0.91915265	0.895304291	0.938689136	0.95	3.55E-92
YoungSample1_run2	82	17Networks_LH_DefaultA_pCunPCC_3	Default	0.920130712	0.896570862	0.939430852	0.95	5.04E-93
YoungSample1_run2	83	17Networks_LH_DefaultB_PFCv_2	Default	0.894243962	0.863048036	0.919799547	0.95	2.99E-74
YoungSample1_run2	84	17Networks_LH_DefaultB_Temp_1	Default	0.879653075	0.844153127	0.908734498	0.95	3.41E-66
YoungSample1_run2	85	17Networks_LH_DefaultB_Temp_2	Default	0.908587385	0.881622483	0.930676931	0.95	8.64E-84
YoungSample1_run2	86	17Networks_LH_DefaultB_Temp_3	Default	0.909022088	0.882185414	0.931006589	0.95	4.14E-84
YoungSample1_run2	87	17Networks_LH_DefaultB_Temp_4	Default	0.88999291	0.857543008	0.916575747	0.95	9.43E-72
YoungSample1_run2	88	17Networks_LH_DefaultB_IPL_1	Default	0.90129538	0.872179482	0.925147014	0.95	1.04E-78
YoungSample1_run2	89	17Networks_LH_DefaultB_PFCv_1	Default	0.896059004	0.865398479	0.92117599	0.95	2.33E-75
YoungSample1_run2	90	17Networks_LH_DefaultB_PFCv_3	Default	0.909271486	0.88250838	0.931195721	0.95	2.71E-84
YoungSample1_run2	91	17Networks_LH_DefaultB_PFCv_4	Default	0.86869006	0.829956242	0.900420658	0.95	5.50E-61
YoungSample1_run2	92	17Networks_LH_DefaultB_PFCd_1	Default	0.884550486	0.850495177	0.912448466	0.95	9.68E-69
YoungSample1_run2	93	17Networks_LH_DefaultB_PFCd_2	Default	0.869619419	0.831159743	0.901125441	0.95	2.10E-61
YoungSample1_run2	94	17Networks_LH_DefaultB_PFCd_3	Default	0.895315286	0.864435379	0.920611989	0.95	6.69E-75
YoungSample1_run2	95	17Networks_LH_DefaultB_PFCd_4	Default	0.88337992	0.848979318	0.911560763	0.95	4.06E-68
YoungSample1_run2	96	17Networks_LH_DefaultC_IPL_1	Default	0.876611187	0.840213944	0.906427672	0.95	1.10E-64
YoungSample1_run2	97	17Networks_LH_DefaultC_Rsp_1	Default	0.885106811	0.851215608	0.912870357	0.95	4.87E-69
YoungSample1_run2	98	17Networks_LH_DefaultC_PHC_1	Default	0.885557486	0.851799222	0.913212128	0.95	2.78E-69
YoungSample1_run2	99	17Networks_LH_TempPar_1	Default	0.914981868	0.889903211	0.935526209	0.95	1.05E-88
YoungSample1_run2	100	17Networks_LH_TempPar_2	Default	0.918518418	0.894482973	0.938208163	0.95	1.24E-91
YoungSample1_run2	101	17Networks_RH_VisCent_ExStr_1	Visual	0.920046369	0.896461639	0.93936689	0.95	5.97E-93
YoungSample1_run2	102	17Networks_RH_VisCent_ExStr_2	Visual	0.906132251	0.878443133	0.928815071	0.95	5.08E-82
YoungSample1_run2	103	17Networks_RH_VisCent_Striate_1	Visual	0.922802247	0.900030447	0.94145682	0.95	2.08E-95
YoungSample1_run2	104	17Networks_RH_VisCent_ExStr_3	Visual	0.90820409	0.881126123	0.930386257	0.95	1.65E-83
YoungSample1_run2	105	17Networks_RH_VisCent_ExStr_4	Visual	0.899122186	0.869365238	0.923498964	0.95	2.73E-77
YoungSample1_run2	106	17Networks_RH_VisCent_ExStr_5	Visual	0.904261506	0.876020556	0.927396385	0.95	1.03E-80
YoungSample1_run2	107	17Networks_RH_VisPeri_ExStrInf_1	Visual	0.895118308	0.864180297	0.92046261	0.95	8.82E-75
YoungSample1_run2	108	17Networks_RH_VisPeri_ExStrInf_2	Visual	0.905956874	0.878216024	0.928682074	0.95	6.75E-82
YoungSample1_run2	109	17Networks_RH_VisPeri_StriCal_1	Visual	0.927784516	0.906482386	0.945235141	0.95	3.80E-100
YoungSample1_run2	110	17Networks_RH_VisPeri_ExStrSup_1	Visual	0.915195389	0.890179717	0.935688133	0.95	7.07E-89
YoungSample1_run2	111	17Networks_RH_VisPeri_ExStrSup_2	Visual	0.905149742	0.877170804	0.928069982	0.95	2.49E-81
YoungSample1_run2	112	17Networks_RH_VisPeri_ExStrSup_3	Visual	0.918139736	0.893992588	0.937920989	0.95	2.59E-91
YoungSample1_run2	113	17Networks_RH_SomMotA_1	SomMot	0.931181426	0.910881316	0.947811199	0.95	1.28E-103
YoungSample1_run2	114	17Networks_RH_SomMotA_2	SomMot	0.895979111	0.865295019	0.921115403	0.95	2.61E-75
YoungSample1_run2	115	17Networks_RH_SomMotA_3	SomMot	0.909163744	0.882368856	0.931114014	0.95	3.25E-84
YoungSample1_run2	116	17Networks_RH_SomMotA_4	SomMot	0.931259541	0.910982474	0.947870438	0.95	1.06E-103
YoungSample1_run2	117	17Networks_RH_SomMotA_5	SomMot	0.941283033	0.923962697	0.955471787	0.95	2.41E-115
YoungSample1_run2	118	17Networks_RH_SomMotA_6	SomMot	0.929286301	0.908427167	0.946374024	0.95	1.17E-101
YoungSample1_run2	119	17Networks_RH_SomMotA_7	SomMot	0.93488364	0.91567561	0.950618786	0.95	1.18E-107
YoungSample1_run2	120	17Networks_RH_SomMotA_8	SomMot	0.916928086	0.892423525	0.93700213	0.95	2.69E-90
YoungSample1_run2	121	17Networks_RH_SomMotA_9	SomMot	0.92570315	0.903787058	0.94365673	0.95	4.05E-98
YoungSample1_run2	122	17Networks_RH_SomMotA_10	SomMot	0.915958762	0.891168269	0.936267039	0.95	1.69E-89
YoungSample1_run2	123	17Networks_RH_SomMotA_11	SomMot	0.920998682	0.897694866	0.94008908	0.95	8.69E-94
YoungSample1_run2	124	17Networks_RH_SomMotB_Aud_1	SomMot	0.907659524	0.880420921	0.929973284	0.95	4.10E-83
YoungSample1_run2	125	17Networks_RH_SomMotB_Aud_2	SomMot	0.935168503	0.916044501	0.950834812	0.95	5.60E-108
YoungSample1_run2	126	17Networks_RH_SomMotB_S2_1	SomMot	0.910809164	0.884499643	0.932361825	0.95	1.91E-85
YoungSample1_run2	127	17Networks_RH_SomMotB_S2_2	SomMot	0.921482353	0.89832121	0.940455874	0.95	3.23E-94
YoungSample1_run2	128	17Networks_RH_SomMotB_S2_3	SomMot	0.913254113	0.887665802	0.934215959	0.95	2.49E-87
YoungSample1_run2	129	17Networks_RH_SomMotB_S2_4	SomMot	0.915981962	0.891198313	0.936284633	0.95	1.62E-89
YoungSample1_run2	130	17Networks_RH_SomMotB_Cent_1	SomMot	0.890631061	0.858369401	0.917059691	0.95	4.05E-72
YoungSample1_run2	131	17Networks_RH_DorsAttnA_SPL_1	DorsAttn	0.891164675	0.85906042	0.917464359	0.95	1.99E-72
YoungSample1_run2	132	17Networks_RH_DorsAttnA_TempOcc_1	DorsAttn	0.910727606	0.884394027	0.932299975	0.95	2.20E-85
YoungSample1_run2	133	17Networks_RH_DorsAttnA_ParOcc_1	DorsAttn	0.921891234	0.898850703	0.94076595	0.95	1.39E-94
YoungSample1_run2	134	17Networks_RH_DorsAttnA_SPL_2	DorsAttn	0.902067483	0.873179339	0.92573254	0.95	3.19E-79
YoungSample1_run2	135	17Networks_RH_DorsAttnA_SPL_3	DorsAttn	0.892582136	0.860896004	0.918539295	0.95	2.94E-73
YoungSample1_run2	136	17Networks_RH_DorsAttnA_SPL_4	DorsAttn	0.907144866	0.87975445	0.929582992	0.95	9.63E-83
YoungSample1_run2	137	17Networks_RH_DorsAttnB_PostC_1	DorsAttn	0.924114465	0.901729743	0.942451945	0.95	1.28E-96
YoungSample1_run2	138	17Networks_RH_DorsAttnB_PostC_2	DorsAttn	0.901206	0.872063736	0.925079232	0.95	1.19E-78
YoungSample1_run2	139	17Networks_RH_DorsAttnB_PostC_3	DorsAttn	0.933185154	0.913476105	0.949330733	0.95	9.04E-106
YoungSample1_run2	140	17Networks_RH_DorsAttnB_PostC_4	DorsAttn	0.911427953	0.885300963	0.932831085	0.95	6.46E-86
YoungSample1_run2	141	17Networks_RH_DorsAttnB_FEF_1	DorsAttn	0.921153066	0.89789479	0.940206158	0.95	6.34E-94
YoungSample1_run2	142	17Networks_RH_SalVentAttnA_ParMed_1	SalVentAttn	0.934956772	0.915770315	0.950674246	0.95	9.72E-108
YoungSample1_run2	143	17Networks_RH_SalVentAttnA_ParOper_1	SalVentAttn	0.926292635	0.90455043	0.944103768	0.95	1.10E-98
YoungSample1_run2	144	17Networks_RH_SalVentAttnA_PrC_1	SalVentAttn	0.933439972	0.913806089	0.949523975	0.95	4.75E-106
YoungSample1_run2	145	17Networks_RH_SalVentAttnA_Ins_1	SalVentAttn	0.904444296	0.876257266	0.927535005	0.95	7.70E-81
YoungSample1_run2	146	17Networks_RH_SalVentAttnA_Ins_2	SalVentAttn	0.925276826	0.903234977	0.943333425	0.95	1.03E-97
YoungSample1_run2	147	17Networks_RH_SalVentAttnA_FrOper_1	SalVentAttn	0.922453534	0.89957887	0.941192372	0.95	4.32E-95
YoungSample1_run2	148	17Networks_RH_SalVentAttnA_FrMed_1	SalVentAttn	0.941212172	0.923870933	0.955418049	0.95	2.96E-115
YoungSample1_run2	149	17Networks_RH_SalVentAttnA_ParMed_2	SalVentAttn	0.92090887	0.897578561	0.940020971	0.95	1.04E-93
YoungSample1_run2	150	17Networks_RH_SalVentAttnA_FrMed_2	SalVentAttn	0.916259819	0.891558133	0.936495347	0.95	9.58E-90
YoungSample1_run2	151	17Networks_RH_SalVentAttnB_Ins_2	SalVentAttn	0.920494254	0.897041641	0.939706545	0.95	2.42E-93
YoungSample1_run2	152	17Networks_RH_SalVentAttnB_IPL_1	SalVentAttn	0.894688518	0.863623727	0.920136677	0.95	1.61E-74
YoungSample1_run2	153	17Networks_RH_SalVentAttnB_Ins_1	SalVentAttn	0.915224774	0.89021777	0.935710417	0.95	6.69E-89
YoungSample1_run2	154	17Networks_RH_SalVentAttnB_PFClv_1	SalVentAttn	0.879050794	0.843373186	0.908277756	0.95	6.85E-66
YoungSample1_run2	155	17Networks_RH_SalVentAttnB_PFCl_1	SalVentAttn	0.867626723	0.828579241	0.899614272	0.95	1.63E-60
YoungSample1_run2	156	17Networks_RH_SalVentAttnB_PFCmp_1	SalVentAttn	0.905145536	0.877165357	0.928066792	0.95	2.51E-81
YoungSample1_run2	157	17Networks_RH_LimbicB_OFC_1	Limbic	0.92183926	0.898783398	0.940726536	0.95	1.55E-94
YoungSample1_run2	158	17Networks_RH_LimbicB_OFC_2	Limbic	0.894771817	0.863731598	0.920199848	0.95	1.43E-74
YoungSample1_run2	159	17Networks_RH_LimbicB_OFC_4	Limbic	0.889485601	0.856886053	0.916191027	0.95	1.84E-71
YoungSample1_run2	160	17Networks_RH_LimbicB_OFC_3	Limbic	0.909647428	0.882995217	0.931480818	0.95	1.42E-84
YoungSample1_run2	161	17Networks_RH_LimbicA_TempPole_4	Limbic	0.908037812	0.880910797	0.93026016	0.95	2.18E-83
YoungSample1_run2	162	17Networks_RH_LimbicA_TempPole_1	Limbic	0.91033451	0.883884975	0.932001869	0.95	4.36E-85
YoungSample1_run2	163	17Networks_RH_LimbicA_TempPole_2	Limbic	0.893434854	0.862000257	0.919185957	0.95	9.17E-74
YoungSample1_run2	164	17Networks_RH_LimbicA_TempPole_3	Limbic	0.926081035	0.904276411	0.9439433	0.95	1.76E-98
YoungSample1_run2	165	17Networks_RH_ContA_IPS_2	Control	0.924785504	0.902598725	0.94296083	0.95	3.01E-97
YoungSample1_run2	166	17Networks_RH_ContA_PFCd_1	Control	0.919045278	0.895165246	0.938607709	0.95	4.39E-92
YoungSample1_run2	167	17Networks_RH_ContA_PFCl_1	Control	0.903516576	0.875055887	0.926831465	0.95	3.34E-80
YoungSample1_run2	168	17Networks_RH_ContA_IPS_1	Control	0.887975703	0.854930766	0.915045991	0.95	1.30E-70
YoungSample1_run2	169	17Networks_RH_ContA_PFCl_2	Control	0.917042428	0.892571596	0.937088842	0.95	2.16E-90
YoungSample1_run2	170	17Networks_RH_ContA_Cingm_1	Control	0.895286259	0.86439779	0.920589976	0.95	6.96E-75
YoungSample1_run2	171	17Networks_RH_ContB_IPL_2	Control	0.903083542	0.874495116	0.926503073	0.95	6.59E-80
YoungSample1_run2	172	17Networks_RH_ContB_Temp_2	Control	0.911411064	0.885279091	0.932818277	0.95	6.66E-86
YoungSample1_run2	173	17Networks_RH_ContB_PFClv_1	Control	0.896939701	0.866538964	0.92184387	0.95	6.61E-76
YoungSample1_run2	174	17Networks_RH_ContB_PFClv_2	Control	0.886563325	0.853101764	0.91397491	0.95	7.86E-70
YoungSample1_run2	175	17Networks_RH_ContB_PFCld_1	Control	0.878118058	0.842165311	0.907570412	0.95	2.00E-65
YoungSample1_run2	176	17Networks_RH_ContB_PFCld_2	Control	0.889303098	0.856649715	0.916052626	0.95	2.33E-71
YoungSample1_run2	177	17Networks_RH_ContB_PFCmp_1	Control	0.888476089	0.855578756	0.915425461	0.95	6.82E-71
YoungSample1_run2	178	17Networks_RH_ContB_IPL_1	Control	0.882955923	0.848430251	0.911239224	0.95	6.78E-68
YoungSample1_run2	179	17Networks_RH_ContB_Temp_1	Control	0.902009902	0.873104773	0.925688874	0.95	3.49E-79
YoungSample1_run2	180	17Networks_RH_ContB_PFCld_3	Control	0.891014304	0.858865693	0.917350325	0.95	2.43E-72
YoungSample1_run2	181	17Networks_RH_ContC_pCun_1	Control	0.897299703	0.867005159	0.922116878	0.95	3.93E-76
YoungSample1_run2	182	17Networks_RH_ContC_Cingp_1	Control	0.908630144	0.881677855	0.930709357	0.95	8.04E-84
YoungSample1_run2	183	17Networks_RH_ContC_pCun_2	Control	0.892736548	0.861095965	0.918656394	0.95	2.39E-73
YoungSample1_run2	184	17Networks_RH_DefaultA_IPL_1	Default	0.902351588	0.87354725	0.925947993	0.95	2.06E-79
YoungSample1_run2	185	17Networks_RH_DefaultA_PFCm_1	Default	0.905649447	0.877817911	0.928448935	0.95	1.11E-81
YoungSample1_run2	186	17Networks_RH_DefaultA_PFCm_2	Default	0.905823661	0.878043516	0.928581051	0.95	8.39E-82
YoungSample1_run2	187	17Networks_RH_DefaultA_PFCm_3	Default	0.915237593	0.89023437	0.935720139	0.95	6.53E-89
YoungSample1_run2	188	17Networks_RH_DefaultA_PFCd_1	Default	0.875164522	0.838340541	0.905330588	0.95	5.53E-64
YoungSample1_run2	189	17Networks_RH_DefaultA_pCunPCC_1	Default	0.896736069	0.866275265	0.921689445	0.95	8.86E-76
YoungSample1_run2	190	17Networks_RH_DefaultB_AntTemp_1	Default	0.900078557	0.87060372	0.924224232	0.95	6.57E-78
YoungSample1_run2	191	17Networks_RH_DefaultB_Temp_1	Default	0.878573289	0.842754826	0.907915638	0.95	1.19E-65
YoungSample1_run2	192	17Networks_RH_DefaultB_PFCv_1	Default	0.87635028	0.839876074	0.906229812	0.95	1.48E-64
YoungSample1_run2	193	17Networks_RH_DefaultB_PFCd_1	Default	0.883357021	0.848949664	0.911543398	0.95	4.17E-68
YoungSample1_run2	194	17Networks_RH_DefaultC_PHC_1	Default	0.901932522	0.873004568	0.925630193	0.95	3.93E-79
YoungSample1_run2	195	17Networks_RH_DefaultC_IPL_1	Default	0.894063543	0.862814397	0.919662726	0.95	3.85E-74
YoungSample1_run2	196	17Networks_RH_DefaultC_Rsp_1	Default	0.900533836	0.871193298	0.924569494	0.95	3.31E-78
YoungSample1_run2	197	17Networks_RH_TempPar_3	Default	0.904518677	0.876353587	0.927591412	0.95	6.84E-81
YoungSample1_run2	198	17Networks_RH_TempPar_4	Default	0.917480862	0.893139358	0.937421329	0.95	9.30E-91
YoungSample1_run2	199	17Networks_RH_TempPar_1	Default	0.906445135	0.878848312	0.929052348	0.95	3.04E-82
YoungSample1_run2	200	17Networks_RH_TempPar_2	Default	0.896890298	0.866474989	0.921806405	0.95	7.10E-76
LifespanSample1	1	17Networks_LH_VisCent_ExStr_1	Visual	0.930336899	0.910461835	0.946716006	0.95	5.13E-109
LifespanSample1	2	17Networks_LH_VisCent_ExStr_2	Visual	0.928590595	0.908217304	0.945380291	0.95	4.04E-107
LifespanSample1	3	17Networks_LH_VisCent_Striate_1	Visual	0.936564109	0.918465684	0.951479082	0.95	2.74E-116
LifespanSample1	4	17Networks_LH_VisCent_ExStr_3	Visual	0.934950279	0.916391424	0.950244694	0.95	2.54E-114
LifespanSample1	5	17Networks_LH_VisCent_ExStr_4	Visual	0.897348305	0.868061508	0.921483652	0.95	8.77E-81
LifespanSample1	6	17Networks_LH_VisCent_ExStr_5	Visual	0.912047389	0.88695428	0.932726705	0.95	1.19E-91
LifespanSample1	7	17Networks_LH_VisPeri_ExStrInf_1	Visual	0.915026816	0.890783744	0.935005612	0.95	3.80E-94
LifespanSample1	8	17Networks_LH_VisPeri_ExStrInf_2	Visual	0.930212812	0.910302344	0.946621094	0.95	7.03E-109
LifespanSample1	9	17Networks_LH_VisPeri_ExStrInf_3	Visual	0.912018205	0.886916769	0.932704382	0.95	1.26E-91
LifespanSample1	10	17Networks_LH_VisPeri_StriCal_1	Visual	0.928824814	0.908518348	0.945559441	0.95	2.27E-107
LifespanSample1	11	17Networks_LH_VisPeri_ExStrSup_1	Visual	0.905075913	0.877993823	0.927394354	0.95	3.22E-86
LifespanSample1	12	17Networks_LH_VisPeri_ExStrSup_2	Visual	0.91589339	0.891897555	0.935668438	0.95	6.79E-95
LifespanSample1	13	17Networks_LH_SomMotA_1	SomMot	0.924666404	0.903173532	0.942378751	0.95	4.59E-103
LifespanSample1	14	17Networks_LH_SomMotA_2	SomMot	0.943073457	0.926832166	0.95645796	0.95	6.83E-125
LifespanSample1	15	17Networks_LH_SomMotA_3	SomMot	0.941567095	0.924896034	0.955305771	0.95	8.47E-123
LifespanSample1	16	17Networks_LH_SomMotA_4	SomMot	0.927792287	0.907191237	0.94476968	0.95	2.84E-106
LifespanSample1	17	17Networks_LH_SomMotA_5	SomMot	0.933711837	0.914799651	0.949297433	0.95	7.47E-113
LifespanSample1	18	17Networks_LH_SomMotA_6	SomMot	0.931214833	0.911590245	0.947387521	0.95	5.43E-110
LifespanSample1	19	17Networks_LH_SomMotA_7	SomMot	0.909728663	0.883974014	0.930953154	0.95	8.78E-90
LifespanSample1	20	17Networks_LH_SomMotA_8	SomMot	0.923644435	0.901859993	0.941597066	0.95	4.73E-102
LifespanSample1	21	17Networks_LH_SomMotB_Aud_1	SomMot	0.89459492	0.864522575	0.919377639	0.95	5.61E-79
LifespanSample1	22	17Networks_LH_SomMotB_Aud_2	SomMot	0.922112029	0.899890388	0.940424958	0.95	1.45E-100
LifespanSample1	23	17Networks_LH_SomMotB_S2_1	SomMot	0.9009388	0.872676381	0.924229954	0.95	3.08E-83
LifespanSample1	24	17Networks_LH_SomMotB_S2_2	SomMot	0.931986714	0.912582345	0.947977918	0.95	7.31E-111
LifespanSample1	25	17Networks_LH_SomMotB_S2_3	SomMot	0.909176583	0.883264425	0.930530879	0.95	2.39E-89
LifespanSample1	26	17Networks_LH_SomMotB_Cent_1	SomMot	0.910307213	0.884717627	0.931395677	0.95	3.04E-90
LifespanSample1	27	17Networks_LH_SomMotB_Cent_2	SomMot	0.928497848	0.908098097	0.945309351	0.95	5.07E-107
LifespanSample1	28	17Networks_LH_SomMotB_Aud_3	SomMot	0.924930644	0.90351316	0.942580863	0.95	2.50E-103
LifespanSample1	29	17Networks_LH_DorsAttnA_TempOcc_2	DorsAttn	0.879052022	0.844545248	0.907489169	0.95	7.15E-70
LifespanSample1	30	17Networks_LH_DorsAttnA_ParOcc_1	DorsAttn	0.915801341	0.891779243	0.935598031	0.95	8.17E-95
LifespanSample1	31	17Networks_LH_DorsAttnA_TempOcc_1	DorsAttn	0.927709568	0.907084919	0.94470641	0.95	3.47E-106
LifespanSample1	32	17Networks_LH_DorsAttnA_SPL_1	DorsAttn	0.91667583	0.892903227	0.936266912	0.95	1.41E-95
LifespanSample1	33	17Networks_LH_DorsAttnA_SPL_2	DorsAttn	0.914086653	0.88957535	0.934286499	0.95	2.39E-93
LifespanSample1	34	17Networks_LH_DorsAttnA_SPL_3	DorsAttn	0.900285225	0.871836339	0.923730046	0.95	8.79E-83
LifespanSample1	35	17Networks_LH_DorsAttnB_PostC_3	DorsAttn	0.933783926	0.914892307	0.949352572	0.95	6.15E-113
LifespanSample1	36	17Networks_LH_DorsAttnB_PostC_1	DorsAttn	0.907285443	0.880833738	0.929084382	0.95	6.99E-88
LifespanSample1	37	17Networks_LH_DorsAttnB_PostC_2	DorsAttn	0.88895092	0.857268327	0.91506065	0.95	1.81E-75
LifespanSample1	38	17Networks_LH_DorsAttnB_PostC_4	DorsAttn	0.917509812	0.893975146	0.936904809	0.95	2.58E-96
LifespanSample1	39	17Networks_LH_DorsAttnB_FEF_1	DorsAttn	0.904778786	0.877611925	0.927167087	0.95	5.34E-86
LifespanSample1	40	17Networks_LH_SalVentAttnA_ParOper_1	SalVentAttn	0.908249031	0.882072239	0.929821411	0.95	1.27E-88
LifespanSample1	41	17Networks_LH_SalVentAttnA_Ins_1	SalVentAttn	0.889646066	0.8581618	0.915592354	0.95	6.89E-76
LifespanSample1	42	17Networks_LH_SalVentAttnA_FrOper_1	SalVentAttn	0.915988483	0.892019777	0.935741173	0.95	5.62E-95
LifespanSample1	43	17Networks_LH_SalVentAttnA_FrOper_2	SalVentAttn	0.891420206	0.860442106	0.91694936	0.95	5.66E-77
LifespanSample1	44	17Networks_LH_SalVentAttnA_FrMed_1	SalVentAttn	0.914119831	0.889617995	0.934311876	0.95	2.25E-93
LifespanSample1	45	17Networks_LH_SalVentAttnA_ParMed_1	SalVentAttn	0.910218282	0.884603323	0.931327655	0.95	3.58E-90
LifespanSample1	46	17Networks_LH_SalVentAttnA_FrMed_2	SalVentAttn	0.917725753	0.894252696	0.937069978	0.95	1.65E-96
LifespanSample1	47	17Networks_LH_SalVentAttnB_IPL_1	SalVentAttn	0.904492036	0.877243364	0.926947757	0.95	8.68E-86
LifespanSample1	48	17Networks_LH_SalVentAttnB_Ins_1	SalVentAttn	0.912366544	0.88736449	0.93297082	0.95	6.51E-92
LifespanSample1	49	17Networks_LH_SalVentAttnB_PFCl_1	SalVentAttn	0.92422562	0.902606991	0.942041604	0.95	1.26E-102
LifespanSample1	50	17Networks_LH_SalVentAttnB_PFCmp_1	SalVentAttn	0.920463126	0.897771048	0.939163743	0.95	5.25E-99
LifespanSample1	51	17Networks_LH_LimbicB_OFC_1	Limbic	0.909672966	0.883902427	0.930910553	0.95	9.71E-90
LifespanSample1	52	17Networks_LH_LimbicB_OFC_2	Limbic	0.905943335	0.879108722	0.928057828	0.95	7.26E-87
LifespanSample1	53	17Networks_LH_LimbicA_TempPole_1	Limbic	0.904849647	0.877703003	0.927221287	0.95	4.73E-86
LifespanSample1	54	17Networks_LH_LimbicA_TempPole_2	Limbic	0.912196061	0.887145368	0.932840421	0.95	8.99E-92
LifespanSample1	55	17Networks_LH_LimbicA_TempPole_3	Limbic	0.906224084	0.87946957	0.928272568	0.95	4.47E-87
LifespanSample1	56	17Networks_LH_LimbicA_TempPole_4	Limbic	0.8979161	0.868791296	0.921917947	0.95	3.65E-81
LifespanSample1	57	17Networks_LH_ContA_Temp_1	Control	0.89188504	0.86103956	0.917304904	0.95	2.91E-77
LifespanSample1	58	17Networks_LH_ContA_IPS_3	Control	0.903077776	0.875425612	0.925866016	0.95	9.30E-85
LifespanSample1	59	17Networks_LH_ContA_PFCd_1	Control	0.910569668	0.885054961	0.931596423	0.95	1.88E-90
LifespanSample1	60	17Networks_LH_ContA_PFCl_2	Control	0.912430659	0.887446897	0.93301986	0.95	5.76E-92
LifespanSample1	61	17Networks_LH_ContA_IPS_1	Control	0.909377766	0.883523006	0.93068476	0.95	1.66E-89
LifespanSample1	62	17Networks_LH_ContA_IPS_2	Control	0.914606021	0.890242895	0.934683754	0.95	8.69E-94
LifespanSample1	63	17Networks_LH_ContA_PFClv_1	Control	0.891455127	0.860486991	0.916976071	0.95	5.39E-77
LifespanSample1	64	17Networks_LH_ContA_PFCl_1	Control	0.9201666	0.897389922	0.938936936	0.95	9.91E-99
LifespanSample1	65	17Networks_LH_ContA_PFCl_3	Control	0.895147687	0.865233048	0.919800441	0.95	2.46E-79
LifespanSample1	66	17Networks_LH_ContA_Cingm_1	Control	0.907946631	0.881683564	0.929590112	0.95	2.17E-88
LifespanSample1	67	17Networks_LH_ContB_IPL_1	Control	0.915489044	0.891377847	0.935359161	0.95	1.52E-94
LifespanSample1	68	17Networks_LH_ContB_Temp_1	Control	0.912323456	0.887309109	0.932937863	0.95	7.06E-92
LifespanSample1	69	17Networks_LH_ContB_PFClv_1	Control	0.902586869	0.874794647	0.92549053	0.95	2.09E-84
LifespanSample1	70	17Networks_LH_ContB_PFClv_2	Control	0.909279372	0.88339654	0.930609501	0.95	1.99E-89
LifespanSample1	71	17Networks_LH_ContB_PFCl_1	Control	0.905655223	0.878738411	0.927837456	0.95	1.19E-86
LifespanSample1	72	17Networks_LH_ContC_pCun_2	Control	0.909227336	0.883329657	0.930569699	0.95	2.18E-89
LifespanSample1	73	17Networks_LH_ContC_pCun_1	Control	0.929296578	0.909124707	0.945920284	0.95	7.03E-108
LifespanSample1	74	17Networks_LH_ContC_Cingp_1	Control	0.912482704	0.887513791	0.933059669	0.95	5.22E-92
LifespanSample1	75	17Networks_LH_DefaultA_IPL_1	Default	0.919161371	0.896097898	0.938168055	0.95	8.35E-98
LifespanSample1	76	17Networks_LH_DefaultA_PFCm_1	Default	0.906453549	0.879764502	0.928448081	0.95	3.00E-87
LifespanSample1	77	17Networks_LH_DefaultA_PFCm_2	Default	0.893832037	0.863542039	0.918794124	0.95	1.73E-78
LifespanSample1	78	17Networks_LH_DefaultA_PFCm_3	Default	0.872856504	0.836582133	0.902750335	0.95	1.10E-66
LifespanSample1	79	17Networks_LH_DefaultA_PFCd_1	Default	0.900131312	0.871638514	0.923612321	0.95	1.12E-82
LifespanSample1	80	17Networks_LH_DefaultA_pCunPCC_1	Default	0.92298202	0.901008589	0.941090398	0.95	2.10E-101
LifespanSample1	81	17Networks_LH_DefaultA_pCunPCC_2	Default	0.903673926	0.876191846	0.926322	0.95	3.44E-85
LifespanSample1	82	17Networks_LH_DefaultA_pCunPCC_3	Default	0.897224164	0.867901949	0.921388699	0.95	1.06E-80
LifespanSample1	83	17Networks_LH_DefaultB_PFCv_2	Default	0.927124204	0.906332549	0.944258676	0.95	1.42E-105
LifespanSample1	84	17Networks_LH_DefaultB_Temp_1	Default	0.889940696	0.858540488	0.915817711	0.95	4.57E-76
LifespanSample1	85	17Networks_LH_DefaultB_Temp_2	Default	0.909184058	0.883274033	0.930536596	0.95	2.36E-89
LifespanSample1	86	17Networks_LH_DefaultB_Temp_3	Default	0.927617985	0.906967206	0.94463636	0.95	4.34E-106
LifespanSample1	87	17Networks_LH_DefaultB_Temp_4	Default	0.920050885	0.897241194	0.938848428	0.95	1.27E-98
LifespanSample1	88	17Networks_LH_DefaultB_IPL_1	Default	0.874105293	0.838187204	0.90370551	0.95	2.62E-67
LifespanSample1	89	17Networks_LH_DefaultB_PFCv_1	Default	0.897259277	0.86794708	0.921415556	0.95	1.01E-80
LifespanSample1	90	17Networks_LH_DefaultB_PFCv_3	Default	0.918622659	0.895405491	0.937756004	0.95	2.58E-97
LifespanSample1	91	17Networks_LH_DefaultB_PFCv_4	Default	0.917555575	0.894033964	0.936939812	0.95	2.35E-96
LifespanSample1	92	17Networks_LH_DefaultB_PFCd_1	Default	0.934801223	0.916199842	0.950130683	0.95	3.83E-114
LifespanSample1	93	17Networks_LH_DefaultB_PFCd_2	Default	0.907072206	0.880559663	0.92892128	0.95	1.02E-87
LifespanSample1	94	17Networks_LH_DefaultB_PFCd_3	Default	0.914691686	0.890353001	0.934749277	0.95	7.34E-94
LifespanSample1	95	17Networks_LH_DefaultB_PFCd_4	Default	0.8988843	0.870035726	0.922658505	0.95	8.08E-82
LifespanSample1	96	17Networks_LH_DefaultC_IPL_1	Default	0.912383547	0.887386344	0.932983825	0.95	6.30E-92
LifespanSample1	97	17Networks_LH_DefaultC_Rsp_1	Default	0.907841867	0.881548911	0.92950998	0.95	2.61E-88
LifespanSample1	98	17Networks_LH_DefaultC_PHC_1	Default	0.896954691	0.867555595	0.921182584	0.95	1.60E-80
LifespanSample1	99	17Networks_LH_TempPar_1	Default	0.923061104	0.901110236	0.941150888	0.95	1.76E-101
LifespanSample1	100	17Networks_LH_TempPar_2	Default	0.921306185	0.898854634	0.939808583	0.95	8.48E-100
LifespanSample1	101	17Networks_RH_VisCent_ExStr_1	Visual	0.911640831	0.886431729	0.932415736	0.95	2.56E-91
LifespanSample1	102	17Networks_RH_VisCent_ExStr_2	Visual	0.921500265	0.899104086	0.939957031	0.95	5.55E-100
LifespanSample1	103	17Networks_RH_VisCent_Striate_1	Visual	0.936275085	0.9180942	0.951258013	0.95	6.22E-116
LifespanSample1	104	17Networks_RH_VisCent_ExStr_3	Visual	0.914160531	0.889670306	0.934343007	0.95	2.07E-93
LifespanSample1	105	17Networks_RH_VisCent_ExStr_4	Visual	0.910939751	0.885530629	0.931879493	0.95	9.46E-91
LifespanSample1	106	17Networks_RH_VisCent_ExStr_5	Visual	0.929366493	0.909214568	0.94597376	0.95	5.90E-108
LifespanSample1	107	17Networks_RH_VisPeri_ExStrInf_1	Visual	0.928227574	0.907750713	0.945102623	0.95	9.84E-107
LifespanSample1	108	17Networks_RH_VisPeri_ExStrInf_2	Visual	0.906061333	0.879260385	0.928148082	0.95	5.92E-87
LifespanSample1	109	17Networks_RH_VisPeri_StriCal_1	Visual	0.929345203	0.909187204	0.945957476	0.95	6.23E-108
LifespanSample1	110	17Networks_RH_VisPeri_ExStrSup_1	Visual	0.917722194	0.894248121	0.937067256	0.95	1.67E-96
LifespanSample1	111	17Networks_RH_VisPeri_ExStrSup_2	Visual	0.900504563	0.872118254	0.923897814	0.95	6.19E-83
LifespanSample1	112	17Networks_RH_VisPeri_ExStrSup_3	Visual	0.911356684	0.886066515	0.932198397	0.95	4.35E-91
LifespanSample1	113	17Networks_RH_SomMotA_1	SomMot	0.924492278	0.902949727	0.942245565	0.95	6.85E-103
LifespanSample1	114	17Networks_RH_SomMotA_2	SomMot	0.927292177	0.906548445	0.944387155	0.95	9.52E-106
LifespanSample1	115	17Networks_RH_SomMotA_3	SomMot	0.917864387	0.894430882	0.937176016	0.95	1.24E-96
LifespanSample1	116	17Networks_RH_SomMotA_4	SomMot	0.934352676	0.915623322	0.949787598	0.95	1.31E-113
LifespanSample1	117	17Networks_RH_SomMotA_5	SomMot	0.928248892	0.907778114	0.945118929	0.95	9.34E-107
LifespanSample1	118	17Networks_RH_SomMotA_6	SomMot	0.916694299	0.892926965	0.936281038	0.95	1.36E-95
LifespanSample1	119	17Networks_RH_SomMotA_7	SomMot	0.927392588	0.906677503	0.944463958	0.95	7.47E-106
LifespanSample1	120	17Networks_RH_SomMotA_8	SomMot	0.903311387	0.875725873	0.926044701	0.95	6.30E-85
LifespanSample1	121	17Networks_RH_SomMotA_9	SomMot	0.912468042	0.887494946	0.933048454	0.95	5.37E-92
LifespanSample1	122	17Networks_RH_SomMotA_10	SomMot	0.915250416	0.891071138	0.935176639	0.95	2.44E-94
LifespanSample1	123	17Networks_RH_SomMotA_11	SomMot	0.905462261	0.878490397	0.927689864	0.95	1.66E-86
LifespanSample1	124	17Networks_RH_SomMotB_Aud_1	SomMot	0.925848558	0.904692957	0.943282958	0.95	2.94E-104
LifespanSample1	125	17Networks_RH_SomMotB_Aud_2	SomMot	0.932265314	0.912940431	0.948191014	0.95	3.52E-111
LifespanSample1	126	17Networks_RH_SomMotB_S2_1	SomMot	0.911118276	0.885760088	0.932016043	0.95	6.79E-91
LifespanSample1	127	17Networks_RH_SomMotB_S2_2	SomMot	0.917719188	0.894244258	0.937064957	0.95	1.68E-96
LifespanSample1	128	17Networks_RH_SomMotB_S2_3	SomMot	0.913515142	0.888840785	0.933849361	0.95	7.24E-93
LifespanSample1	129	17Networks_RH_SomMotB_S2_4	SomMot	0.92745315	0.906755344	0.944510281	0.95	6.46E-106
LifespanSample1	130	17Networks_RH_SomMotB_Cent_1	SomMot	0.911926405	0.886798778	0.932634166	0.95	1.50E-91
LifespanSample1	131	17Networks_RH_DorsAttnA_SPL_1	DorsAttn	0.883187724	0.849860876	0.91065249	0.95	3.95E-72
LifespanSample1	132	17Networks_RH_DorsAttnA_TempOcc_1	DorsAttn	0.914847631	0.890553438	0.934868557	0.95	5.41E-94
LifespanSample1	133	17Networks_RH_DorsAttnA_ParOcc_1	DorsAttn	0.8965735	0.867065649	0.920891018	0.95	2.87E-80
LifespanSample1	134	17Networks_RH_DorsAttnA_SPL_2	DorsAttn	0.904286928	0.876979738	0.926790873	0.95	1.23E-85
LifespanSample1	135	17Networks_RH_DorsAttnA_SPL_3	DorsAttn	0.898964843	0.870139249	0.922720111	0.95	7.12E-82
LifespanSample1	136	17Networks_RH_DorsAttnA_SPL_4	DorsAttn	0.90199707	0.874036578	0.925039405	0.95	5.52E-84
LifespanSample1	137	17Networks_RH_DorsAttnB_PostC_1	DorsAttn	0.906856804	0.880282806	0.928756523	0.95	1.48E-87
LifespanSample1	138	17Networks_RH_DorsAttnB_PostC_2	DorsAttn	0.921513966	0.899121695	0.93996751	0.95	5.39E-100
LifespanSample1	139	17Networks_RH_DorsAttnB_PostC_3	DorsAttn	0.923028298	0.90106807	0.941125794	0.95	1.89E-101
LifespanSample1	140	17Networks_RH_DorsAttnB_PostC_4	DorsAttn	0.922134507	0.899919279	0.940442151	0.95	1.38E-100
LifespanSample1	141	17Networks_RH_DorsAttnB_FEF_1	DorsAttn	0.917898606	0.894474863	0.93720219	0.95	1.16E-96
LifespanSample1	142	17Networks_RH_SalVentAttnA_ParMed_1	SalVentAttn	0.891607775	0.86068319	0.917092829	0.95	4.33E-77
LifespanSample1	143	17Networks_RH_SalVentAttnA_ParOper_1	SalVentAttn	0.894814974	0.864805411	0.919545954	0.95	4.04E-79
LifespanSample1	144	17Networks_RH_SalVentAttnA_PrC_1	SalVentAttn	0.90760298	0.881241869	0.92932726	0.95	3.99E-88
LifespanSample1	145	17Networks_RH_SalVentAttnA_Ins_1	SalVentAttn	0.905591911	0.878657036	0.92778903	0.95	1.33E-86
LifespanSample1	146	17Networks_RH_SalVentAttnA_Ins_2	SalVentAttn	0.8946044	0.86453476	0.919384891	0.95	5.53E-79
LifespanSample1	147	17Networks_RH_SalVentAttnA_FrOper_1	SalVentAttn	0.899197861	0.870438748	0.922898343	0.95	4.93E-82
LifespanSample1	148	17Networks_RH_SalVentAttnA_FrMed_1	SalVentAttn	0.907079068	0.880568483	0.928926529	0.95	1.00E-87
LifespanSample1	149	17Networks_RH_SalVentAttnA_ParMed_2	SalVentAttn	0.921678446	0.899333102	0.940093318	0.95	3.76E-100
LifespanSample1	150	17Networks_RH_SalVentAttnA_FrMed_2	SalVentAttn	0.920017642	0.897198466	0.938823	0.95	1.36E-98
LifespanSample1	151	17Networks_RH_SalVentAttnB_Ins_2	SalVentAttn	0.899458206	0.87077337	0.923097476	0.95	3.27E-82
LifespanSample1	152	17Networks_RH_SalVentAttnB_IPL_1	SalVentAttn	0.901710829	0.873668672	0.924820464	0.95	8.80E-84
LifespanSample1	153	17Networks_RH_SalVentAttnB_Ins_1	SalVentAttn	0.925219833	0.903884856	0.942802059	0.95	1.28E-103
LifespanSample1	154	17Networks_RH_SalVentAttnB_PFClv_1	SalVentAttn	0.928979279	0.908716881	0.945677588	0.95	1.55E-107
LifespanSample1	155	17Networks_RH_SalVentAttnB_PFCl_1	SalVentAttn	0.913470458	0.888783353	0.933815183	0.95	7.89E-93
LifespanSample1	156	17Networks_RH_SalVentAttnB_PFCmp_1	SalVentAttn	0.91019158	0.884569003	0.931307231	0.95	3.76E-90
LifespanSample1	157	17Networks_RH_LimbicB_OFC_1	Limbic	0.92873032	0.908396893	0.945487164	0.95	2.86E-107
LifespanSample1	158	17Networks_RH_LimbicB_OFC_2	Limbic	0.902209672	0.874309836	0.92520202	0.95	3.89E-84
LifespanSample1	159	17Networks_RH_LimbicB_OFC_4	Limbic	0.899915077	0.871360587	0.923446927	0.95	1.59E-82
LifespanSample1	160	17Networks_RH_LimbicB_OFC_3	Limbic	0.917600337	0.894091498	0.93697405	0.95	2.14E-96
LifespanSample1	161	17Networks_RH_LimbicA_TempPole_4	Limbic	0.92521726	0.903881549	0.942800091	0.95	1.28E-103
LifespanSample1	162	17Networks_RH_LimbicA_TempPole_1	Limbic	0.911353213	0.886062053	0.932195742	0.95	4.38E-91
LifespanSample1	163	17Networks_RH_LimbicA_TempPole_2	Limbic	0.900485319	0.87209352	0.923883094	0.95	6.38E-83
LifespanSample1	164	17Networks_RH_LimbicA_TempPole_3	Limbic	0.935198455	0.916710405	0.950434519	0.95	1.28E-114
LifespanSample1	165	17Networks_RH_ContA_IPS_2	Control	0.883723551	0.850549576	0.911062334	0.95	1.97E-72
LifespanSample1	166	17Networks_RH_ContA_PFCd_1	Control	0.929175792	0.908969461	0.945827897	0.95	9.49E-108
LifespanSample1	167	17Networks_RH_ContA_PFCl_1	Control	0.927523726	0.906846056	0.944564263	0.95	5.45E-106
LifespanSample1	168	17Networks_RH_ContA_IPS_1	Control	0.899597534	0.870952448	0.923204045	0.95	2.62E-82
LifespanSample1	169	17Networks_RH_ContA_PFCl_2	Control	0.917830515	0.894387346	0.937150108	0.95	1.33E-96
LifespanSample1	170	17Networks_RH_ContA_Cingm_1	Control	0.913300718	0.888565186	0.933685352	0.95	1.09E-92
LifespanSample1	171	17Networks_RH_ContB_IPL_2	Control	0.890136613	0.858792301	0.915967564	0.95	3.47E-76
LifespanSample1	172	17Networks_RH_ContB_Temp_2	Control	0.919838857	0.896968673	0.938686251	0.95	1.99E-98
LifespanSample1	173	17Networks_RH_ContB_PFClv_1	Control	0.927029424	0.906210728	0.94418618	0.95	1.79E-105
LifespanSample1	174	17Networks_RH_ContB_PFClv_2	Control	0.907367569	0.880939295	0.929147198	0.95	6.05E-88
LifespanSample1	175	17Networks_RH_ContB_PFCld_1	Control	0.904239215	0.876918413	0.926754379	0.95	1.33E-85
LifespanSample1	176	17Networks_RH_ContB_PFCld_2	Control	0.874922267	0.839237263	0.904330397	0.95	1.01E-67
LifespanSample1	177	17Networks_RH_ContB_PFCmp_1	Control	0.916292217	0.892410168	0.935973493	0.95	3.05E-95
LifespanSample1	178	17Networks_RH_ContB_IPL_1	Control	0.936602801	0.918515414	0.951508676	0.95	2.45E-116
LifespanSample1	179	17Networks_RH_ContB_Temp_1	Control	0.934348123	0.915617471	0.949784116	0.95	1.33E-113
LifespanSample1	180	17Networks_RH_ContB_PFCld_3	Control	0.902977742	0.875297038	0.925789502	0.95	1.10E-84
LifespanSample1	181	17Networks_RH_ContC_pCun_1	Control	0.92776916	0.907161513	0.944751991	0.95	3.01E-106
LifespanSample1	182	17Networks_RH_ContC_Cingp_1	Control	0.911438761	0.886172008	0.932261176	0.95	3.73E-91
LifespanSample1	183	17Networks_RH_ContC_pCun_2	Control	0.9046304	0.877421203	0.927053589	0.95	6.87E-86
LifespanSample1	184	17Networks_RH_DefaultA_IPL_1	Default	0.914535946	0.890152828	0.934630154	0.95	9.97E-94
LifespanSample1	185	17Networks_RH_DefaultA_PFCm_1	Default	0.904868561	0.877727313	0.927235754	0.95	4.58E-86
LifespanSample1	186	17Networks_RH_DefaultA_PFCm_2	Default	0.913204124	0.888441033	0.933611469	0.95	1.32E-92
LifespanSample1	187	17Networks_RH_DefaultA_PFCm_3	Default	0.902623569	0.874841819	0.925518602	0.95	1.97E-84
LifespanSample1	188	17Networks_RH_DefaultA_PFCd_1	Default	0.903232986	0.875625104	0.925984733	0.95	7.18E-85
LifespanSample1	189	17Networks_RH_DefaultA_pCunPCC_1	Default	0.893072681	0.862566037	0.918213307	0.95	5.25E-78
LifespanSample1	190	17Networks_RH_DefaultB_AntTemp_1	Default	0.914500914	0.890107801	0.934603359	0.95	1.07E-93
LifespanSample1	191	17Networks_RH_DefaultB_Temp_1	Default	0.931180603	0.911546248	0.947361339	0.95	5.93E-110
LifespanSample1	192	17Networks_RH_DefaultB_PFCv_1	Default	0.901109732	0.87289608	0.924360696	0.95	2.34E-83
LifespanSample1	193	17Networks_RH_DefaultB_PFCd_1	Default	0.921460499	0.899052974	0.939926615	0.95	6.06E-100
LifespanSample1	194	17Networks_RH_DefaultC_PHC_1	Default	0.900339485	0.871906079	0.923771549	0.95	8.06E-83
LifespanSample1	195	17Networks_RH_DefaultC_IPL_1	Default	0.908630575	0.882562639	0.930113247	0.95	6.40E-89
LifespanSample1	196	17Networks_RH_DefaultC_Rsp_1	Default	0.907773571	0.881461129	0.929457741	0.95	2.95E-88
LifespanSample1	197	17Networks_RH_TempPar_3	Default	0.914190219	0.889708464	0.934365714	0.95	1.96E-93
LifespanSample1	198	17Networks_RH_TempPar_4	Default	0.914726374	0.890397586	0.934775809	0.95	6.86E-94
LifespanSample1	199	17Networks_RH_TempPar_1	Default	0.913078544	0.888279625	0.933515415	0.95	1.68E-92
LifespanSample1	200	17Networks_RH_TempPar_2	Default	0.922490906	0.900377359	0.940714754	0.95	6.27E-101
LifespanSample2	1	17Networks_LH_VisCent_ExStr_1	Visual	0.91922114	0.89617472	0.938213771	0.95	7.36E-98
LifespanSample2	2	17Networks_LH_VisCent_ExStr_2	Visual	0.944019458	0.928048063	0.957181538	0.95	3.05E-126
LifespanSample2	3	17Networks_LH_VisCent_Striate_1	Visual	0.942932988	0.92665162	0.956350517	0.95	1.08E-124
LifespanSample2	4	17Networks_LH_VisCent_ExStr_3	Visual	0.917843784	0.8944044	0.937160257	0.95	1.30E-96
LifespanSample2	5	17Networks_LH_VisCent_ExStr_4	Visual	0.928185258	0.907696324	0.945070256	0.95	1.09E-106
LifespanSample2	6	17Networks_LH_VisCent_ExStr_5	Visual	0.926364231	0.905355753	0.943677387	0.95	8.72E-105
LifespanSample2	7	17Networks_LH_VisPeri_ExStrInf_1	Visual	0.913868325	0.889294732	0.934119504	0.95	3.66E-93
LifespanSample2	8	17Networks_LH_VisPeri_ExStrInf_2	Visual	0.910923272	0.885509448	0.931866888	0.95	9.75E-91
LifespanSample2	9	17Networks_LH_VisPeri_ExStrInf_3	Visual	0.936004707	0.917746682	0.951051205	0.95	1.34E-115
LifespanSample2	10	17Networks_LH_VisPeri_StriCal_1	Visual	0.900090935	0.871586617	0.923581438	0.95	1.20E-82
LifespanSample2	11	17Networks_LH_VisPeri_ExStrSup_1	Visual	0.903884482	0.876462474	0.926483051	0.95	2.42E-85
LifespanSample2	12	17Networks_LH_VisPeri_ExStrSup_2	Visual	0.922919646	0.90092842	0.941042689	0.95	2.41E-101
LifespanSample2	13	17Networks_LH_SomMotA_1	SomMot	0.933514992	0.914546645	0.949146869	0.95	1.27E-112
LifespanSample2	14	17Networks_LH_SomMotA_2	SomMot	0.935550713	0.917163162	0.950703954	0.95	4.78E-115
LifespanSample2	15	17Networks_LH_SomMotA_3	SomMot	0.936757683	0.918714484	0.951627143	0.95	1.57E-116
LifespanSample2	16	17Networks_LH_SomMotA_4	SomMot	0.92670219	0.905790133	0.943935885	0.95	3.91E-105
LifespanSample2	17	17Networks_LH_SomMotA_5	SomMot	0.93817348	0.920534212	0.952710059	0.95	2.59E-118
LifespanSample2	18	17Networks_LH_SomMotA_6	SomMot	0.910415926	0.884857356	0.931478829	0.95	2.49E-90
LifespanSample2	19	17Networks_LH_SomMotA_7	SomMot	0.916031361	0.892074889	0.93577397	0.95	5.15E-95
LifespanSample2	20	17Networks_LH_SomMotA_8	SomMot	0.914950681	0.890685889	0.934947378	0.95	4.41E-94
LifespanSample2	21	17Networks_LH_SomMotB_Aud_1	SomMot	0.9239472	0.902249137	0.941828645	0.95	2.38E-102
LifespanSample2	22	17Networks_LH_SomMotB_Aud_2	SomMot	0.928267171	0.907801607	0.94513291	0.95	8.93E-107
LifespanSample2	23	17Networks_LH_SomMotB_S2_1	SomMot	0.908652748	0.882591138	0.930130207	0.95	6.15E-89
LifespanSample2	24	17Networks_LH_SomMotB_S2_2	SomMot	0.918372094	0.895083439	0.937564352	0.95	4.35E-97
LifespanSample2	25	17Networks_LH_SomMotB_S2_3	SomMot	0.930049078	0.910091897	0.946495857	0.95	1.06E-108
LifespanSample2	26	17Networks_LH_SomMotB_Cent_1	SomMot	0.927027411	0.906208141	0.944184641	0.95	1.80E-105
LifespanSample2	27	17Networks_LH_SomMotB_Cent_2	SomMot	0.917249132	0.893640093	0.936705419	0.95	4.39E-96
LifespanSample2	28	17Networks_LH_SomMotB_Aud_3	SomMot	0.933581502	0.914632131	0.949197742	0.95	1.06E-112
LifespanSample2	29	17Networks_LH_DorsAttnA_TempOcc_2	DorsAttn	0.931668021	0.912172728	0.947734156	0.95	1.68E-110
LifespanSample2	30	17Networks_LH_DorsAttnA_ParOcc_1	DorsAttn	0.91380668	0.889215501	0.934072353	0.95	4.12E-93
LifespanSample2	31	17Networks_LH_DorsAttnA_TempOcc_1	DorsAttn	0.922106974	0.89988389	0.940421091	0.95	1.47E-100
LifespanSample2	32	17Networks_LH_DorsAttnA_SPL_1	DorsAttn	0.922527466	0.900424349	0.940742718	0.95	5.78E-101
LifespanSample2	33	17Networks_LH_DorsAttnA_SPL_2	DorsAttn	0.918871366	0.895725155	0.937946236	0.95	1.53E-97
LifespanSample2	34	17Networks_LH_DorsAttnA_SPL_3	DorsAttn	0.914815492	0.89051213	0.934843974	0.95	5.76E-94
LifespanSample2	35	17Networks_LH_DorsAttnB_PostC_3	DorsAttn	0.906303832	0.87957207	0.928333565	0.95	3.89E-87
LifespanSample2	36	17Networks_LH_DorsAttnB_PostC_1	DorsAttn	0.925893996	0.904751359	0.943317713	0.95	2.64E-104
LifespanSample2	37	17Networks_LH_DorsAttnB_PostC_2	DorsAttn	0.916312845	0.892436681	0.935989271	0.95	2.93E-95
LifespanSample2	38	17Networks_LH_DorsAttnB_PostC_4	DorsAttn	0.919318449	0.896299791	0.938288201	0.95	6.00E-98
LifespanSample2	39	17Networks_LH_DorsAttnB_FEF_1	DorsAttn	0.924309805	0.902715194	0.942105995	0.95	1.04E-102
LifespanSample2	40	17Networks_LH_SalVentAttnA_ParOper_1	SalVentAttn	0.909976193	0.884292165	0.931142485	0.95	5.58E-90
LifespanSample2	41	17Networks_LH_SalVentAttnA_Ins_1	SalVentAttn	0.931429668	0.911866373	0.947551844	0.95	3.12E-110
LifespanSample2	42	17Networks_LH_SalVentAttnA_FrOper_1	SalVentAttn	0.905622355	0.878696166	0.927812317	0.95	1.26E-86
LifespanSample2	43	17Networks_LH_SalVentAttnA_FrOper_2	SalVentAttn	0.925890786	0.904747233	0.943315258	0.95	2.66E-104
LifespanSample2	44	17Networks_LH_SalVentAttnA_FrMed_1	SalVentAttn	0.922644891	0.900575276	0.940832534	0.95	4.45E-101
LifespanSample2	45	17Networks_LH_SalVentAttnA_ParMed_1	SalVentAttn	0.914803049	0.890496136	0.934834457	0.95	5.90E-94
LifespanSample2	46	17Networks_LH_SalVentAttnA_FrMed_2	SalVentAttn	0.923863099	0.902141042	0.941764318	0.95	2.88E-102
LifespanSample2	47	17Networks_LH_SalVentAttnB_IPL_1	SalVentAttn	0.906867775	0.880296908	0.928764915	0.95	1.45E-87
LifespanSample2	48	17Networks_LH_SalVentAttnB_Ins_1	SalVentAttn	0.923045241	0.901089848	0.941138754	0.95	1.82E-101
LifespanSample2	49	17Networks_LH_SalVentAttnB_PFCl_1	SalVentAttn	0.913880986	0.889311006	0.934129188	0.95	3.57E-93
LifespanSample2	50	17Networks_LH_SalVentAttnB_PFCmp_1	SalVentAttn	0.931070594	0.911404855	0.947277196	0.95	7.87E-110
LifespanSample2	51	17Networks_LH_LimbicB_OFC_1	Limbic	0.930579937	0.910774211	0.946901901	0.95	2.77E-109
LifespanSample2	52	17Networks_LH_LimbicB_OFC_2	Limbic	0.931821114	0.912369499	0.947851254	0.95	1.13E-110
LifespanSample2	53	17Networks_LH_LimbicA_TempPole_1	Limbic	0.931021712	0.911342026	0.947239806	0.95	8.93E-110
LifespanSample2	54	17Networks_LH_LimbicA_TempPole_2	Limbic	0.909119879	0.883191543	0.930487507	0.95	2.65E-89
LifespanSample2	55	17Networks_LH_LimbicA_TempPole_3	Limbic	0.928272241	0.907808123	0.945136788	0.95	8.82E-107
LifespanSample2	56	17Networks_LH_LimbicA_TempPole_4	Limbic	0.934843836	0.916254612	0.950163277	0.95	3.40E-114
LifespanSample2	57	17Networks_LH_ContA_Temp_1	Control	0.9229779	0.901003293	0.941087246	0.95	2.12E-101
LifespanSample2	58	17Networks_LH_ContA_IPS_3	Control	0.928233475	0.907758297	0.945107136	0.95	9.70E-107
LifespanSample2	59	17Networks_LH_ContA_PFCd_1	Control	0.921663019	0.899313273	0.940081518	0.95	3.89E-100
LifespanSample2	60	17Networks_LH_ContA_PFCl_2	Control	0.925303257	0.903992081	0.942865868	0.95	1.05E-103
LifespanSample2	61	17Networks_LH_ContA_IPS_1	Control	0.925515217	0.904264513	0.943027992	0.95	6.42E-104
LifespanSample2	62	17Networks_LH_ContA_IPS_2	Control	0.924686285	0.903199086	0.942393958	0.95	4.39E-103
LifespanSample2	63	17Networks_LH_ContA_PFClv_1	Control	0.920509226	0.897830301	0.939199004	0.95	4.75E-99
LifespanSample2	64	17Networks_LH_ContA_PFCl_1	Control	0.916422811	0.89257802	0.936073382	0.95	2.35E-95
LifespanSample2	65	17Networks_LH_ContA_PFCl_3	Control	0.908387042	0.882249625	0.929926973	0.95	9.90E-89
LifespanSample2	66	17Networks_LH_ContA_Cingm_1	Control	0.899811634	0.871227631	0.923367805	0.95	1.87E-82
LifespanSample2	67	17Networks_LH_ContB_IPL_1	Control	0.925365802	0.90407247	0.942913708	0.95	9.10E-104
LifespanSample2	68	17Networks_LH_ContB_Temp_1	Control	0.943705275	0.927644243	0.956941225	0.95	8.63E-126
LifespanSample2	69	17Networks_LH_ContB_PFClv_1	Control	0.919518671	0.896557138	0.938441347	0.95	3.93E-98
LifespanSample2	70	17Networks_LH_ContB_PFClv_2	Control	0.937897586	0.920179605	0.952499033	0.95	5.82E-118
LifespanSample2	71	17Networks_LH_ContB_PFCl_1	Control	0.929766931	0.909729252	0.946280048	0.95	2.17E-108
LifespanSample2	72	17Networks_LH_ContC_pCun_2	Control	0.918699892	0.895504759	0.937815079	0.95	2.20E-97
LifespanSample2	73	17Networks_LH_ContC_pCun_1	Control	0.918665704	0.895460817	0.937788929	0.95	2.36E-97
LifespanSample2	74	17Networks_LH_ContC_Cingp_1	Control	0.922420125	0.900286384	0.940660615	0.95	7.33E-101
LifespanSample2	75	17Networks_LH_DefaultA_IPL_1	Default	0.934026119	0.915203599	0.949537821	0.95	3.19E-113
LifespanSample2	76	17Networks_LH_DefaultA_PFCm_1	Default	0.91944279	0.896459607	0.938383307	0.95	4.61E-98
LifespanSample2	77	17Networks_LH_DefaultA_PFCm_2	Default	0.922819297	0.900799441	0.940965934	0.95	3.02E-101
LifespanSample2	78	17Networks_LH_DefaultA_PFCm_3	Default	0.915630057	0.891559092	0.935467019	0.95	1.15E-94
LifespanSample2	79	17Networks_LH_DefaultA_PFCd_1	Default	0.897759579	0.86859012	0.921798228	0.95	4.65E-81
LifespanSample2	80	17Networks_LH_DefaultA_pCunPCC_1	Default	0.903311552	0.875726085	0.926044827	0.95	6.30E-85
LifespanSample2	81	17Networks_LH_DefaultA_pCunPCC_2	Default	0.909456436	0.883624121	0.930744933	0.95	1.44E-89
LifespanSample2	82	17Networks_LH_DefaultA_pCunPCC_3	Default	0.923930052	0.902227097	0.941815529	0.95	2.47E-102
LifespanSample2	83	17Networks_LH_DefaultB_PFCv_2	Default	0.902697033	0.874936242	0.925574793	0.95	1.75E-84
LifespanSample2	84	17Networks_LH_DefaultB_Temp_1	Default	0.91862145	0.895403937	0.93775508	0.95	2.59E-97
LifespanSample2	85	17Networks_LH_DefaultB_Temp_2	Default	0.91478609	0.890474339	0.934821485	0.95	6.10E-94
LifespanSample2	86	17Networks_LH_DefaultB_Temp_3	Default	0.924651338	0.903154167	0.942367227	0.95	4.75E-103
LifespanSample2	87	17Networks_LH_DefaultB_Temp_4	Default	0.921544533	0.899160983	0.939990891	0.95	5.04E-100
LifespanSample2	88	17Networks_LH_DefaultB_IPL_1	Default	0.926993612	0.906164699	0.944158789	0.95	1.95E-105
LifespanSample2	89	17Networks_LH_DefaultB_PFCv_1	Default	0.933200491	0.914142416	0.948906313	0.95	2.95E-112
LifespanSample2	90	17Networks_LH_DefaultB_PFCv_3	Default	0.913969132	0.8894243	0.934196609	0.95	3.01E-93
LifespanSample2	91	17Networks_LH_DefaultB_PFCv_4	Default	0.909203428	0.883298929	0.930551412	0.95	2.28E-89
LifespanSample2	92	17Networks_LH_DefaultB_PFCd_1	Default	0.909551496	0.883746301	0.930817643	0.95	1.21E-89
LifespanSample2	93	17Networks_LH_DefaultB_PFCd_2	Default	0.919641726	0.8967153	0.938535469	0.95	3.03E-98
LifespanSample2	94	17Networks_LH_DefaultB_PFCd_3	Default	0.912848799	0.887984333	0.933339687	0.95	2.60E-92
LifespanSample2	95	17Networks_LH_DefaultB_PFCd_4	Default	0.913074771	0.888274776	0.933512529	0.95	1.69E-92
LifespanSample2	96	17Networks_LH_DefaultC_IPL_1	Default	0.920563101	0.897899546	0.939240212	0.95	4.23E-99
LifespanSample2	97	17Networks_LH_DefaultC_Rsp_1	Default	0.943220682	0.927021394	0.956570569	0.95	4.23E-125
LifespanSample2	98	17Networks_LH_DefaultC_PHC_1	Default	0.927093415	0.906292975	0.944235126	0.95	1.53E-105
LifespanSample2	99	17Networks_LH_TempPar_1	Default	0.902706997	0.874949049	0.925582414	0.95	1.72E-84
LifespanSample2	100	17Networks_LH_TempPar_2	Default	0.935990183	0.917728014	0.951040096	0.95	1.39E-115
LifespanSample2	101	17Networks_RH_VisCent_ExStr_1	Visual	0.931077128	0.911413253	0.947282193	0.95	7.74E-110
LifespanSample2	102	17Networks_RH_VisCent_ExStr_2	Visual	0.913730417	0.889117479	0.93401402	0.95	4.78E-93
LifespanSample2	103	17Networks_RH_VisCent_Striate_1	Visual	0.929604462	0.90952043	0.946155778	0.95	3.26E-108
LifespanSample2	104	17Networks_RH_VisCent_ExStr_3	Visual	0.931707711	0.912223742	0.947764514	0.95	1.51E-110
LifespanSample2	105	17Networks_RH_VisCent_ExStr_4	Visual	0.905486145	0.878521095	0.927708132	0.95	1.60E-86
LifespanSample2	106	17Networks_RH_VisCent_ExStr_5	Visual	0.917489189	0.893948638	0.936889034	0.95	2.69E-96
LifespanSample2	107	17Networks_RH_VisPeri_ExStrInf_1	Visual	0.931633234	0.912128017	0.947707548	0.95	1.84E-110
LifespanSample2	108	17Networks_RH_VisPeri_ExStrInf_2	Visual	0.912187924	0.887134909	0.932834197	0.95	9.13E-92
LifespanSample2	109	17Networks_RH_VisPeri_StriCal_1	Visual	0.910567941	0.885052741	0.931595103	0.95	1.88E-90
LifespanSample2	110	17Networks_RH_VisPeri_ExStrSup_1	Visual	0.92884491	0.908544177	0.945574812	0.95	2.16E-107
LifespanSample2	111	17Networks_RH_VisPeri_ExStrSup_2	Visual	0.918819592	0.895658609	0.937906635	0.95	1.71E-97
LifespanSample2	112	17Networks_RH_VisPeri_ExStrSup_3	Visual	0.93846594	0.920910111	0.952933756	0.95	1.09E-118
LifespanSample2	113	17Networks_RH_SomMotA_1	SomMot	0.900784764	0.872478398	0.924112135	0.95	3.94E-83
LifespanSample2	114	17Networks_RH_SomMotA_2	SomMot	0.925783195	0.904608946	0.943232963	0.95	3.43E-104
LifespanSample2	115	17Networks_RH_SomMotA_3	SomMot	0.914097529	0.88958933	0.934294818	0.95	2.34E-93
LifespanSample2	116	17Networks_RH_SomMotA_4	SomMot	0.929039253	0.908793966	0.945723461	0.95	1.33E-107
LifespanSample2	117	17Networks_RH_SomMotA_5	SomMot	0.912810629	0.887935274	0.933310492	0.95	2.80E-92
LifespanSample2	118	17Networks_RH_SomMotA_6	SomMot	0.933616465	0.914677069	0.949224484	0.95	9.66E-113
LifespanSample2	119	17Networks_RH_SomMotA_7	SomMot	0.924454416	0.902901064	0.942216606	0.95	7.47E-103
LifespanSample2	120	17Networks_RH_SomMotA_8	SomMot	0.904256133	0.876940158	0.926767319	0.95	1.29E-85
LifespanSample2	121	17Networks_RH_SomMotA_9	SomMot	0.935940438	0.917664078	0.951002048	0.95	1.60E-115
LifespanSample2	122	17Networks_RH_SomMotA_10	SomMot	0.924436967	0.902878636	0.942203259	0.95	7.78E-103
LifespanSample2	123	17Networks_RH_SomMotA_11	SomMot	0.924480037	0.902933995	0.942236203	0.95	7.04E-103
LifespanSample2	124	17Networks_RH_SomMotB_Aud_1	SomMot	0.919712974	0.896806875	0.938589966	0.95	2.60E-98
LifespanSample2	125	17Networks_RH_SomMotB_Aud_2	SomMot	0.927362394	0.906638695	0.944440863	0.95	8.04E-106
LifespanSample2	126	17Networks_RH_SomMotB_S2_1	SomMot	0.922845475	0.900833087	0.940985957	0.95	2.85E-101
LifespanSample2	127	17Networks_RH_SomMotB_S2_2	SomMot	0.929624829	0.909546609	0.946171357	0.95	3.09E-108
LifespanSample2	128	17Networks_RH_SomMotB_S2_3	SomMot	0.905715219	0.878815525	0.927883347	0.95	1.08E-86
LifespanSample2	129	17Networks_RH_SomMotB_S2_4	SomMot	0.916011053	0.892048787	0.935758436	0.95	5.37E-95
LifespanSample2	130	17Networks_RH_SomMotB_Cent_1	SomMot	0.923636056	0.901849223	0.941590657	0.95	4.82E-102
LifespanSample2	131	17Networks_RH_DorsAttnA_SPL_1	DorsAttn	0.927050812	0.906238217	0.94420254	0.95	1.70E-105
LifespanSample2	132	17Networks_RH_DorsAttnA_TempOcc_1	DorsAttn	0.92152781	0.899139489	0.9399781	0.95	5.23E-100
LifespanSample2	133	17Networks_RH_DorsAttnA_ParOcc_1	DorsAttn	0.934802351	0.916201291	0.950131546	0.95	3.81E-114
LifespanSample2	134	17Networks_RH_DorsAttnA_SPL_2	DorsAttn	0.927476648	0.906785546	0.944528254	0.95	6.10E-106
LifespanSample2	135	17Networks_RH_DorsAttnA_SPL_3	DorsAttn	0.941912068	0.925339429	0.955569635	0.95	2.84E-123
LifespanSample2	136	17Networks_RH_DorsAttnA_SPL_4	DorsAttn	0.918080492	0.894708643	0.937341311	0.95	7.96E-97
LifespanSample2	137	17Networks_RH_DorsAttnB_PostC_1	DorsAttn	0.909303746	0.883427868	0.930628143	0.95	1.90E-89
LifespanSample2	138	17Networks_RH_DorsAttnB_PostC_2	DorsAttn	0.90898911	0.883023466	0.930387485	0.95	3.36E-89
LifespanSample2	139	17Networks_RH_DorsAttnB_PostC_3	DorsAttn	0.93374494	0.914842198	0.949322753	0.95	6.83E-113
LifespanSample2	140	17Networks_RH_DorsAttnB_PostC_4	DorsAttn	0.910895587	0.885473864	0.931845712	0.95	1.03E-90
LifespanSample2	141	17Networks_RH_DorsAttnB_FEF_1	DorsAttn	0.896896755	0.867481129	0.921138269	0.95	1.75E-80
LifespanSample2	142	17Networks_RH_SalVentAttnA_ParMed_1	SalVentAttn	0.90978746	0.884049586	0.930998127	0.95	7.88E-90
LifespanSample2	143	17Networks_RH_SalVentAttnA_ParOper_1	SalVentAttn	0.917948774	0.894539345	0.937240562	0.95	1.04E-96
LifespanSample2	144	17Networks_RH_SalVentAttnA_PrC_1	SalVentAttn	0.926061668	0.904966868	0.943445962	0.95	1.78E-104
LifespanSample2	145	17Networks_RH_SalVentAttnA_Ins_1	SalVentAttn	0.925179029	0.90383241	0.942770848	0.95	1.40E-103
LifespanSample2	146	17Networks_RH_SalVentAttnA_Ins_2	SalVentAttn	0.892790863	0.862203816	0.91799775	0.95	7.90E-78
LifespanSample2	147	17Networks_RH_SalVentAttnA_FrOper_1	SalVentAttn	0.916231094	0.892331606	0.935926741	0.95	3.45E-95
LifespanSample2	148	17Networks_RH_SalVentAttnA_FrMed_1	SalVentAttn	0.915394547	0.89125639	0.935286882	0.95	1.83E-94
LifespanSample2	149	17Networks_RH_SalVentAttnA_ParMed_2	SalVentAttn	0.92450402	0.90296482	0.942254547	0.95	6.67E-103
LifespanSample2	150	17Networks_RH_SalVentAttnA_FrMed_2	SalVentAttn	0.908051712	0.881818625	0.929670486	0.95	1.80E-88
LifespanSample2	151	17Networks_RH_SalVentAttnB_Ins_2	SalVentAttn	0.938539309	0.921004413	0.952989875	0.95	8.80E-119
LifespanSample2	152	17Networks_RH_SalVentAttnB_IPL_1	SalVentAttn	0.910698111	0.885220048	0.931694667	0.95	1.48E-90
LifespanSample2	153	17Networks_RH_SalVentAttnB_Ins_1	SalVentAttn	0.93979838	0.9226227	0.953952914	0.95	2.01E-120
LifespanSample2	154	17Networks_RH_SalVentAttnB_PFClv_1	SalVentAttn	0.920796862	0.898199999	0.939419011	0.95	2.56E-99
LifespanSample2	155	17Networks_RH_SalVentAttnB_PFCl_1	SalVentAttn	0.906736884	0.880128673	0.928664799	0.95	1.83E-87
LifespanSample2	156	17Networks_RH_SalVentAttnB_PFCmp_1	SalVentAttn	0.900766203	0.872454541	0.924097938	0.95	4.06E-83
LifespanSample2	157	17Networks_RH_LimbicB_OFC_1	Limbic	0.934582264	0.915918413	0.949963206	0.95	6.99E-114
LifespanSample2	158	17Networks_RH_LimbicB_OFC_2	Limbic	0.93011024	0.910170508	0.946542639	0.95	9.12E-109
LifespanSample2	159	17Networks_RH_LimbicB_OFC_4	Limbic	0.922382296	0.900237763	0.94063168	0.95	7.98E-101
LifespanSample2	160	17Networks_RH_LimbicB_OFC_3	Limbic	0.928566235	0.908185995	0.945361658	0.95	4.29E-107
LifespanSample2	161	17Networks_RH_LimbicA_TempPole_4	Limbic	0.937204959	0.91928937	0.951969256	0.95	4.35E-117
LifespanSample2	162	17Networks_RH_LimbicA_TempPole_1	Limbic	0.938377061	0.920795875	0.952865775	0.95	1.42E-118
LifespanSample2	163	17Networks_RH_LimbicA_TempPole_2	Limbic	0.940402798	0.92339956	0.954415222	0.95	3.17E-121
LifespanSample2	164	17Networks_RH_LimbicA_TempPole_3	Limbic	0.917497687	0.893959562	0.936895535	0.95	2.64E-96
LifespanSample2	165	17Networks_RH_ContA_IPS_2	Control	0.926987416	0.906156735	0.94415405	0.95	1.98E-105
LifespanSample2	166	17Networks_RH_ContA_PFCd_1	Control	0.940613636	0.923670551	0.954576488	0.95	1.66E-121
LifespanSample2	167	17Networks_RH_ContA_PFCl_1	Control	0.922395428	0.90025464	0.940641724	0.95	7.75E-101
LifespanSample2	168	17Networks_RH_ContA_IPS_1	Control	0.924715829	0.903237059	0.942416556	0.95	4.10E-103
LifespanSample2	169	17Networks_RH_ContA_PFCl_2	Control	0.926997735	0.906169998	0.944161943	0.95	1.93E-105
LifespanSample2	170	17Networks_RH_ContA_Cingm_1	Control	0.951878942	0.938149879	0.963193109	0.95	1.27E-138
LifespanSample2	171	17Networks_RH_ContB_IPL_2	Control	0.906577231	0.879923471	0.928542684	0.95	2.42E-87
LifespanSample2	172	17Networks_RH_ContB_Temp_2	Control	0.935185288	0.916693482	0.950424448	0.95	1.32E-114
LifespanSample2	173	17Networks_RH_ContB_PFClv_1	Control	0.944590642	0.928782207	0.957618426	0.95	4.54E-127
LifespanSample2	174	17Networks_RH_ContB_PFClv_2	Control	0.940795472	0.923904266	0.954715572	0.95	9.44E-122
LifespanSample2	175	17Networks_RH_ContB_PFCld_1	Control	0.922220935	0.900030364	0.940508258	0.95	1.14E-100
LifespanSample2	176	17Networks_RH_ContB_PFCld_2	Control	0.934809166	0.916210051	0.950136759	0.95	3.74E-114
LifespanSample2	177	17Networks_RH_ContB_PFCmp_1	Control	0.910672655	0.885187331	0.931675196	0.95	1.55E-90
LifespanSample2	178	17Networks_RH_ContB_IPL_1	Control	0.942016237	0.925473318	0.955649312	0.95	2.04E-123
LifespanSample2	179	17Networks_RH_ContB_Temp_1	Control	0.928036647	0.907505314	0.944956587	0.95	1.57E-106
LifespanSample2	180	17Networks_RH_ContB_PFCld_3	Control	0.935916885	0.917633805	0.950984032	0.95	1.71E-115
LifespanSample2	181	17Networks_RH_ContC_pCun_1	Control	0.917653455	0.894159771	0.937014679	0.95	1.92E-96
LifespanSample2	182	17Networks_RH_ContC_Cingp_1	Control	0.900680506	0.872344395	0.92403239	0.95	4.66E-83
LifespanSample2	183	17Networks_RH_ContC_pCun_2	Control	0.943302067	0.927125999	0.956632819	0.95	3.24E-125
LifespanSample2	184	17Networks_RH_DefaultA_IPL_1	Default	0.940668	0.923740426	0.954618071	0.95	1.40E-121
LifespanSample2	185	17Networks_RH_DefaultA_PFCm_1	Default	0.926015671	0.904907748	0.94341078	0.95	1.99E-104
LifespanSample2	186	17Networks_RH_DefaultA_PFCm_2	Default	0.91573666	0.891696108	0.935548558	0.95	9.29E-95
LifespanSample2	187	17Networks_RH_DefaultA_PFCm_3	Default	0.91187054	0.886726975	0.932591436	0.95	1.66E-91
LifespanSample2	188	17Networks_RH_DefaultA_PFCd_1	Default	0.91777804	0.8943199	0.937109971	0.95	1.49E-96
LifespanSample2	189	17Networks_RH_DefaultA_pCunPCC_1	Default	0.91025021	0.884644361	0.931352076	0.95	3.38E-90
LifespanSample2	190	17Networks_RH_DefaultB_AntTemp_1	Default	0.919552483	0.896600596	0.938467209	0.95	3.66E-98
LifespanSample2	191	17Networks_RH_DefaultB_Temp_1	Default	0.908255934	0.882081113	0.929826692	0.95	1.25E-88
LifespanSample2	192	17Networks_RH_DefaultB_PFCv_1	Default	0.95083429	0.936807184	0.962394074	0.95	7.64E-137
LifespanSample2	193	17Networks_RH_DefaultB_PFCd_1	Default	0.926946888	0.906104644	0.94412305	0.95	2.18E-105
LifespanSample2	194	17Networks_RH_DefaultC_PHC_1	Default	0.922207558	0.900013171	0.940498026	0.95	1.17E-100
LifespanSample2	195	17Networks_RH_DefaultC_IPL_1	Default	0.922844722	0.90083212	0.940985381	0.95	2.85E-101
LifespanSample2	196	17Networks_RH_DefaultC_Rsp_1	Default	0.932393469	0.913105148	0.948289037	0.95	2.51E-111
LifespanSample2	197	17Networks_RH_TempPar_3	Default	0.911261016	0.885943552	0.932125223	0.95	5.20E-91
LifespanSample2	198	17Networks_RH_TempPar_4	Default	0.916164756	0.892246342	0.935876001	0.95	3.94E-95
LifespanSample2	199	17Networks_RH_TempPar_1	Default	0.93040902	0.910554531	0.94677117	0.95	4.27E-109
LifespanSample2	200	17Networks_RH_TempPar_2	Default	0.927767272	0.907159086	0.944750547	0.95	3.02E-106
