# Supplementary material for: The biological role of local and global fMRI BOLD signal variability in multiscale human brain organization
Source: Nat Commun. 2026 Jan 30;17:2189. doi: 10.1038/s41467-026-68700-0 (PMC12960827; doi:10.1038/s41467-026-68700-0)
Supplement: Supplementary file 4 — Source Data [file 41467_2026_68700_MOESM4_ESM.zip › Source Data/Fig2B_regionalreliability.csv]

ROI_Label	LocalVar	GlobalVar
17Networks_LH_VisCent_ExStr_1	7.99E-17	2.39E-14
17Networks_LH_VisCent_ExStr_2	4.58E-59	0.065807939
17Networks_LH_VisCent_Striate_1	5.17E-35	1.20E-05
17Networks_LH_VisCent_ExStr_3	9.86E-24	0.228927049
17Networks_LH_VisCent_ExStr_4	1.07E-54	0.34775857
17Networks_LH_VisCent_ExStr_5	8.31E-26	0.059055255
17Networks_LH_VisPeri_ExStrInf_1	6.61E-12	4.14E-05
17Networks_LH_VisPeri_ExStrInf_2	7.19E-30	1.08E-09
17Networks_LH_VisPeri_ExStrInf_3	0.005864832	0.212844243
17Networks_LH_VisPeri_StriCal_1	2.54E-06	5.14E-07
17Networks_LH_VisPeri_ExStrSup_1	5.09E-20	1.86E-10
17Networks_LH_VisPeri_ExStrSup_2	4.49E-06	6.79E-05
17Networks_LH_SomMotA_1	1.62E-11	0.037081654
17Networks_LH_SomMotA_2	1.61E-21	0.034863759
17Networks_LH_SomMotA_3	7.99E-11	0.079508717
17Networks_LH_SomMotA_4	2.62E-23	0.009173123
17Networks_LH_SomMotA_5	1.21E-19	0.271398303
17Networks_LH_SomMotA_6	6.22E-25	0.013946553
17Networks_LH_SomMotA_7	1.04E-13	0.236908399
17Networks_LH_SomMotA_8	8.02E-13	0.493764108
17Networks_LH_SomMotB_Aud_1	1.53E-07	0.135691762
17Networks_LH_SomMotB_Aud_2	0.303655805	0.005728075
17Networks_LH_SomMotB_S2_1	0.000673567	4.03E-06
17Networks_LH_SomMotB_S2_2	0.319327167	4.77E-06
17Networks_LH_SomMotB_Aud_3	4.08E-06	3.14E-12
17Networks_LH_SomMotB_S2_3	0.000104211	3.94E-06
17Networks_LH_SomMotB_Cent_1	2.45E-14	4.16E-21
17Networks_LH_SomMotB_Cent_2	0.000756852	2.92E-06
17Networks_LH_DorsAttnA_TempOcc_1	1.08E-61	5.05E-15
17Networks_LH_DorsAttnA_TempOcc_2	1.30E-16	0.010186914
17Networks_LH_DorsAttnA_ParOcc_1	8.15E-17	0.007323726
17Networks_LH_DorsAttnA_SPL_1	5.35E-35	0.000796229
17Networks_LH_DorsAttnA_SPL_2	0.005514428	0.000320513
17Networks_LH_DorsAttnA_SPL_3	4.28E-13	0.220215693
17Networks_LH_DorsAttnB_PostC_1	6.69E-12	4.71E-05
17Networks_LH_DorsAttnB_PostC_2	0.00644761	0.85120927
17Networks_LH_DorsAttnB_PostC_3	9.86E-11	0.002029327
17Networks_LH_DorsAttnB_PostC_4	9.01E-20	0.400474811
17Networks_LH_DorsAttnB_FEF_1	2.21E-13	3.70E-05
17Networks_LH_SalVentAttnA_ParOper_1	0.147631194	0.000285144
17Networks_LH_SalVentAttnA_Ins_1	7.40E-06	2.95E-08
17Networks_LH_SalVentAttnA_FrOper_1	7.67E-09	5.74E-29
17Networks_LH_SalVentAttnA_FrOper_2	0.487431404	1.35E-05
17Networks_LH_SalVentAttnA_ParMed_1	0.003213615	0.054832431
17Networks_LH_SalVentAttnA_FrMed_1	2.37E-20	0.585224335
17Networks_LH_SalVentAttnA_FrMed_2	5.45E-32	4.28E-06
17Networks_LH_SalVentAttnB_IPL_1	1.15E-18	4.27E-09
17Networks_LH_SalVentAttnB_PFCl_1	4.08E-41	0.004575448
17Networks_LH_SalVentAttnB_Ins_1	1.07E-09	0.217757571
17Networks_LH_SalVentAttnB_PFCmp_1	8.15E-26	0.530851251
17Networks_LH_LimbicB_OFC_1	0.000993126	0.753981656
17Networks_LH_LimbicB_OFC_2	0.023323738	0.51693551
17Networks_LH_LimbicA_TempPole_1	9.83E-20	0.573416707
17Networks_LH_LimbicA_TempPole_2	3.38E-41	0.065229311
17Networks_LH_LimbicA_TempPole_3	7.53E-06	0.042665899
17Networks_LH_LimbicA_TempPole_4	0.942097104	1.01E-11
17Networks_LH_ContA_Temp_1	7.53E-20	0.162685168
17Networks_LH_ContA_IPS_1	0.008335403	0.559411453
17Networks_LH_ContA_IPS_2	3.01E-24	0.03438792
17Networks_LH_ContA_IPS_3	0.051049585	0.019203902
17Networks_LH_ContA_PFCd_1	1.27E-10	0.00044323
17Networks_LH_ContA_PFClv_1	0.022875069	0.600727414
17Networks_LH_ContA_PFCl_1	3.12E-08	0.693085791
17Networks_LH_ContA_PFCl_2	6.90E-06	0.495323243
17Networks_LH_ContA_PFCl_3	2.68E-25	0.164653476
17Networks_LH_ContA_Cingm_1	4.56E-06	0.801937538
17Networks_LH_ContB_Temp_1	2.18E-73	0.03164777
17Networks_LH_ContB_IPL_1	2.44E-21	3.78E-07
17Networks_LH_ContB_PFCl_1	1.33E-08	0.915183455
17Networks_LH_ContB_PFClv_1	9.36E-18	8.30E-05
17Networks_LH_ContB_PFClv_2	3.42E-38	0.101495657
17Networks_LH_ContC_pCun_1	8.29E-17	9.19E-06
17Networks_LH_ContC_pCun_2	1.66E-07	6.68E-16
17Networks_LH_ContC_Cingp_1	0.000257511	0.336690138
17Networks_LH_DefaultA_IPL_1	8.58E-39	1.74E-05
17Networks_LH_DefaultA_PFCd_1	4.17E-42	0.001636582
17Networks_LH_DefaultA_pCunPCC_1	1.11E-22	0.256004795
17Networks_LH_DefaultA_pCunPCC_2	0.000286174	1.06E-05
17Networks_LH_DefaultA_pCunPCC_3	3.83E-15	2.21E-05
17Networks_LH_DefaultA_PFCm_1	9.98E-39	0.569223818
17Networks_LH_DefaultA_PFCm_2	2.00E-11	0.075655611
17Networks_LH_DefaultA_PFCm_3	0.000249686	0.099001558
17Networks_LH_DefaultB_Temp_1	1.48E-27	0.054161829
17Networks_LH_DefaultB_Temp_2	7.03E-14	0.072614839
17Networks_LH_DefaultB_Temp_3	0.000289051	0.209333675
17Networks_LH_DefaultB_Temp_4	5.45E-08	0.108938997
17Networks_LH_DefaultB_IPL_1	0.038776258	1.77E-05
17Networks_LH_DefaultB_PFCd_1	9.15E-11	0.232317836
17Networks_LH_DefaultB_PFCd_2	4.65E-47	2.58E-07
17Networks_LH_DefaultB_PFCd_3	1.33E-24	0.496435032
17Networks_LH_DefaultB_PFCd_4	1.41E-09	8.77E-07
17Networks_LH_DefaultB_PFCv_1	1.04E-15	0.835383683
17Networks_LH_DefaultB_PFCv_2	6.23E-27	0.024593678
17Networks_LH_DefaultB_PFCv_3	7.41E-22	1.23E-08
17Networks_LH_DefaultB_PFCv_4	6.53E-30	0.001301968
17Networks_LH_DefaultC_IPL_1	1.43E-31	0.056354308
17Networks_LH_DefaultC_Rsp_1	0.000697812	2.38E-10
17Networks_LH_DefaultC_PHC_1	4.58E-13	0.075091711
17Networks_LH_TempPar_1	0.000394511	0.409424925
17Networks_LH_TempPar_2	1.03E-06	0.982015928
17Networks_RH_VisCent_ExStr_1	6.45E-21	1.04E-15
17Networks_RH_VisCent_ExStr_2	5.71E-42	0.003822685
17Networks_RH_VisCent_Striate_1	2.64E-18	0.000421517
17Networks_RH_VisCent_ExStr_3	1.23E-44	0.146448023
17Networks_RH_VisCent_ExStr_4	3.77E-60	0.006091857
17Networks_RH_VisCent_ExStr_5	7.61E-14	0.000184379
17Networks_RH_VisPeri_ExStrInf_1	3.86E-28	3.52E-10
17Networks_RH_VisPeri_ExStrInf_2	2.66E-09	0.000108524
17Networks_RH_VisPeri_StriCal_1	1.80E-20	2.66E-13
17Networks_RH_VisPeri_ExStrSup_1	1.34E-24	4.61E-06
17Networks_RH_VisPeri_ExStrSup_2	1.18E-21	6.47E-11
17Networks_RH_VisPeri_ExStrSup_3	0.020820599	0.549192296
17Networks_RH_SomMotA_1	2.18E-13	0.002989186
17Networks_RH_SomMotA_2	8.42E-14	7.06E-05
17Networks_RH_SomMotA_3	2.02E-22	0.000213201
17Networks_RH_SomMotA_4	1.13E-13	0.009322105
17Networks_RH_SomMotA_5	3.98E-07	0.431901941
17Networks_RH_SomMotA_6	1.07E-20	0.000322965
17Networks_RH_SomMotA_7	9.83E-07	0.011965967
17Networks_RH_SomMotA_8	2.08E-22	0.0064458
17Networks_RH_SomMotA_9	2.84E-13	0.005358362
17Networks_RH_SomMotA_10	2.16E-20	0.929364261
17Networks_RH_SomMotA_11	1.26E-08	0.089910087
17Networks_RH_SomMotB_Aud_1	0.000764955	0.478296455
17Networks_RH_SomMotB_Aud_2	0.488172916	0.574677653
17Networks_RH_SomMotB_S2_1	0.000245582	2.47E-13
17Networks_RH_SomMotB_S2_2	0.471665287	2.95E-05
17Networks_RH_SomMotB_S2_3	1.36E-05	8.17E-11
17Networks_RH_SomMotB_S2_4	0.459167915	2.22E-11
17Networks_RH_SomMotB_Cent_1	6.56E-05	2.39E-08
17Networks_RH_DorsAttnA_TempOcc_1	2.32E-83	2.42E-15
17Networks_RH_DorsAttnA_ParOcc_1	0.136688152	0.000479631
17Networks_RH_DorsAttnA_SPL_1	3.12E-12	0.594787026
17Networks_RH_DorsAttnA_SPL_2	0.269173315	0.015866551
17Networks_RH_DorsAttnA_SPL_3	1.95E-14	0.012099258
17Networks_RH_DorsAttnA_SPL_4	0.124876799	0.136825599
17Networks_RH_DorsAttnB_PostC_1	0.000400274	2.63E-08
17Networks_RH_DorsAttnB_PostC_2	1.04E-06	0.514745264
17Networks_RH_DorsAttnB_PostC_3	1.40E-13	0.088592217
17Networks_RH_DorsAttnB_PostC_4	1.52E-08	0.270914556
17Networks_RH_DorsAttnB_FEF_1	2.56E-07	0.116823746
17Networks_RH_SalVentAttnA_ParOper_1	6.66E-40	8.15E-08
17Networks_RH_SalVentAttnA_PrC_1	0.000238218	6.58E-08
17Networks_RH_SalVentAttnA_Ins_1	1.13E-22	3.25E-13
17Networks_RH_SalVentAttnA_Ins_2	0.000978975	0.110148629
17Networks_RH_SalVentAttnA_FrOper_1	1.34E-09	0.000577032
17Networks_RH_SalVentAttnA_FrMed_1	0.044069388	0.553625393
17Networks_RH_SalVentAttnA_ParMed_1	0.008272706	0.33601891
17Networks_RH_SalVentAttnA_ParMed_2	0.011081236	4.27E-08
17Networks_RH_SalVentAttnA_FrMed_2	5.26E-31	0.192366078
17Networks_RH_SalVentAttnB_IPL_1	0.001499157	5.88E-16
17Networks_RH_SalVentAttnB_PFClv_1	0.009597729	0.000167492
17Networks_RH_SalVentAttnB_PFCl_1	2.77E-44	0.090048418
17Networks_RH_SalVentAttnB_Ins_1	0.957910568	0.223467596
17Networks_RH_SalVentAttnB_Ins_2	5.09E-12	0.978000407
17Networks_RH_SalVentAttnB_PFCmp_1	1.23E-10	0.504962478
17Networks_RH_LimbicB_OFC_1	1.54E-13	0.374131971
17Networks_RH_LimbicB_OFC_2	1.87E-14	5.49E-06
17Networks_RH_LimbicB_OFC_3	1.83E-05	0.936980222
17Networks_RH_LimbicB_OFC_4	0.810002798	1.88E-10
17Networks_RH_LimbicA_TempPole_1	3.00E-20	0.000824278
17Networks_RH_LimbicA_TempPole_2	7.70E-38	7.14E-05
17Networks_RH_LimbicA_TempPole_3	0.000130639	0.574361255
17Networks_RH_LimbicA_TempPole_4	1.34E-05	2.13E-14
17Networks_RH_ContA_IPS_1	0.99958092	0.033278913
17Networks_RH_ContA_IPS_2	7.29E-33	0.975919947
17Networks_RH_ContA_PFCd_1	0.516976149	0.373098642
17Networks_RH_ContA_PFCl_1	6.42E-37	3.80E-09
17Networks_RH_ContA_PFCl_2	5.84E-07	0.090697526
17Networks_RH_ContA_Cingm_1	0.025935888	0.006139419
17Networks_RH_ContB_Temp_1	4.20E-110	2.12E-10
17Networks_RH_ContB_Temp_2	4.24E-28	0.004323357
17Networks_RH_ContB_IPL_1	1.62E-29	1.10E-05
17Networks_RH_ContB_IPL_2	4.40E-09	2.58E-07
17Networks_RH_ContB_PFCld_1	2.18E-24	0.329485177
17Networks_RH_ContB_PFCld_2	7.60E-24	0.933736634
17Networks_RH_ContB_PFClv_1	0.000581668	0.021040966
17Networks_RH_ContB_PFClv_2	8.02E-06	0.000163897
17Networks_RH_ContB_PFCmp_1	7.54E-37	0.422606667
17Networks_RH_ContB_PFCld_3	8.78E-26	0.111409874
17Networks_RH_ContC_pCun_1	2.30E-06	4.00E-13
17Networks_RH_ContC_pCun_2	6.44E-21	6.85E-15
17Networks_RH_ContC_Cingp_1	2.04E-24	0.42945906
17Networks_RH_DefaultA_IPL_1	3.88E-36	0.865871201
17Networks_RH_DefaultA_PFCd_1	9.90E-19	0.075407415
17Networks_RH_DefaultA_pCunPCC_1	7.50E-19	0.000155791
17Networks_RH_DefaultA_PFCm_1	1.64E-07	0.0057876
17Networks_RH_DefaultA_PFCm_2	4.73E-07	0.168992762
17Networks_RH_DefaultA_PFCm_3	0.159580363	0.012491444
17Networks_RH_DefaultB_Temp_1	1.06E-31	0.090184377
17Networks_RH_DefaultB_AntTemp_1	1.22E-36	0.363819384
17Networks_RH_DefaultB_PFCd_1	4.74E-28	0.304197696
17Networks_RH_DefaultB_PFCv_1	0.11556468	0.450811907
17Networks_RH_DefaultC_IPL_1	4.63E-14	0.481803062
17Networks_RH_DefaultC_Rsp_1	3.01E-34	3.45E-06
17Networks_RH_DefaultC_PHC_1	1.05E-102	2.17E-05
17Networks_RH_TempPar_1	1.24E-36	0.018475589
17Networks_RH_TempPar_2	2.81E-10	0.510342147
17Networks_RH_TempPar_3	4.67E-10	0.139707554
17Networks_RH_TempPar_4	1.12E-05	0.176287213
