# Supplementary material for: The biological role of local and global fMRI BOLD signal variability in multiscale human brain organization
Source: Nat Commun. 2026 Jan 30;17:2189. doi: 10.1038/s41467-026-68700-0 (PMC12960827; doi:10.1038/s41467-026-68700-0)
Supplement: Supplementary file 4 — Source Data [file 41467_2026_68700_MOESM4_ESM.zip › Source Data/Fig8C_data.csv]

ROI_number	YoungSample1_localVar	YoungSample2_localVar	WithinSamplefMRI_localVar	WithinSampleMEG_localVar	yeo7	color
1	1.61870482	0.650755409	1.64463431	-1.20670671	Vis	#781180
2	1.320702315	-1.406168308	1.348822642	-1.498669213	Vis	#781180
3	2.878755065	0.582720186	2.908528511	-1.021356401	Vis	#781180
4	2.203191544	0.715135678	0.7660528	-1.739115137	Vis	#781180
5	1.856144274	-0.198418747	0.163473456	-0.913969646	Vis	#781180
6	2.1078208	0.837966305	0.365200962	-0.637749951	Vis	#781180
7	0.075174808	-0.498950869	1.037673508	-0.292844711	Vis	#781180
8	1.575057974	0.358176841	2.966574835	-0.00502682	Vis	#781180
9	0.226981789	-0.041888402	1.55060776	0.24089988	Vis	#781180
10	1.75131488	1.227003098	2.542682316	0.255166813	Vis	#781180
11	1.036077879	0.112248764	1.693723035	0.500502043	Vis	#781180
12	1.992025706	1.661060065	0.50024884	-1.669958412	Vis	#781180
13	-1.046651875	-0.67955139	-1.075253215	0.790371412	Som	#4680B3
14	0.151706914	1.995942283	-0.466170537	0.293948095	Som	#4680B3
15	-0.013900608	1.07543689	0.632699466	0.966171565	Som	#4680B3
16	-0.638925181	1.142892702	-1.349661121	0.245266824	Som	#4680B3
17	-0.551931472	1.061296759	-0.607464616	0.443099484	Som	#4680B3
18	-1.026663347	0.350168247	-0.643140437	0.458174233	Som	#4680B3
19	-0.661305335	0.160347177	-1.112857281	0.528689003	Som	#4680B3
20	-0.653989469	0.429631436	1.671529362	1.982016126	Som	#4680B3
21	-0.524617747	-0.073235023	0.329253724	1.358154546	Som	#4680B3
22	-0.03624692	0.087133986	0.896404103	0.565827085	Som	#4680B3
23	-0.555405091	-0.858377204	-0.317765302	0.305734791	Som	#4680B3
24	0.072601002	0.033934657	-0.389490992	1.413799481	Som	#4680B3
25	0.08986594	-0.351614633	0.009707814	0.756142604	Som	#4680B3
26	0.621751326	0.181745906	-0.09197272	0.394284436	Som	#4680B3
27	-0.319381805	0.496302195	0.178540107	0.757657871	Som	#4680B3
28	0.027840304	0.421198566	-1.071810173	0.101110454	Som	#4680B3
29	0.765309299	-1.030209855	-0.567639192	0.069531784	DorsAttn	#007607
30	0.719243016	-0.096057992	0.620087688	-1.505004923	DorsAttn	#007607
31	-0.77377496	0.044831057	0.369620416	-0.986890121	DorsAttn	#007607
32	1.215762031	-0.046819034	-0.164276983	-0.089121563	DorsAttn	#007607
33	1.324053394	1.892863076	0.384454856	-1.54655041	DorsAttn	#007607
34	0.602630918	1.96214502	0.670617306	-1.144382877	DorsAttn	#007607
35	-0.097634012	0.559072822	-0.002812846	0.049088178	DorsAttn	#007607
36	0.358337685	0.098482138	0.220951726	-0.720041737	DorsAttn	#007607
37	0.062796294	1.006579327	0.842804328	-0.112223936	DorsAttn	#007607
38	-0.298564479	0.755295313	-0.287277283	-0.491275681	DorsAttn	#007607
39	-0.842099047	-0.318400031	-1.094159574	0.247991855	DorsAttn	#007607
40	0.347574552	0.228830485	0.142270496	-1.240850675	SalVentAttn	#C43AFB
41	-0.79140782	-1.149649802	-0.646979052	1.280078082	SalVentAttn	#C43AFB
42	-0.73475133	-1.20039236	-0.285367975	1.553094149	SalVentAttn	#C43AFB
43	-0.03567988	0.017005457	-0.51077631	0.175255846	SalVentAttn	#C43AFB
44	-0.860002917	-1.078206129	-0.512471987	-0.213405135	SalVentAttn	#C43AFB
45	-0.852929288	-0.297776658	-0.902330782	0.559854414	SalVentAttn	#C43AFB
46	-0.910845261	0.229205081	-1.041950537	-0.266137025	SalVentAttn	#C43AFB
47	0.805162432	-0.060690886	0.143033261	-1.111190435	SalVentAttn	#C43AFB
48	-0.543719765	1.248054794	-0.677946629	-1.053495164	SalVentAttn	#C43AFB
49	-0.262846153	-0.821930346	-0.105143532	1.324252017	SalVentAttn	#C43AFB
50	-0.960899903	-0.236098094	-0.819809345	1.477124946	SalVentAttn	#C43AFB
51	-1.571170143	-1.655259035	-0.648439399	0.1513047	Limbic	#DCF8A3
52	-1.88346984	-2.270464985	-1.635756154	0.738432798	Limbic	#DCF8A3
53	-1.914059548	-2.574940792	-1.20437678	0.413628826	Limbic	#DCF8A3
54	-1.837196823	-2.752911401	-2.268087411	-0.35386334	Limbic	#DCF8A3
55	-1.662987656	-2.150250863	-0.994406942	1.284514845	Limbic	#DCF8A3
56	-1.162516504	-1.38520612	-0.438687594	3.14131326	Limbic	#DCF8A3
57	0.287798372	-0.504158072	0.09378716	-1.071871436	Cont	#E69421
58	0.469312324	0.808379472	0.261914998	-0.775749251	Cont	#E69421
59	-0.873602523	0.105597642	0.601224815	0.073628826	Cont	#E69421
60	0.047786072	-0.148166135	0.372329681	-0.283447384	Cont	#E69421
61	1.372657846	0.752246007	-0.977081427	0.604282436	Cont	#E69421
62	0.663763694	0.963445991	-0.362107207	-1.235307531	Cont	#E69421
63	0.123475203	0.711471602	-0.666846289	-0.066363977	Cont	#E69421
64	0.088260388	0.561607242	0.012822737	1.233912174	Cont	#E69421
65	-0.342528282	0.873506505	-0.231451995	-0.17603739	Cont	#E69421
66	-1.334970759	-1.25417398	-0.280010775	2.978495252	Cont	#E69421
67	1.392910504	-1.070190281	-0.712952131	-1.301029032	Cont	#E69421
68	-0.399323331	0.756570017	0.340776294	-1.283965909	Cont	#E69421
69	0.290322076	1.116324086	-0.669584391	-1.120906822	Cont	#E69421
70	-0.196514786	0.880685034	-0.244640502	-1.222699782	Cont	#E69421
71	-0.412696045	1.962582223	-0.163461851	-0.64431158	Cont	#E69421
72	0.292516131	1.683752969	1.489930049	-0.410071632	Cont	#E69421
73	1.676340559	1.259370756	0.176799569	-1.107454371	Cont	#E69421
74	-0.396300338	-0.786156145	1.241709931	-0.486388543	Cont	#E69421
75	2.320804608	0.547867318	-0.166262062	-1.381203697	Default	#CD3E48
76	-1.124414753	0.733429472	-1.453586816	0.246565269	Default	#CD3E48
77	-0.692168835	0.136108588	0.459157218	-0.148727264	Default	#CD3E48
78	-0.446667932	-0.73262434	0.07816619	1.193692652	Default	#CD3E48
79	-0.589411802	0.038610387	0.572986929	-1.172398587	Default	#CD3E48
80	0.912842321	-0.558937633	-0.67124326	-0.098644666	Default	#CD3E48
81	-0.724613182	-1.50814915	-0.613438131	-0.894537969	Default	#CD3E48
82	0.14558304	0.52261029	-1.025659053	1.269851548	Default	#CD3E48
83	-0.92165426	-1.742245099	-1.128613645	-0.126626771	Default	#CD3E48
84	-1.231410042	-1.932971263	-2.001589558	-0.289600116	Default	#CD3E48
85	-1.064404917	-0.928359949	-0.659586325	0.382416387	Default	#CD3E48
86	-0.583440574	-0.304451611	0.022349087	0.318806268	Default	#CD3E48
87	0.245841845	-0.025930846	-0.028257707	-0.363409502	Default	#CD3E48
88	0.80608082	1.977390398	-0.651850112	0.825656386	Default	#CD3E48
89	-1.017954024	2.276123515	-0.882444829	-0.328992343	Default	#CD3E48
90	-0.25080227	1.017206233	-0.707675399	3.183530396	Default	#CD3E48
91	-0.064619316	0.625034827	-1.295502518	-1.290352152	Default	#CD3E48
92	-0.002318262	-0.734452382	-0.809454435	0.814555731	Default	#CD3E48
93	-0.054752334	-1.060875347	-0.498354272	1.901051796	Default	#CD3E48
94	-0.57815916	0.448995284	-0.063325383	0.32306688	Default	#CD3E48
95	-0.877499095	0.24070364	-0.092906103	0.265274747	Default	#CD3E48
96	1.353116336	-0.0778217	-0.083695118	-1.051215379	Default	#CD3E48
97	0.558482366	0.33598656	0.764469052	-0.205090801	Default	#CD3E48
98	-1.305400142	-1.805523866	-0.894108589	0.956397408	Default	#CD3E48
99	0.225012214	-0.115384831	0.345825809	0.583892003	Default	#CD3E48
100	0.437674513	-0.021959934	-0.266706647	0.114980723	Default	#CD3E48
101	1.108173457	0.134736565	1.656666133	-0.760912222	Vis	#781180
102	1.168529682	-0.545635291	1.329015254	-1.518820692	Vis	#781180
103	2.063861725	0.772122997	3.037835084	-1.177143171	Vis	#781180
104	1.685869237	-0.583302887	1.131931458	-1.778728886	Vis	#781180
105	2.030864385	-0.150653159	1.29866105	-0.559750245	Vis	#781180
106	1.997511412	1.12737171	0.737827881	-1.356005953	Vis	#781180
107	1.147603071	0.060910471	2.749338336	-0.588208718	Vis	#781180
108	0.159930197	-0.369204975	1.639683689	0.334308353	Vis	#781180
109	2.970392366	1.69236922	3.18998277	0.20647808	Vis	#781180
110	1.133575366	-0.241796152	2.107986242	0.225315957	Vis	#781180
111	1.707787553	0.613866361	1.483355385	-0.174659156	Vis	#781180
112	1.720885709	1.620981966	0.536103732	-1.582071483	Vis	#781180
113	0.198983597	1.491504419	0.081297305	-0.159837317	Som	#4680B3
114	-0.225936006	0.739388027	-0.521401414	1.089013499	Som	#4680B3
115	-0.886448988	-0.118524843	-1.238589277	1.506590149	Som	#4680B3
116	-0.260293728	0.879197073	0.663430188	1.206736194	Som	#4680B3
117	-0.154407436	0.618801313	1.196455523	0.406112956	Som	#4680B3
118	-0.707372852	0.992777547	-1.287674611	0.337783439	Som	#4680B3
119	-0.42507642	0.208617363	0.233923011	0.34661828	Som	#4680B3
120	-0.989560648	0.009982683	-0.571012783	-0.042250372	Som	#4680B3
121	-0.624752145	0.244764023	-0.425727473	1.329092207	Som	#4680B3
122	-0.718202036	0.598197921	-1.319871509	1.588080751	Som	#4680B3
123	-0.539000109	0.200621985	1.834441141	1.800300368	Som	#4680B3
124	-0.220235339	0.158143113	1.028915236	1.577079229	Som	#4680B3
125	-0.001049567	0.070676119	1.501418291	0.995255427	Som	#4680B3
126	-0.560115117	-0.877638841	-0.209483711	0.121300965	Som	#4680B3
127	-0.205067819	-0.288456333	0.35060354	0.752825101	Som	#4680B3
128	0.165848683	0.971355017	0.688490995	1.547247777	Som	#4680B3
129	0.233806402	0.411708879	0.501153192	1.997883151	Som	#4680B3
130	0.850547197	0.400691702	0.222908266	0.465373155	Som	#4680B3
131	1.726419313	-0.804288015	0.361859259	-1.440748152	DorsAttn	#007607
132	-0.200404465	-0.371005834	0.783808694	-1.445613934	DorsAttn	#007607
133	0.635243688	-0.04689035	0.339137184	0.110322017	DorsAttn	#007607
134	1.565654208	1.964521848	0.880121306	-0.764773531	DorsAttn	#007607
135	0.570544492	-0.079474897	0.893529302	-0.401359647	DorsAttn	#007607
136	0.711657717	0.986951215	0.564960601	-1.261736401	DorsAttn	#007607
137	0.326101242	0.800990454	0.401983565	-0.030613578	DorsAttn	#007607
138	0.053554678	-0.352405392	0.440598175	-0.488704793	DorsAttn	#007607
139	0.055966799	0.954627006	0.266276124	-1.057725015	DorsAttn	#007607
140	-0.132700218	0.678877211	-0.088810265	-0.93260052	DorsAttn	#007607
141	-0.723204653	-0.373976712	-0.738444849	0.538630281	DorsAttn	#007607
142	-1.06506171	0.468108221	0.771749577	-0.35918273	SalVentAttn	#C43AFB
143	0.881080209	0.44268127	0.372165209	0.412786151	SalVentAttn	#C43AFB
144	-0.392710762	-1.216134598	0.008988458	0.821639358	SalVentAttn	#C43AFB
145	-0.958594301	-0.798025251	-0.390572959	0.772257364	SalVentAttn	#C43AFB
146	-0.656683505	-0.26136872	-0.351572485	1.658648849	SalVentAttn	#C43AFB
147	-0.476791049	-0.391891999	-1.15246446	-0.061940984	SalVentAttn	#C43AFB
148	-0.815422035	-1.046585434	-1.109205208	-0.043681579	SalVentAttn	#C43AFB
149	-0.751299797	-0.973285912	-0.650225869	-0.317153029	SalVentAttn	#C43AFB
150	-0.995492851	0.38843195	-1.400182105	-1.279978073	SalVentAttn	#C43AFB
151	-0.286604598	-0.039479644	0.631668402	-1.115076847	SalVentAttn	#C43AFB
152	0.975236321	0.809039157	-0.161894196	-1.555278382	SalVentAttn	#C43AFB
153	-0.826914702	1.221340033	-0.472561337	-1.142775025	SalVentAttn	#C43AFB
154	0.085714782	0.099634392	-0.488224842	0.890994082	SalVentAttn	#C43AFB
155	-0.04434501	-0.67298191	-0.210911574	0.823814863	SalVentAttn	#C43AFB
156	-0.742159213	-0.417789343	-1.182333489	0.719058492	SalVentAttn	#C43AFB
157	-1.780936344	-2.442918593	-1.665632716	0.544711477	Limbic	#DCF8A3
158	-1.50946879	-1.250982707	-0.981593766	0.053794441	Limbic	#DCF8A3
159	-0.958786858	-1.392917359	-1.37293435	1.340869124	Limbic	#DCF8A3
160	-1.332119407	-1.556467684	-0.388339485	-1.325577354	Limbic	#DCF8A3
161	-1.3043316	-2.188298355	-1.681116434	-0.426276171	Limbic	#DCF8A3
162	-1.7401079	-2.709074468	-1.773560193	0.132494433	Limbic	#DCF8A3
163	-1.759063351	-2.161199903	-0.745040649	-0.059626177	Limbic	#DCF8A3
164	-1.799525907	-1.824491908	-0.864925276	0.16667053	Limbic	#DCF8A3
165	0.571213963	0.630643177	0.395975652	-1.069634349	Cont	#E69421
166	-0.843487164	0.606769096	0.708134531	-0.780173711	Cont	#E69421
167	-0.04392428	0.004985283	-0.987575356	1.126683129	Cont	#E69421
168	1.421559657	-0.002716898	-0.508004613	-0.279921581	Cont	#E69421
169	-0.076621648	0.342525407	-0.640631437	-0.179635282	Cont	#E69421
170	-1.329497773	-1.403802075	-0.734253827	-1.413328477	Cont	#E69421
171	1.270437231	-1.81726732	-1.25588313	-0.300659938	Cont	#E69421
172	-0.144191342	-1.224442838	-0.14733331	-1.120513954	Cont	#E69421
173	-0.702457637	0.595923054	0.709795804	-1.611550871	Cont	#E69421
174	-0.164381575	0.488947349	1.091214117	-1.332107874	Cont	#E69421
175	-0.134885961	1.454401032	-0.051600133	-0.82152577	Cont	#E69421
176	-0.337860089	0.795889722	-0.42089707	-1.162165709	Cont	#E69421
177	-0.770661843	-0.673418117	-0.740538211	-0.178631348	Cont	#E69421
178	2.107983146	1.716984777	-0.232052582	-0.821526873	Cont	#E69421
179	-1.01969011	0.387398584	-1.454693177	1.061921254	Cont	#E69421
180	-0.65624806	0.74189551	-0.790566501	0.766899202	Cont	#E69421
181	1.442143361	0.968566826	1.540378223	-0.209850916	Cont	#E69421
182	-0.393554063	0.605940394	0.352858704	0.144961868	Cont	#E69421
183	0.362763925	-0.797653866	0.696729182	-0.179559165	Cont	#E69421
184	1.186464923	-0.082552096	0.536901241	-1.489855751	Default	#CD3E48
185	-0.561801118	0.284979049	-1.075014157	-0.379220974	Default	#CD3E48
186	-0.9481754	-0.453370118	-0.210089717	-0.201685174	Default	#CD3E48
187	-0.093702923	-0.575596942	-1.214217043	0.437071132	Default	#CD3E48
188	-0.485590421	-0.909100672	-1.11176844	2.142611819	Default	#CD3E48
189	0.407965873	0.622035985	-1.308575064	1.0232473	Default	#CD3E48
190	-1.090279285	0.090035443	0.557830017	1.616772475	Default	#CD3E48
191	-0.014111399	-1.135353994	-0.832591974	0.328607681	Default	#CD3E48
192	-0.269018144	1.228319747	-0.999992487	-1.001653155	Default	#CD3E48
193	-0.229960605	-0.096301917	-0.638108192	-0.812922797	Default	#CD3E48
194	-0.752302259	-0.231500189	0.700547782	-0.802243142	Default	#CD3E48
195	1.405516739	0.052209694	0.517712057	0.268830227	Default	#CD3E48
196	0.429906112	-1.650171724	0.026506391	0.720573326	Default	#CD3E48
197	0.433126405	-0.73960182	0.499937082	0.669871127	Default	#CD3E48
198	0.322788084	-0.182350388	1.437808908	0.866408915	Default	#CD3E48
199	-0.529396602	0.015029194	0.941861506	-0.33057011	Default	#CD3E48
200	0.062866983	-0.358186362	0.968465029	-0.043104318	Default	#CD3E48
