# Supplementary material for: The biological role of local and global fMRI BOLD signal variability in multiscale human brain organization
Source: Nat Commun. 2026 Jan 30;17:2189. doi: 10.1038/s41467-026-68700-0 (PMC12960827; doi:10.1038/s41467-026-68700-0)
Supplement: Supplementary file 4 — Source Data [file 41467_2026_68700_MOESM4_ESM.zip › Source Data/Fig1C_testretest_n145.csv]

XROI_ID	Grouplevel_run1	Grouplevel_run2
X17Networks_LH_VisCent_ExStr_1	0.015645709	0.015809825
X17Networks_LH_VisCent_ExStr_2	0.017267166	0.016810358
X17Networks_LH_VisCent_Striate_1	0.017336413	0.017822592
X17Networks_LH_VisCent_ExStr_3	0.017054282	0.015978544
X17Networks_LH_VisCent_ExStr_4	0.014847013	0.014783336
X17Networks_LH_VisCent_ExStr_5	0.014367137	0.014647928
X17Networks_RH_VisCent_ExStr_1	0.014492835	0.014958557
X17Networks_RH_VisCent_ExStr_2	0.014440131	0.014821581
X17Networks_RH_VisCent_Striate_1	0.017176759	0.016976295
X17Networks_RH_VisCent_ExStr_3	0.016666475	0.016514046
X17Networks_RH_VisCent_ExStr_4	0.01554806	0.014649789
X17Networks_RH_VisCent_ExStr_5	0.016092491	0.015847072
X17Networks_LH_VisPeri_ExStrInf_1	0.013572472	0.014160002
X17Networks_LH_VisPeri_ExStrInf_2	0.014889803	0.01539822
X17Networks_LH_VisPeri_ExStrInf_3	0.013484223	0.013811256
X17Networks_LH_VisPeri_StriCal_1	0.014285143	0.015822343
X17Networks_LH_VisPeri_ExStrSup_1	0.014445495	0.015192982
X17Networks_LH_VisPeri_ExStrSup_2	0.015342787	0.015176674
X17Networks_RH_VisPeri_ExStrInf_1	0.01457944	0.01465477
X17Networks_RH_VisPeri_ExStrInf_2	0.013487579	0.014169591
X17Networks_RH_VisPeri_StriCal_1	0.016368311	0.017335362
X17Networks_RH_VisPeri_ExStrSup_1	0.014043672	0.014242847
X17Networks_RH_VisPeri_ExStrSup_2	0.014779573	0.015288761
X17Networks_RH_VisPeri_ExStrSup_3	0.013909559	0.014057037
X17Networks_LH_SomMotA_1	0.008572766	0.008230784
X17Networks_LH_SomMotA_2	0.011633432	0.010788979
X17Networks_LH_SomMotA_3	0.011262406	0.010374557
X17Networks_LH_SomMotA_4	0.010053211	0.009995489
X17Networks_LH_SomMotA_5	0.009573973	0.009276669
X17Networks_LH_SomMotA_6	0.009658434	0.009683968
X17Networks_LH_SomMotA_7	0.011026514	0.010846163
X17Networks_LH_SomMotA_8	0.00999296	0.010036379
X17Networks_RH_SomMotA_1	0.010756468	0.010297747
X17Networks_RH_SomMotA_2	0.00955683	0.009731677
X17Networks_RH_SomMotA_3	0.008549062	0.008344903
X17Networks_RH_SomMotA_4	0.011547745	0.010853335
X17Networks_RH_SomMotA_5	0.010928961	0.010646299
X17Networks_RH_SomMotA_6	0.009847526	0.009757671
X17Networks_RH_SomMotA_7	0.009453293	0.009226601
X17Networks_RH_SomMotA_8	0.009137886	0.009470724
X17Networks_RH_SomMotA_9	0.010147721	0.009933691
X17Networks_RH_SomMotA_10	0.011209584	0.010692066
X17Networks_RH_SomMotA_11	0.010207846	0.009896158
X17Networks_LH_SomMotB_Aud_1	0.009963508	0.009151944
X17Networks_LH_SomMotB_Aud_2	0.010141872	0.009092062
X17Networks_LH_SomMotB_S2_1	0.008752325	0.008601077
X17Networks_LH_SomMotB_S2_2	0.008427578	0.008648633
X17Networks_LH_SomMotB_S2_3	0.008332575	0.008131164
X17Networks_LH_SomMotB_Cent_1	0.011602868	0.011479035
X17Networks_LH_SomMotB_Cent_2	0.009446233	0.009734034
X17Networks_LH_SomMotB_Aud_3	0.009718798	0.009395858
X17Networks_RH_SomMotB_Aud_1	0.010112912	0.008877057
X17Networks_RH_SomMotB_Aud_2	0.010633084	0.009864974
X17Networks_RH_SomMotB_S2_1	0.008390215	0.008246533
X17Networks_RH_SomMotB_S2_2	0.008723665	0.008738091
X17Networks_RH_SomMotB_S2_3	0.008807742	0.008913757
X17Networks_RH_SomMotB_S2_4	0.008636165	0.008728178
X17Networks_RH_SomMotB_Cent_1	0.011537987	0.011806642
X17Networks_LH_DorsAttnA_TempOcc_2	0.014198291	0.014807201
X17Networks_LH_DorsAttnA_ParOcc_1	0.012957155	0.013113809
X17Networks_LH_DorsAttnA_TempOcc_1	0.013096159	0.013929731
X17Networks_LH_DorsAttnA_SPL_1	0.014330549	0.014800589
X17Networks_LH_DorsAttnA_SPL_2	0.014259441	0.014648092
X17Networks_LH_DorsAttnA_SPL_3	0.013704552	0.014055649
X17Networks_RH_DorsAttnA_SPL_1	0.014446074	0.014527466
X17Networks_RH_DorsAttnA_TempOcc_1	0.013399454	0.013656837
X17Networks_RH_DorsAttnA_ParOcc_1	0.012749808	0.012684045
X17Networks_RH_DorsAttnA_SPL_2	0.014844805	0.015840364
X17Networks_RH_DorsAttnA_SPL_3	0.01395673	0.014357823
X17Networks_RH_DorsAttnA_SPL_4	0.013260488	0.013643193
X17Networks_LH_DorsAttnB_PostC_3	0.010411287	0.010526175
X17Networks_LH_DorsAttnB_PostC_1	0.01163606	0.01164434
X17Networks_LH_DorsAttnB_PostC_2	0.012444836	0.013026682
X17Networks_LH_DorsAttnB_PostC_4	0.010909134	0.010431781
X17Networks_LH_DorsAttnB_FEF_1	0.011332024	0.011530042
X17Networks_RH_DorsAttnB_PostC_1	0.010214796	0.009883177
X17Networks_RH_DorsAttnB_PostC_2	0.012434263	0.011959635
X17Networks_RH_DorsAttnB_PostC_3	0.012660917	0.012908017
X17Networks_RH_DorsAttnB_PostC_4	0.010782907	0.010751065
X17Networks_RH_DorsAttnB_FEF_1	0.01098054	0.011158036
X17Networks_LH_SalVentAttnA_ParOper_1	0.010189531	0.010210753
X17Networks_LH_SalVentAttnA_Ins_1	0.009185733	0.009010015
X17Networks_LH_SalVentAttnA_FrOper_1	0.00813785	0.0087893
X17Networks_LH_SalVentAttnA_FrOper_2	0.010637029	0.010263034
X17Networks_LH_SalVentAttnA_FrMed_1	0.009225842	0.009444666
X17Networks_LH_SalVentAttnA_ParMed_1	0.010344913	0.010356487
X17Networks_LH_SalVentAttnA_FrMed_2	0.008895827	0.008765147
X17Networks_RH_SalVentAttnA_ParMed_1	0.009006956	0.009676927
X17Networks_RH_SalVentAttnA_ParOper_1	0.010071195	0.010376139
X17Networks_RH_SalVentAttnA_PrC_1	0.011551376	0.01185927
X17Networks_RH_SalVentAttnA_Ins_1	0.011448233	0.011919871
X17Networks_RH_SalVentAttnA_Ins_2	0.009898402	0.009397118
X17Networks_RH_SalVentAttnA_FrOper_1	0.009487925	0.009470824
X17Networks_RH_SalVentAttnA_FrMed_1	0.009536682	0.009583922
X17Networks_RH_SalVentAttnA_ParMed_2	0.011862187	0.012439588
X17Networks_RH_SalVentAttnA_FrMed_2	0.010196627	0.010698855
X17Networks_LH_SalVentAttnB_IPL_1	0.011840219	0.011959552
X17Networks_LH_SalVentAttnB_Ins_1	0.011121495	0.011148064
X17Networks_LH_SalVentAttnB_PFCl_1	0.013667744	0.013107591
X17Networks_LH_SalVentAttnB_PFCmp_1	0.013069555	0.012786311
X17Networks_RH_SalVentAttnB_Ins_2	0.011493892	0.011928366
X17Networks_RH_SalVentAttnB_IPL_1	0.013407384	0.013752227
X17Networks_RH_SalVentAttnB_Ins_1	0.012991143	0.012577191
X17Networks_RH_SalVentAttnB_PFClv_1	0.014650942	0.014158014
X17Networks_RH_SalVentAttnB_PFCl_1	0.014608582	0.01493609
X17Networks_RH_SalVentAttnB_PFCmp_1	0.013463614	0.013633133
X17Networks_LH_LimbicB_OFC_1	0.013196976	0.013665429
X17Networks_LH_LimbicB_OFC_2	0.013325782	0.013397275
X17Networks_RH_LimbicB_OFC_1	0.013832499	0.013772247
X17Networks_RH_LimbicB_OFC_2	0.012567278	0.01292319
X17Networks_RH_LimbicB_OFC_4	0.013308238	0.014349773
X17Networks_RH_LimbicB_OFC_3	0.013306888	0.013355993
X17Networks_LH_LimbicA_TempPole_1	0.012079176	0.012792439
X17Networks_LH_LimbicA_TempPole_2	0.012627265	0.01302862
X17Networks_LH_LimbicA_TempPole_3	0.01402214	0.012837475
X17Networks_LH_LimbicA_TempPole_4	0.011468236	0.011520234
X17Networks_RH_LimbicA_TempPole_4	0.01290483	0.013714783
X17Networks_RH_LimbicA_TempPole_1	0.013510019	0.01287244
X17Networks_RH_LimbicA_TempPole_2	0.012620198	0.012909986
X17Networks_RH_LimbicA_TempPole_3	0.013663393	0.0138595
X17Networks_LH_ContA_Temp_1	0.013699428	0.014101689
X17Networks_LH_ContA_IPS_3	0.014290695	0.014746745
X17Networks_LH_ContA_PFCd_1	0.013877602	0.013533894
X17Networks_LH_ContA_PFCl_2	0.012164123	0.012553356
X17Networks_LH_ContA_IPS_1	0.014538603	0.014560031
X17Networks_LH_ContA_IPS_2	0.014185706	0.013856385
X17Networks_LH_ContA_PFClv_1	0.01467494	0.014483999
X17Networks_LH_ContA_PFCl_1	0.013644173	0.014073841
X17Networks_LH_ContA_PFCl_3	0.012768763	0.012316665
X17Networks_LH_ContA_Cingm_1	0.011946006	0.012142219
X17Networks_RH_ContA_IPS_2	0.01384433	0.014078531
X17Networks_RH_ContA_PFCd_1	0.013356193	0.013947019
X17Networks_RH_ContA_PFCl_1	0.012602805	0.012093027
X17Networks_RH_ContA_IPS_1	0.015743658	0.015782534
X17Networks_RH_ContA_PFCl_2	0.014419307	0.014302857
X17Networks_RH_ContA_Cingm_1	0.012752046	0.012703941
X17Networks_LH_ContB_IPL_1	0.013505006	0.013542415
X17Networks_LH_ContB_Temp_1	0.01377028	0.01366987
X17Networks_LH_ContB_PFClv_1	0.013699378	0.01390282
X17Networks_LH_ContB_PFClv_2	0.013793916	0.013916843
X17Networks_LH_ContB_PFCl_1	0.013077613	0.012767758
X17Networks_RH_ContB_IPL_2	0.014606647	0.015178679
X17Networks_RH_ContB_Temp_2	0.014151802	0.014413611
X17Networks_RH_ContB_PFClv_1	0.013719596	0.013762712
X17Networks_RH_ContB_PFClv_2	0.013863127	0.014308785
X17Networks_RH_ContB_PFCld_1	0.01426046	0.014149075
X17Networks_RH_ContB_PFCld_2	0.012721227	0.013778919
X17Networks_RH_ContB_PFCmp_1	0.012601233	0.01291398
X17Networks_RH_ContB_IPL_1	0.013144489	0.0140516
X17Networks_RH_ContB_Temp_1	0.012825022	0.013155897
X17Networks_RH_ContB_PFCld_3	0.013097484	0.013466101
X17Networks_LH_ContC_pCun_2	0.01382323	0.014842403
X17Networks_LH_ContC_pCun_1	0.015546105	0.016284176
X17Networks_LH_ContC_Cingp_1	0.016230271	0.016981096
X17Networks_RH_ContC_pCun_1	0.015275721	0.016574618
X17Networks_RH_ContC_Cingp_1	0.015580899	0.016397594
X17Networks_RH_ContC_pCun_2	0.014443265	0.01552605
X17Networks_LH_DefaultA_IPL_1	0.012918476	0.013529813
X17Networks_LH_DefaultA_PFCm_1	0.013854827	0.013651026
X17Networks_LH_DefaultA_PFCm_2	0.013586124	0.013838944
X17Networks_LH_DefaultA_PFCm_3	0.013580167	0.013922638
X17Networks_LH_DefaultA_PFCd_1	0.013561973	0.01380988
X17Networks_LH_DefaultA_pCunPCC_1	0.014397662	0.014929587
X17Networks_LH_DefaultA_pCunPCC_2	0.013234298	0.01452204
X17Networks_LH_DefaultA_pCunPCC_3	0.015303103	0.015243763
X17Networks_RH_DefaultA_IPL_1	0.01364881	0.014141312
X17Networks_RH_DefaultA_PFCm_1	0.013517522	0.013629368
X17Networks_RH_DefaultA_PFCm_2	0.013439005	0.013429532
X17Networks_RH_DefaultA_PFCm_3	0.012812975	0.013040663
X17Networks_RH_DefaultA_PFCd_1	0.013752547	0.014080791
X17Networks_RH_DefaultA_pCunPCC_1	0.013504667	0.015163877
X17Networks_LH_DefaultB_PFCv_2	0.013980302	0.014171836
X17Networks_LH_DefaultB_Temp_1	0.01322051	0.01319699
X17Networks_LH_DefaultB_Temp_2	0.012160707	0.012699185
X17Networks_LH_DefaultB_Temp_3	0.012138699	0.012235422
X17Networks_LH_DefaultB_Temp_4	0.012846684	0.013080174
X17Networks_LH_DefaultB_IPL_1	0.012499471	0.013208729
X17Networks_LH_DefaultB_PFCv_1	0.012400172	0.01234093
X17Networks_LH_DefaultB_PFCv_3	0.012709664	0.01286627
X17Networks_LH_DefaultB_PFCv_4	0.012018011	0.013160315
X17Networks_LH_DefaultB_PFCd_1	0.013316092	0.013312901
X17Networks_LH_DefaultB_PFCd_2	0.012721016	0.013479945
X17Networks_LH_DefaultB_PFCd_3	0.012207517	0.012274282
X17Networks_LH_DefaultB_PFCd_4	0.012857143	0.013203815
X17Networks_RH_DefaultB_AntTemp_1	0.012884499	0.013092407
X17Networks_RH_DefaultB_Temp_1	0.012548947	0.012694809
X17Networks_RH_DefaultB_PFCv_1	0.012879691	0.013294062
X17Networks_RH_DefaultB_PFCd_1	0.012649151	0.012905491
X17Networks_LH_DefaultC_IPL_1	0.014261948	0.014870114
X17Networks_LH_DefaultC_Rsp_1	0.014659727	0.015352577
X17Networks_LH_DefaultC_PHC_1	0.014108758	0.014843904
X17Networks_RH_DefaultC_PHC_1	0.014458324	0.014856059
X17Networks_RH_DefaultC_IPL_1	0.014166156	0.014767469
X17Networks_RH_DefaultC_Rsp_1	0.014824175	0.01545592
X17Networks_LH_TempPar_1	0.012343061	0.013007966
X17Networks_LH_TempPar_2	0.01201796	0.013101767
X17Networks_RH_TempPar_3	0.012734202	0.013161232
X17Networks_RH_TempPar_4	0.012125231	0.012246634
X17Networks_RH_TempPar_1	0.012128399	0.011929199
X17Networks_RH_TempPar_2	0.012466213	0.012517189
