# Supplementary material for: The biological role of local and global fMRI BOLD signal variability in multiscale human brain organization
Source: Nat Commun. 2026 Jan 30;17:2189. doi: 10.1038/s41467-026-68700-0 (PMC12960827; doi:10.1038/s41467-026-68700-0)
Supplement: Supplementary file 4 — Source Data [file 41467_2026_68700_MOESM4_ESM.zip › Source Data/Fig2B_networkreliability.csv]

Variability	ttest	diffmeans	lower_ci	upper_ci	pvalues	networks	colors
local	42.976	1.08	1.027364	1.12557	p<0.001	Visual	#781180
local	-27.591	-0.49	-0.5229055	-0.4535309	p<0.001	Somato-Motor	#4680B3
local	0.94262	0.02	-0.02386261	0.06806195	p>0.05	Dorsal Attention	#007607
local	-11.163	-0.2	-0.2327334	-0.1632032	p<0.001	Ventral Attention	#C43AFB
local	9.5072	0.15	0.1181046	0.1794787	p<0.001	Limbic	#DCF8A3
local	-9.4684	-0.18	-0.2207786	-0.1450424	p<0.001	Control	#E69421
local	0.15246	0.003	-0.03027547	0.03538204	p>0.05	Default	#CD3E48
global	16.654	0.4513312	0.3982055	0.5044569	p<0.001	Visual	#781180
global	-15.455	-0.2722764	-0.3068103	-0.2377426	p<0.001	Somato-Motor	#4680B3
global	8.0657	0.1940339	0.1468732	0.2411947	p<0.001	Dorsal Attention	#007607
global	-13.25	-0.3283587	-0.3769398	-0.2797776	p<0.001	Ventral Attention	#C43AFB
global	0.93699	0.03224315	-0.03522939	0.09971568	p>0.05	Limbic	#DCF8A3
global	2.8077	0.0571251	0.01724219	0.09700793	p<0.001	Control	#E69421
global	0.17079	0.0029999	-0.03143022	0.03743006	p>0.05	Default	#CD3E48
