# Supplementary material for: The biological role of local and global fMRI BOLD signal variability in multiscale human brain organization
Source: Nat Commun. 2026 Jan 30;17:2189. doi: 10.1038/s41467-026-68700-0 (PMC12960827; doi:10.1038/s41467-026-68700-0)
Supplement: Supplementary file 4 — Source Data [file 41467_2026_68700_MOESM4_ESM.zip › Source Data/FigS5_data.csv]

supragranular	granular	infragranular
0.167143209	0.114165737	0.220094151
0.142308955	0.113180883	0.180073814
0.104221462	0.208897974	0.128951147
0.157265657	0.120388148	0.173824559
0.219685993	0.129921621	0.285915848
0.192929051	0.112456688	0.221281313
0.181614066	0.115478006	0.266064359
0.135306573	0.110931962	0.159492528
0.096336054	0.051838692	0.11498774
0.160164594	0.227810335	0.1984713
0.206147365	0.113306025	0.290401828
0.158176215	0.104072889	0.193128646
0.188533186	0.08591977	0.290808038
0.183850337	0.108143767	0.308721582
0.16810029	0.110792904	0.303525205
0.208404425	0.095467868	0.448323673
0.171732007	0.093886573	0.263918165
0.174282906	0.080743746	0.273262414
0.175827968	0.102099822	0.300696739
0.172301334	0.119627902	0.268381339
0.228596829	0.1201509	0.34679752
0.224661198	0.139898969	0.350160755
0.218710098	0.115105061	0.358327903
0.198884415	0.111272402	0.324397761
0.236881367	0.145617269	0.377188476
0.212425822	0.131335408	0.346578242
0.201061135	0.112784979	0.305353061
0.226072821	0.103664396	0.3803581
0.206931316	0.118721217	0.290025708
0.214235719	0.119943532	0.313526635
0.214447418	0.121678236	0.284468765
0.191498414	0.111993459	0.248407251
0.19304818	0.119086872	0.274336251
0.189945316	0.103425779	0.274062027
0.193595174	0.116203833	0.273129241
0.201848622	0.112650643	0.312614435
0.203702707	0.119420458	0.323177405
0.191340187	0.117081901	0.286629955
0.238267493	0.09289138	0.415026911
0.229151899	0.132831205	0.347499809
0.251382176	0.099197196	0.353870581
0.246880371	0.091071831	0.329584535
0.218139264	0.097543717	0.300488739
0.210927905	0.099975265	0.277824246
0.196929169	0.08000614	0.2806515
0.188373157	0.079942066	0.308864673
0.247694862	0.154140129	0.363894746
0.195891678	0.09564714	0.288766171
0.228660095	0.092178815	0.32165846
0.172694513	0.073250463	0.240299117
0.164278342	0.098242533	0.269893413
0.167593569	0.081835921	0.217339259
0.218196795	0.134053371	0.287041957
0.231345075	0.120837003	0.33529689
0.20165117	0.098684569	0.234552042
0.198434204	0.069523107	0.222330973
0.251029519	0.143489761	0.344736058
0.190692382	0.11016172	0.249763998
0.217617964	0.103806807	0.290014671
0.248863169	0.107090521	0.316458717
0.213079896	0.095867663	0.317498106
0.196426947	0.124654477	0.304127769
0.188231084	0.110264151	0.270751754
0.198834906	0.087123098	0.27469423
0.224681288	0.105497638	0.335544214
0.134861072	0.050202543	0.210624648
0.253861358	0.134540744	0.331224577
0.240064993	0.138663622	0.320235764
0.197053076	0.122789869	0.30670862
0.173900982	0.092375946	0.288319929
0.188054283	0.061684236	0.295847378
0.191963259	0.112533248	0.210687476
0.195461038	0.128767189	0.261055036
0.136535204	0.062077962	0.232762408
0.230034168	0.129367303	0.30340778
0.197212966	0.098007686	0.277711568
0.203944229	0.117663422	0.284834366
0.208536881	0.100850822	0.325190437
0.206594093	0.123858337	0.277336524
0.190617832	0.068731103	0.223299984
0.203189279	0.067029099	0.308003774
0.177384173	0.046666686	0.230306905
0.237032393	0.112857584	0.320971421
0.204811974	0.108591526	0.305063101
0.258485829	0.135790415	0.380226173
0.273822232	0.147092898	0.372360334
0.264389069	0.151890303	0.362855147
0.193377548	0.065347968	0.267787555
0.198555251	0.085389146	0.292537145
0.170476749	0.082233227	0.239829706
0.188535878	0.088290059	0.294214967
0.206670227	0.099538964	0.337001499
0.17929357	0.111303858	0.285548539
0.172353202	0.123198771	0.309081069
0.220205076	0.137360168	0.356337436
0.192389934	0.100985455	0.230494343
0.193211902	0.103262201	0.263392743
0.17375622	0.084313853	0.217434733
0.270296642	0.151936904	0.377098084
0.227050107	0.12175727	0.297403256
0.201781699	0.134788164	0.274133433
0.194406174	0.118181631	0.306772141
0.150195402	0.251389221	0.192092267
0.161350409	0.130345028	0.208957576
0.186389344	0.112163918	0.241290724
0.176469838	0.117493095	0.210788525
0.149809027	0.13233015	0.185873569
0.138996514	0.063109427	0.164749707
0.155968618	0.256206864	0.201875211
0.181722697	0.15825708	0.229661527
0.195933688	0.131214235	0.219780193
0.185148044	0.12432352	0.271925364
0.174699483	0.10802019	0.246653212
0.190859869	0.092424703	0.360647297
0.216677481	0.11392998	0.392941723
0.166486739	0.115052888	0.25091886
0.141305283	0.084113845	0.221820079
0.185828623	0.098883681	0.344320033
0.150489655	0.086377408	0.187740902
0.203329785	0.082401237	0.309864988
0.169055449	0.104989298	0.227476811
0.215620007	0.12421388	0.412507362
0.134964102	0.083229819	0.187552053
0.184223647	0.110789215	0.261306788
0.219167362	0.127748399	0.336685422
0.22678652	0.094815627	0.331003353
0.190799402	0.099610582	0.314788743
0.208132025	0.110273951	0.298461418
0.193979928	0.107373311	0.273898237
0.173876571	0.098843451	0.292258799
0.22526562	0.129011367	0.330221014
0.231806168	0.114390615	0.315700282
0.19558504	0.113560539	0.225002384
0.190873685	0.122012641	0.26584237
0.20605672	0.09481923	0.292874728
0.198510796	0.112090374	0.259258365
0.194373315	0.114891579	0.271458917
0.20946004	0.095450013	0.255831371
0.21412083	0.126822189	0.288416279
0.161330491	0.094991698	0.240865164
0.238182058	0.088945673	0.355829736
0.20525999	0.118316305	0.314983433
0.211740901	0.086435727	0.294629615
0.248215319	0.091815399	0.283502372
0.208030476	0.091920393	0.258833017
0.238767958	0.101154199	0.350283657
0.221280689	0.087647809	0.324451602
0.237266436	0.115781244	0.410375286
0.219132814	0.1201673	0.303939832
0.216998801	0.090629359	0.340866946
0.226294787	0.124465915	0.340103303
0.190318699	0.092398183	0.292618968
0.175812098	0.088319308	0.277782588
0.235899335	0.103869271	0.373136907
0.203864486	0.101408148	0.355810372
0.247380354	0.096360935	0.329353421
0.174914962	0.08762082	0.236239876
0.206952622	0.124504435	0.31271102
0.20530845	0.080058876	0.260442686
0.200946493	0.069789002	0.311389672
0.21296921	0.076072879	0.264919004
0.251715477	0.129138495	0.335658152
0.161960421	0.082014062	0.215692583
0.203458935	0.105291566	0.278635456
0.180156914	0.098771371	0.239280615
0.161552632	0.072426039	0.225077665
0.19924395	0.0919725	0.271976972
0.192838177	0.090728145	0.26758365
0.17277631	0.103602329	0.246501667
0.208474935	0.096562173	0.285775236
0.217237368	0.114327025	0.325803168
0.228834795	0.125304558	0.309652407
0.20008322	0.107323515	0.286426331
0.211892669	0.105536611	0.273147284
0.185377184	0.110272944	0.311020178
0.17870812	0.103170615	0.290073928
0.194627127	0.10488522	0.316660877
0.190413155	0.055219963	0.292619186
0.257125319	0.103863523	0.338585766
0.184985788	0.089560582	0.270461815
0.228846931	0.129848046	0.263209409
0.223361179	0.133599661	0.2899413
0.206332779	0.08688377	0.322616456
0.210196775	0.092585196	0.2805245
0.181913893	0.10749924	0.26302345
0.240587322	0.130435229	0.348772796
0.225516911	0.074104059	0.273677909
0.209814793	0.094601637	0.292841667
0.217071637	0.076783725	0.305708433
0.227926268	0.135918639	0.343033371
0.193107632	0.092035972	0.258730117
0.186994759	0.102656742	0.290756264
0.171788531	0.110990653	0.319915542
0.224459231	0.128396422	0.313738179
0.22666906	0.089836825	0.264210318
0.198608549	0.087658622	0.237710749
0.220317894	0.111129091	0.281151715
0.225559944	0.100273216	0.286587608
0.234718501	0.128461094	0.34369718
0.174765298	0.102812404	0.244845265
