# Supplementary material for: The biological role of local and global fMRI BOLD signal variability in multiscale human brain organization
Source: Nat Commun. 2026 Jan 30;17:2189. doi: 10.1038/s41467-026-68700-0 (PMC12960827; doi:10.1038/s41467-026-68700-0)
Supplement: Supplementary file 4 — Source Data [file 41467_2026_68700_MOESM4_ESM.zip › Source Data/FigS4_data.csv]

ROI_label	localVar_rank_diff	globalVar_rank_diff
17Networks_LH_VisCent_ExStr_1	33	119
17Networks_LH_VisCent_ExStr_2	155	8
17Networks_LH_VisCent_Striate_1	59	28
17Networks_LH_VisCent_ExStr_3	44	-3
17Networks_LH_VisCent_ExStr_4	117	19
17Networks_LH_VisCent_ExStr_5	30	20
17Networks_LH_VisPeri_ExStrInf_1	67	62
17Networks_LH_VisPeri_ExStrInf_2	58	114
17Networks_LH_VisPeri_ExStrInf_3	45	23
17Networks_LH_VisPeri_StriCal_1	6	93
17Networks_LH_VisPeri_ExStrSup_1	57	125
17Networks_LH_VisPeri_ExStrSup_2	1	51
17Networks_LH_SomMotA_1	-25	2
17Networks_LH_SomMotA_2	-71	-44
17Networks_LH_SomMotA_3	-66	-34
17Networks_LH_SomMotA_4	-121	-7
17Networks_LH_SomMotA_5	-109	7
17Networks_LH_SomMotA_6	-100	-5
17Networks_LH_SomMotA_7	-56	23
17Networks_LH_SomMotA_8	-71	13
17Networks_LH_SomMotB_Aud_1	-12	22
17Networks_LH_SomMotB_Aud_2	6	29
17Networks_LH_SomMotB_S2_1	29	-20
17Networks_LH_SomMotB_S2_2	24	-12
17Networks_LH_SomMotB_Aud_3	61	-29
17Networks_LH_SomMotB_S2_3	40	47
17Networks_LH_SomMotB_Cent_1	-51	-150
17Networks_LH_SomMotB_Cent_2	-14	-58
17Networks_LH_DorsAttnA_TempOcc_1	125	145
17Networks_LH_DorsAttnA_TempOcc_2	77	36
17Networks_LH_DorsAttnA_ParOcc_1	-55	27
17Networks_LH_DorsAttnA_SPL_1	84	69
17Networks_LH_DorsAttnA_SPL_2	-20	62
17Networks_LH_DorsAttnA_SPL_3	-43	11
17Networks_LH_DorsAttnB_PostC_1	-36	-50
17Networks_LH_DorsAttnB_PostC_2	37	-15
17Networks_LH_DorsAttnB_PostC_3	-56	38
17Networks_LH_DorsAttnB_PostC_4	-73	8
17Networks_LH_DorsAttnB_FEF_1	-25	44
17Networks_LH_SalVentAttnA_ParOper_1	25	-30
17Networks_LH_SalVentAttnA_Ins_1	16	-42
17Networks_LH_SalVentAttnA_FrOper_1	23	-147
17Networks_LH_SalVentAttnA_FrOper_2	14	-78
17Networks_LH_SalVentAttnA_ParMed_1	8	14
17Networks_LH_SalVentAttnA_FrMed_1	-29	24
17Networks_LH_SalVentAttnA_FrMed_2	-84	-15
17Networks_LH_SalVentAttnB_IPL_1	74	-123
17Networks_LH_SalVentAttnB_PFCl_1	-116	-57
17Networks_LH_SalVentAttnB_Ins_1	49	-34
17Networks_LH_SalVentAttnB_PFCmp_1	-43	-33
17Networks_LH_LimbicB_OFC_1	-5	-14
17Networks_LH_LimbicB_OFC_2	-3	-4
17Networks_LH_LimbicA_TempPole_1	-2	-25
17Networks_LH_LimbicA_TempPole_2	2	26
17Networks_LH_LimbicA_TempPole_3	0	41
17Networks_LH_LimbicA_TempPole_4	-4	-142
17Networks_LH_ContA_Temp_1	82	14
17Networks_LH_ContA_IPS_1	-15	-13
17Networks_LH_ContA_IPS_2	-71	-32
17Networks_LH_ContA_IPS_3	40	-70
17Networks_LH_ContA_PFCd_1	19	63
17Networks_LH_ContA_PFClv_1	-15	2
17Networks_LH_ContA_PFCl_1	-26	19
17Networks_LH_ContA_PFCl_2	-15	-2
17Networks_LH_ContA_PFCl_3	-84	1
17Networks_LH_ContA_Cingm_1	-11	-5
17Networks_LH_ContB_Temp_1	147	23
17Networks_LH_ContB_IPL_1	-81	-55
17Networks_LH_ContB_PFCl_1	-42	-17
17Networks_LH_ContB_PFClv_1	-72	-46
17Networks_LH_ContB_PFClv_2	-119	-43
17Networks_LH_ContC_pCun_1	-53	90
17Networks_LH_ContC_pCun_2	-2	132
17Networks_LH_ContC_Cingp_1	36	4
17Networks_LH_DefaultA_IPL_1	61	-86
17Networks_LH_DefaultA_PFCd_1	-136	39
17Networks_LH_DefaultA_pCunPCC_1	-55	-3
17Networks_LH_DefaultA_pCunPCC_2	29	69
17Networks_LH_DefaultA_pCunPCC_3	-36	56
17Networks_LH_DefaultA_PFCm_1	111	-8
17Networks_LH_DefaultA_PFCm_2	33	-55
17Networks_LH_DefaultA_PFCm_3	-9	23
17Networks_LH_DefaultB_Temp_1	19	27
17Networks_LH_DefaultB_Temp_2	7	15
17Networks_LH_DefaultB_Temp_3	-14	23
17Networks_LH_DefaultB_Temp_4	-3	-51
17Networks_LH_DefaultB_IPL_1	45	-85
17Networks_LH_DefaultB_PFCd_1	-38	-54
17Networks_LH_DefaultB_PFCd_2	-175	-112
17Networks_LH_DefaultB_PFCd_3	-86	-47
17Networks_LH_DefaultB_PFCd_4	-43	-102
17Networks_LH_DefaultB_PFCv_1	68	-23
17Networks_LH_DefaultB_PFCv_2	75	-61
17Networks_LH_DefaultB_PFCv_3	-68	-100
17Networks_LH_DefaultB_PFCv_4	-83	-63
17Networks_LH_DefaultC_IPL_1	92	-23
17Networks_LH_DefaultC_Rsp_1	28	107
17Networks_LH_DefaultC_PHC_1	2	28
17Networks_LH_TempPar_1	54	-10
17Networks_LH_TempPar_2	56	-18
17Networks_RH_VisCent_ExStr_1	57	139
17Networks_RH_VisCent_ExStr_2	116	55
17Networks_RH_VisCent_Striate_1	34	22
17Networks_RH_VisCent_ExStr_3	135	-2
17Networks_RH_VisCent_ExStr_4	118	31
17Networks_RH_VisCent_ExStr_5	12	33
17Networks_RH_VisPeri_ExStrInf_1	67	114
17Networks_RH_VisPeri_ExStrInf_2	68	71
17Networks_RH_VisPeri_StriCal_1	8	90
17Networks_RH_VisPeri_ExStrSup_1	97	99
17Networks_RH_VisPeri_ExStrSup_2	41	138
17Networks_RH_VisPeri_ExStrSup_3	-2	1
17Networks_RH_SomMotA_1	-57	-50
17Networks_RH_SomMotA_2	-63	-19
17Networks_RH_SomMotA_3	-43	-5
17Networks_RH_SomMotA_4	-78	-69
17Networks_RH_SomMotA_5	-48	-3
17Networks_RH_SomMotA_6	-121	-27
17Networks_RH_SomMotA_7	-39	-5
17Networks_RH_SomMotA_8	-67	-7
17Networks_RH_SomMotA_9	-58	-12
17Networks_RH_SomMotA_10	-90	2
17Networks_RH_SomMotA_11	-44	4
17Networks_RH_SomMotB_Aud_1	-18	19
17Networks_RH_SomMotB_Aud_2	12	12
17Networks_RH_SomMotB_S2_1	29	-72
17Networks_RH_SomMotB_S2_2	26	-11
17Networks_RH_SomMotB_S2_3	-42	-49
17Networks_RH_SomMotB_S2_4	6	-31
17Networks_RH_SomMotB_Cent_1	34	-119
17Networks_RH_DorsAttnA_TempOcc_1	148	151
17Networks_RH_DorsAttnA_ParOcc_1	35	71
17Networks_RH_DorsAttnA_SPL_1	68	-3
17Networks_RH_DorsAttnA_SPL_2	-16	40
17Networks_RH_DorsAttnA_SPL_3	68	33
17Networks_RH_DorsAttnA_SPL_4	-17	25
17Networks_RH_DorsAttnB_PostC_1	-22	-85
17Networks_RH_DorsAttnB_PostC_2	54	-40
17Networks_RH_DorsAttnB_PostC_3	-51	10
17Networks_RH_DorsAttnB_PostC_4	-50	5
17Networks_RH_DorsAttnB_FEF_1	-8	26
17Networks_RH_SalVentAttnA_ParOper_1	-113	-39
17Networks_RH_SalVentAttnA_PrC_1	31	-78
17Networks_RH_SalVentAttnA_Ins_1	56	-136
17Networks_RH_SalVentAttnA_Ins_2	-11	28
17Networks_RH_SalVentAttnA_FrOper_1	-12	-23
17Networks_RH_SalVentAttnA_FrMed_1	16	10
17Networks_RH_SalVentAttnA_ParMed_1	10	11
17Networks_RH_SalVentAttnA_ParMed_2	13	55
17Networks_RH_SalVentAttnA_FrMed_2	-100	5
17Networks_RH_SalVentAttnB_IPL_1	-3	-142
17Networks_RH_SalVentAttnB_PFClv_1	0	-74
17Networks_RH_SalVentAttnB_PFCl_1	-141	-50
17Networks_RH_SalVentAttnB_Ins_1	17	-3
17Networks_RH_SalVentAttnB_Ins_2	58	5
17Networks_RH_SalVentAttnB_PFCmp_1	-9	-12
17Networks_RH_LimbicB_OFC_1	1	-20
17Networks_RH_LimbicB_OFC_2	-13	58
17Networks_RH_LimbicB_OFC_3	9	-25
17Networks_RH_LimbicB_OFC_4	-4	-87
17Networks_RH_LimbicA_TempPole_1	9	62
17Networks_RH_LimbicA_TempPole_2	5	55
17Networks_RH_LimbicA_TempPole_3	-1	-9
17Networks_RH_LimbicA_TempPole_4	-6	120
17Networks_RH_ContA_IPS_1	2	-44
17Networks_RH_ContA_IPS_2	-105	-26
17Networks_RH_ContA_PFCd_1	15	-33
17Networks_RH_ContA_PFCl_1	87	84
17Networks_RH_ContA_PFCl_2	-18	22
17Networks_RH_ContA_Cingm_1	-6	52
17Networks_RH_ContB_Temp_1	161	113
17Networks_RH_ContB_Temp_2	75	34
17Networks_RH_ContB_IPL_1	-87	-59
17Networks_RH_ContB_IPL_2	-37	-48
17Networks_RH_ContB_PFCld_1	-87	-21
17Networks_RH_ContB_PFCld_2	-78	-41
17Networks_RH_ContB_PFClv_1	-3	-63
17Networks_RH_ContB_PFClv_2	3	-78
17Networks_RH_ContB_PFCmp_1	-101	-9
17Networks_RH_ContB_PFCld_3	-98	-51
17Networks_RH_ContC_pCun_1	9	118
17Networks_RH_ContC_pCun_2	-63	113
17Networks_RH_ContC_Cingp_1	101	-10
17Networks_RH_DefaultA_IPL_1	89	-15
17Networks_RH_DefaultA_PFCd_1	-55	12
17Networks_RH_DefaultA_pCunPCC_1	-25	42
17Networks_RH_DefaultA_PFCm_1	52	-64
17Networks_RH_DefaultA_PFCm_2	37	-29
17Networks_RH_DefaultA_PFCm_3	-3	27
17Networks_RH_DefaultB_Temp_1	-85	9
17Networks_RH_DefaultB_AntTemp_1	83	-45
17Networks_RH_DefaultB_PFCd_1	-97	-51
17Networks_RH_DefaultB_PFCv_1	12	-46
17Networks_RH_DefaultC_IPL_1	-26	7
17Networks_RH_DefaultC_Rsp_1	78	76
17Networks_RH_DefaultC_PHC_1	130	79
17Networks_RH_TempPar_1	102	29
17Networks_RH_TempPar_2	65	-36
17Networks_RH_TempPar_3	-24	-60
17Networks_RH_TempPar_4	58	-11
