# Supplementary material for: The biological role of local and global fMRI BOLD signal variability in multiscale human brain organization
Source: Nat Commun. 2026 Jan 30;17:2189. doi: 10.1038/s41467-026-68700-0 (PMC12960827; doi:10.1038/s41467-026-68700-0)
Supplement: Supplementary file 4 — Source Data [file 41467_2026_68700_MOESM4_ESM.zip › Source Data/Fig2B_groupreliability.csv]

ROI_number	ROI_label	networks	YoungSample1_n150_localVar	YoungSample2_localVar	YoungSample1_n150_globalVar	YoungSample2_globalVar
1	17Networks_LH_VisCent_ExStr_1	Visual	1.61870482	0.650755409	1.473481175	-0.50181979
2	17Networks_LH_VisCent_ExStr_2	Visual	1.320702315	-1.406168308	2.274647135	1.827258351
3	17Networks_LH_VisCent_Striate_1	Visual	2.878755065	0.582720186	2.360204895	1.088663548
4	17Networks_LH_VisCent_ExStr_3	Visual	2.203191544	0.715135678	2.18142167	2.972924721
5	17Networks_LH_VisCent_ExStr_4	Visual	1.856144274	-0.198418747	1.07569579	0.939432655
6	17Networks_LH_VisCent_ExStr_5	Visual	2.1078208	0.837966305	0.824789999	0.482120432
7	17Networks_LH_VisPeri_ExStrInf_1	Visual	0.075174808	-0.498950869	0.465172326	-0.534625908
8	17Networks_LH_VisPeri_ExStrInf_2	Visual	1.575057974	0.358176841	1.098177558	-0.513774233
9	17Networks_LH_VisPeri_ExStrInf_3	Visual	0.226981789	-0.041888402	0.403215272	-0.102651507
10	17Networks_LH_VisPeri_StriCal_1	Visual	1.75131488	1.227003098	0.815692428	-0.518240076
11	17Networks_LH_VisPeri_ExStrSup_1	Visual	1.036077879	0.112248764	0.862176928	-0.723243093
12	17Networks_LH_VisPeri_ExStrSup_2	Visual	1.992025706	1.661060065	1.316160789	0.340528878
13	17Networks_LH_SomMotA_1	SomMot	-1.046651875	-0.67955139	-2.032571928	-1.880873751
14	17Networks_LH_SomMotA_2	SomMot	0.151706914	1.995942283	-0.522836192	-0.092465004
15	17Networks_LH_SomMotA_3	SomMot	-0.013900608	1.07543689	-0.669307323	-0.339700185
16	17Networks_LH_SomMotA_4	SomMot	-0.638925181	1.142892702	-1.299940997	-0.872972037
17	17Networks_LH_SomMotA_5	SomMot	-0.551931472	1.061296759	-1.540331236	-1.459039092
18	17Networks_LH_SomMotA_6	SomMot	-1.026663347	0.350168247	-1.479052477	-1.086101984
19	17Networks_LH_SomMotA_7	SomMot	-0.661305335	0.160347177	-0.808885094	-1.172537902
20	17Networks_LH_SomMotA_8	SomMot	-0.653989469	0.429631436	-1.281282438	-1.297341247
21	17Networks_LH_SomMotB_Aud_1	SomMot	-0.524617747	-0.073235023	-1.348195006	-1.714215703
22	17Networks_LH_SomMotB_Aud_2	SomMot	-0.03624692	0.087133986	-1.262688242	-1.920364944
23	17Networks_LH_SomMotB_S2_1	SomMot	-0.555405091	-0.858377204	-1.929895387	-1.063223653
24	17Networks_LH_SomMotB_S2_2	SomMot	0.072601002	0.033934657	-2.075412943	-1.397841939
25	17Networks_LH_SomMotB_S2_3	SomMot	0.08986594	-0.351614633	-2.165306841	-1.000312701
26	17Networks_LH_SomMotB_Cent_1	SomMot	0.621751326	0.181745906	-0.54976005	-1.552629526
27	17Networks_LH_SomMotB_Cent_2	SomMot	-0.319381805	0.496302195	-1.601107957	0.977095305
28	17Networks_LH_SomMotB_Aud_3	SomMot	0.027840304	0.421198566	-1.464642421	-0.386224381
29	17Networks_LH_DorsAttnA_TempOcc_2	DorsAttn	0.765309299	-1.030209855	0.793710223	-1.40868769
30	17Networks_LH_DorsAttnA_ParOcc_1	DorsAttn	0.719243016	-0.096057992	0.134791645	-0.544614298
31	17Networks_LH_DorsAttnA_TempOcc_1	DorsAttn	-0.77377496	0.044831057	0.203380146	-0.442194618
32	17Networks_LH_DorsAttnA_SPL_1	DorsAttn	1.215762031	-0.046819034	0.817856536	-0.180263101
33	17Networks_LH_DorsAttnA_SPL_2	DorsAttn	1.324053394	1.892863076	0.788559141	-0.140919877
34	17Networks_LH_DorsAttnA_SPL_3	DorsAttn	0.602630918	1.96214502	0.526856576	0.145894171
35	17Networks_LH_DorsAttnB_PostC_3	DorsAttn	-0.097634012	0.559072822	-1.100227172	-0.287930615
36	17Networks_LH_DorsAttnB_PostC_1	DorsAttn	0.358337685	0.098482138	-0.522106901	-0.485692673
37	17Networks_LH_DorsAttnB_PostC_2	DorsAttn	0.062796294	1.006579327	-0.121244929	-0.840197604
38	17Networks_LH_DorsAttnB_PostC_4	DorsAttn	-0.298564479	0.755295313	-0.88736284	-0.842049528
39	17Networks_LH_DorsAttnB_FEF_1	DorsAttn	-0.842099047	-0.318400031	-0.624708681	-1.638187165
40	17Networks_LH_SalVentAttnA_ParOper_1	SalVentAttn	0.347574552	0.228830485	-1.256536056	-0.569365472
41	17Networks_LH_SalVentAttnA_Ins_1	SalVentAttn	-0.79140782	-1.149649802	-1.739911877	-0.599660726
42	17Networks_LH_SalVentAttnA_FrOper_1	SalVentAttn	-0.73475133	-1.20039236	-2.231357429	0.55354531
43	17Networks_LH_SalVentAttnA_FrOper_2	SalVentAttn	-0.03567988	0.017005457	-1.04377025	0.069513706
44	17Networks_LH_SalVentAttnA_FrMed_1	SalVentAttn	-0.860002917	-1.078206129	-1.683931742	-2.173830525
45	17Networks_LH_SalVentAttnA_ParMed_1	SalVentAttn	-0.852929288	-0.297776658	-1.16800271	-1.446654892
46	17Networks_LH_SalVentAttnA_FrMed_2	SalVentAttn	-0.910845261	0.229205081	-1.886873658	-1.117927691
47	17Networks_LH_SalVentAttnB_IPL_1	SalVentAttn	0.805162432	-0.060690886	-0.372864664	1.496922561
48	17Networks_LH_SalVentAttnB_Ins_1	SalVentAttn	-0.543719765	1.248054794	-0.766936259	-0.069669425
49	17Networks_LH_SalVentAttnB_PFCl_1	SalVentAttn	-0.262846153	-0.821930346	0.468146922	0.953574953
50	17Networks_LH_SalVentAttnB_PFCmp_1	SalVentAttn	-0.960899903	-0.236098094	0.238333135	0.406996937
51	17Networks_LH_LimbicB_OFC_1	Limbic	-1.571170143	-1.655259035	0.263580069	0.124469384
52	17Networks_LH_LimbicB_OFC_2	Limbic	-1.88346984	-2.270464985	0.288320509	0.061843605
53	17Networks_LH_LimbicA_TempPole_1	Limbic	-1.914059548	-2.574940792	-0.294742899	-0.254272366
54	17Networks_LH_LimbicA_TempPole_2	Limbic	-1.837196823	-2.752911401	0.031521967	-0.569849679
55	17Networks_LH_LimbicA_TempPole_3	Limbic	-1.662987656	-2.150250863	0.645037357	-0.009888901
56	17Networks_LH_LimbicA_TempPole_4	Limbic	-1.162516504	-1.38520612	-0.566308468	2.105464647
57	17Networks_LH_ContA_Temp_1	Control	0.287798372	-0.504158072	0.467968684	0.063810582
58	17Networks_LH_ContA_IPS_3	Control	0.469312324	0.808379472	0.799351459	1.128899818
59	17Networks_LH_ContA_PFCd_1	Control	-0.873602523	0.105597642	0.593075996	1.225436102
60	17Networks_LH_ContA_PFCl_2	Control	0.047786072	-0.148166135	-0.241136796	0.3680524
61	17Networks_LH_ContA_IPS_1	Control	1.372657846	0.752246007	0.924951896	0.008832139
62	17Networks_LH_ContA_IPS_2	Control	0.663763694	0.963445991	0.74868579	0.710151289
63	17Networks_LH_ContA_PFClv_1	Control	0.123475203	0.711471602	0.969919887	0.859994363
64	17Networks_LH_ContA_PFCl_1	Control	0.088260388	0.561607242	0.496785331	0.340819587
65	17Networks_LH_ContA_PFCl_3	Control	-0.342528282	0.873506505	0.040272468	-0.294691982
66	17Networks_LH_ContA_Cingm_1	Control	-1.334970759	-1.25417398	-0.307822606	-0.52719145
67	17Networks_LH_ContB_IPL_1	Control	1.392910504	-1.070190281	0.387203053	-0.176732756
68	17Networks_LH_ContB_Temp_1	Control	-0.399323331	0.756570017	0.551465813	2.269470629
69	17Networks_LH_ContB_PFClv_1	Control	0.290322076	1.116324086	0.506920148	0.697476687
70	17Networks_LH_ContB_PFClv_2	Control	-0.196514786	0.880685034	0.567227013	1.652768697
71	17Networks_LH_ContB_PFCl_1	Control	-0.412696045	1.962582223	0.246085503	0.64226537
72	17Networks_LH_ContC_pCun_2	Control	0.292516131	1.683752969	0.574075813	-0.602237115
73	17Networks_LH_ContC_pCun_1	Control	1.676340559	1.259370756	1.439543648	-0.591575019
74	17Networks_LH_ContC_Cingp_1	Control	-0.396300338	-0.786156145	1.787803592	1.67928289
75	17Networks_LH_DefaultA_IPL_1	Default	2.320804608	0.547867318	0.118531873	1.507790768
76	17Networks_LH_DefaultA_PFCm_1	Default	-1.124414753	0.733429472	0.597589381	-0.026791242
77	17Networks_LH_DefaultA_PFCm_2	Default	-0.692168835	0.136108588	0.465593166	0.209117058
78	17Networks_LH_DefaultA_PFCm_3	Default	-0.446667932	-0.73262434	0.463267653	-0.58389815
79	17Networks_LH_DefaultA_PFCd_1	Default	-0.589411802	0.038610387	0.47889666	-0.440660475
80	17Networks_LH_DefaultA_pCunPCC_1	Default	0.912842321	-0.558937633	0.862825022	1.15072606
81	17Networks_LH_DefaultA_pCunPCC_2	Default	-0.724613182	-1.50814915	0.347892638	1.065548035
82	17Networks_LH_DefaultA_pCunPCC_3	Default	0.14558304	0.52261029	1.277424201	0.934338635
83	17Networks_LH_DefaultB_PFCv_2	Default	-0.92165426	-1.742245099	0.618855168	0.113193569
84	17Networks_LH_DefaultB_Temp_1	Default	-1.231410042	-1.932971263	0.251882202	-0.186114811
85	17Networks_LH_DefaultB_Temp_2	Default	-1.064404917	-0.928359949	-0.228065011	-0.661325782
86	17Networks_LH_DefaultB_Temp_3	Default	-0.583440574	-0.304451611	-0.230855427	0.094777697
87	17Networks_LH_DefaultB_Temp_4	Default	0.245841845	-0.025930846	0.108952564	1.397390282
88	17Networks_LH_DefaultB_IPL_1	Default	0.80608082	1.977390398	-0.091238048	0.190488922
89	17Networks_LH_DefaultB_PFCv_1	Default	-1.017954024	2.276123515	-0.099721192	1.580441853
90	17Networks_LH_DefaultB_PFCv_3	Default	-0.25080227	1.017206233	0.029617295	0.21101328
91	17Networks_LH_DefaultB_PFCv_4	Default	-0.064619316	0.625034827	-0.290980094	0.987861687
92	17Networks_LH_DefaultB_PFCd_1	Default	-0.002318262	-0.734452382	0.312083115	0.21584274
93	17Networks_LH_DefaultB_PFCd_2	Default	-0.054752334	-1.060875347	0.047403973	0.675783956
94	17Networks_LH_DefaultB_PFCd_3	Default	-0.57815916	0.448995284	-0.237923559	1.052293861
95	17Networks_LH_DefaultB_PFCd_4	Default	-0.877499095	0.24070364	0.075109108	0.79673856
96	17Networks_LH_DefaultC_IPL_1	Default	1.353116336	-0.0778217	0.77721082	1.326165671
97	17Networks_LH_DefaultC_Rsp_1	Default	0.558482366	0.33598656	0.979337791	-0.492829347
98	17Networks_LH_DefaultC_PHC_1	Default	-1.305400142	-1.805523866	0.710516098	0.141649513
99	17Networks_LH_TempPar_1	Default	0.225012214	-0.115384831	-0.195143441	-0.365874141
100	17Networks_LH_TempPar_2	Default	0.437674513	-0.021959934	-0.330762841	-0.403987774
101	17Networks_RH_VisCent_ExStr_1	Visual	1.108173457	0.134736565	0.922300604	-0.904747908
102	17Networks_RH_VisCent_ExStr_2	Visual	1.168529682	-0.545635291	0.903232097	0.063508183
103	17Networks_RH_VisCent_Striate_1	Visual	2.063861725	0.772122997	2.25145489	1.173825884
104	17Networks_RH_VisCent_ExStr_3	Visual	1.685869237	-0.583302887	2.067386906	2.740364342
105	17Networks_RH_VisCent_ExStr_4	Visual	2.030864385	-0.150653159	1.421419307	0.7969176
106	17Networks_RH_VisCent_ExStr_5	Visual	1.997511412	1.12737171	1.712249941	0.881547431
107	17Networks_RH_VisPeri_ExStrInf_1	Visual	1.147603071	0.060910471	0.949223471	-0.572040609
108	17Networks_RH_VisPeri_ExStrInf_2	Visual	0.159930197	-0.369204975	0.389629567	-0.657495192
109	17Networks_RH_VisPeri_StriCal_1	Visual	2.970392366	1.69236922	1.868706862	-0.064362526
110	17Networks_RH_VisPeri_ExStrSup_1	Visual	1.133575366	-0.241796152	0.676062671	-0.621249172
111	17Networks_RH_VisPeri_ExStrSup_2	Visual	1.707787553	0.613866361	1.013483262	-0.718461931
112	17Networks_RH_VisPeri_ExStrSup_3	Visual	1.720885709	1.620981966	0.605379872	0.529206358
113	17Networks_RH_SomMotA_1	SomMot	0.198983597	1.491504419	-0.942378509	-0.219513729
114	17Networks_RH_SomMotA_2	SomMot	-0.225936006	0.739388027	-1.520147255	-0.730189345
115	17Networks_RH_SomMotA_3	SomMot	-0.886448988	-0.118524843	-2.0108145	-1.501904663
116	17Networks_RH_SomMotA_4	SomMot	-0.260293728	0.879197073	-0.504793544	0.160820921
117	17Networks_RH_SomMotA_5	SomMot	-0.154407436	0.618801313	-0.799730586	-0.657760676
118	17Networks_RH_SomMotA_6	SomMot	-0.707372852	0.992777547	-1.356289492	-0.653486178
119	17Networks_RH_SomMotA_7	SomMot	-0.42507642	0.208617363	-1.568914688	-1.163386569
120	17Networks_RH_SomMotA_8	SomMot	-0.989560648	0.009982683	-1.719634321	-1.220195709
121	17Networks_RH_SomMotA_9	SomMot	-0.624752145	0.244764023	-1.24037481	-0.690579714
122	17Networks_RH_SomMotA_10	SomMot	-0.718202036	0.598197921	-0.703654797	-0.682690274
123	17Networks_RH_SomMotA_11	SomMot	-0.539000109	0.200621985	-1.199795438	-0.934757376
124	17Networks_RH_SomMotB_Aud_1	SomMot	-0.220235339	0.158143113	-1.294288869	-1.537397301
125	17Networks_RH_SomMotB_Aud_2	SomMot	-0.001049567	0.070676119	-0.98643402	-1.085262774
126	17Networks_RH_SomMotB_S2_1	SomMot	-0.560115117	-0.877638841	-2.117665278	-0.464018092
127	17Networks_RH_SomMotB_S2_2	SomMot	-0.205067819	-0.288456333	-1.941565032	-1.256027662
128	17Networks_RH_SomMotB_S2_3	SomMot	0.165848683	0.971355017	-1.926409347	-0.579360322
129	17Networks_RH_SomMotB_S2_4	SomMot	0.233806402	0.411708879	-1.985552713	-0.761483162
130	17Networks_RH_SomMotB_Cent_1	SomMot	0.850547197	0.400691702	-0.552603443	1.102238271
131	17Networks_RH_DorsAttnA_SPL_1	DorsAttn	1.726419313	-0.804288015	0.90848418	-1.221498208
132	17Networks_RH_DorsAttnA_TempOcc_1	DorsAttn	-0.200404465	-0.371005834	0.34449126	-0.707912735
133	17Networks_RH_DorsAttnA_ParOcc_1	DorsAttn	0.635243688	-0.04689035	0.0718929	-0.177152669
134	17Networks_RH_DorsAttnA_SPL_2	DorsAttn	1.565654208	1.964521848	1.063946928	0.418911697
135	17Networks_RH_DorsAttnA_SPL_3	DorsAttn	0.570544492	-0.079474897	0.659933607	0.076797119
136	17Networks_RH_DorsAttnA_SPL_4	DorsAttn	0.711657717	0.986951215	0.354675588	-0.195686671
137	17Networks_RH_DorsAttnB_PostC_1	DorsAttn	0.326101242	0.800990454	-1.231965437	0.088641739
138	17Networks_RH_DorsAttnB_PostC_2	DorsAttn	0.053554678	-0.352405392	-0.12751297	0.043877485
139	17Networks_RH_DorsAttnB_PostC_3	DorsAttn	0.055966799	0.954627006	0.008228226	-0.483349159
140	17Networks_RH_DorsAttnB_PostC_4	DorsAttn	-0.132700218	0.678877211	-0.894250258	-0.766256018
141	17Networks_RH_DorsAttnB_FEF_1	DorsAttn	-0.723204653	-0.373976712	-0.831004939	-1.268690881
142	17Networks_RH_SalVentAttnA_ParMed_1	SalVentAttn	-1.06506171	0.468108221	-1.790164628	-0.654509042
143	17Networks_RH_SalVentAttnA_ParOper_1	SalVentAttn	0.881080209	0.44268127	-1.297648657	-0.049356715
144	17Networks_RH_SalVentAttnA_PrC_1	SalVentAttn	-0.392710762	-1.216134598	-0.538568181	2.083629483
145	17Networks_RH_SalVentAttnA_Ins_1	SalVentAttn	-0.958594301	-0.798025251	-0.556806396	-1.132922427
146	17Networks_RH_SalVentAttnA_Ins_2	SalVentAttn	-0.656683505	-0.26136872	-1.373399855	-0.662597211
147	17Networks_RH_SalVentAttnA_FrOper_1	SalVentAttn	-0.476791049	-0.391891999	-1.580018922	-1.592044735
148	17Networks_RH_SalVentAttnA_FrMed_1	SalVentAttn	-0.815422035	-1.046585434	-1.538325067	-1.547445986
149	17Networks_RH_SalVentAttnA_ParMed_2	SalVentAttn	-0.751299797	-0.973285912	-0.409822831	-1.702637181
150	17Networks_RH_SalVentAttnA_FrMed_2	SalVentAttn	-0.995492851	0.38843195	-1.218776312	-1.01432518
151	17Networks_RH_SalVentAttnB_Ins_2	SalVentAttn	-0.286604598	-0.039479644	-0.557353488	2.212411387
152	17Networks_RH_SalVentAttnB_IPL_1	SalVentAttn	0.975236321	0.809039157	0.331886855	1.549368298
153	17Networks_RH_SalVentAttnB_Ins_1	SalVentAttn	-0.826914702	1.221340033	0.176077533	0.684693492
154	17Networks_RH_SalVentAttnB_PFClv_1	SalVentAttn	0.085714782	0.099634392	0.974580319	1.356756864
155	17Networks_RH_SalVentAttnB_PFCl_1	SalVentAttn	-0.04434501	-0.67298191	0.950095353	1.057598607
156	17Networks_RH_SalVentAttnB_PFCmp_1	SalVentAttn	-0.742159213	-0.417789343	0.413150067	0.298068762
157	17Networks_RH_LimbicB_OFC_1	Limbic	-1.780936344	-2.442918593	0.555127121	0.884400993
158	17Networks_RH_LimbicB_OFC_2	Limbic	-1.50946879	-1.250982707	-0.009224751	-1.140780181
159	17Networks_RH_LimbicB_OFC_4	Limbic	-0.958786858	-1.392917359	0.344659101	0.407401469
160	17Networks_RH_LimbicB_OFC_3	Limbic	-1.332119407	-1.556467684	0.330191612	2.786380644
161	17Networks_RH_LimbicA_TempPole_4	Limbic	-1.3043316	-2.188298355	0.147324755	-0.756677389
162	17Networks_RH_LimbicA_TempPole_1	Limbic	-1.7401079	-2.709074468	0.388777985	-0.542066519
163	17Networks_RH_LimbicA_TempPole_2	Limbic	-1.759063351	-2.161199903	-0.017271706	-0.252161727
164	17Networks_RH_LimbicA_TempPole_3	Limbic	-1.799525907	-1.824491908	0.488815116	-1.435189578
165	17Networks_RH_ContA_IPS_2	Control	0.571213963	0.630643177	0.560824304	1.515598072
166	17Networks_RH_ContA_PFCd_1	Control	-0.843487164	0.606769096	0.383387768	0.470736947
167	17Networks_RH_ContA_PFCl_1	Control	-0.04392428	0.004985283	-0.079435714	0.027458122
168	17Networks_RH_ContA_IPS_1	Control	1.421559657	-0.002716898	1.528487437	-0.018596326
169	17Networks_RH_ContA_PFCl_2	Control	-0.076621648	0.342525407	0.824239936	0.421136159
170	17Networks_RH_ContA_Cingm_1	Control	-1.329497773	-1.403802075	0.103441046	-0.701062771
171	17Networks_RH_ContB_IPL_2	Control	1.270437231	-1.81726732	0.95316699	-0.547451248
172	17Networks_RH_ContB_Temp_2	Control	-0.144191342	-1.224442838	0.719484446	0.092043802
173	17Networks_RH_ContB_PFClv_1	Control	-0.702457637	0.595923054	0.528123057	2.581011856
174	17Networks_RH_ContB_PFClv_2	Control	-0.164381575	0.488947349	0.607732615	2.41329772
175	17Networks_RH_ContB_PFCld_1	Control	-0.134885961	1.454401032	0.781509824	1.299330314
176	17Networks_RH_ContB_PFCld_2	Control	-0.337860089	0.795889722	0.040556659	0.175188403
177	17Networks_RH_ContB_PFCmp_1	Control	-0.770661843	-0.673418117	-0.036049587	0.457614438
178	17Networks_RH_ContB_IPL_1	Control	2.107983146	1.716984777	0.230725338	1.449518855
179	17Networks_RH_ContB_Temp_1	Control	-1.01969011	0.387398584	0.060825303	-0.100393206
180	17Networks_RH_ContB_PFCld_3	Control	-0.65624806	0.74189551	0.22266551	0.793681963
181	17Networks_RH_ContC_pCun_1	Control	1.442143361	0.968566826	1.255094927	-0.532523883
182	17Networks_RH_ContC_Cingp_1	Control	-0.393554063	0.605940394	1.500657041	-0.436253389
183	17Networks_RH_ContC_pCun_2	Control	0.362763925	-0.797653866	0.86669972	1.299090056
184	17Networks_RH_DefaultA_IPL_1	Default	1.186464923	-0.082552096	0.477113289	0.548241795
185	17Networks_RH_DefaultA_PFCm_1	Default	-0.561801118	0.284979049	0.418201137	0.043087188
186	17Networks_RH_DefaultA_PFCm_2	Default	-0.9481754	-0.453370118	0.442805918	-0.339145223
187	17Networks_RH_DefaultA_PFCm_3	Default	-0.093702923	-0.575596942	0.101753725	0.881341627
188	17Networks_RH_DefaultA_PFCd_1	Default	-0.485590421	-0.909100672	0.545350265	1.043885144
189	17Networks_RH_DefaultA_pCunPCC_1	Default	0.407965873	0.622035985	0.425273724	-0.138004482
190	17Networks_RH_DefaultB_AntTemp_1	Default	-1.090279285	0.090035443	0.077893088	-0.326727491
191	17Networks_RH_DefaultB_Temp_1	Default	-0.014111399	-1.135353994	-0.072234399	0.138759344
192	17Networks_RH_DefaultB_PFCv_1	Default	-0.269018144	1.228319747	0.118107567	0.601348318
193	17Networks_RH_DefaultB_PFCd_1	Default	-0.229960605	-0.096301917	-0.005289154	0.173074688
194	17Networks_RH_DefaultC_PHC_1	Default	-0.752302259	-0.231500189	0.873664374	0.88946948
195	17Networks_RH_DefaultC_IPL_1	Default	1.405516739	0.052209694	0.72925239	-0.419420265
196	17Networks_RH_DefaultC_Rsp_1	Default	0.429906112	-1.650171724	1.069141084	-0.069834314
197	17Networks_RH_TempPar_3	Default	0.433126405	-0.73960182	0.014469531	-0.598869506
198	17Networks_RH_TempPar_4	Default	0.322788084	-0.182350388	-0.281483963	-0.088953425
199	17Networks_RH_TempPar_1	Default	-0.529396602	0.015029194	-0.246319564	0.154237979
200	17Networks_RH_TempPar_2	Default	0.062866983	-0.358186362	-0.113045481	-0.308358993
