# Supplementary material for: The biological role of local and global fMRI BOLD signal variability in multiscale human brain organization
Source: Nat Commun. 2026 Jan 30;17:2189. doi: 10.1038/s41467-026-68700-0 (PMC12960827; doi:10.1038/s41467-026-68700-0)
Supplement: Supplementary file 4 — Source Data [file 41467_2026_68700_MOESM4_ESM.zip › Source Data/Fig4_data.csv]

ROI_number	ROI_label	networks	YoungSample1_globalVar	YoungSample2_globalVar
1	17Networks_LH_VisCent_ExStr_1	Visual	0.015640996	0.018198643
2	17Networks_LH_VisCent_ExStr_2	Visual	0.017259167	0.025769717
3	17Networks_LH_VisCent_Striate_1	Visual	0.017431974	0.023368786
4	17Networks_LH_VisCent_ExStr_3	Visual	0.017070873	0.029493905
5	17Networks_LH_VisCent_ExStr_4	Visual	0.014837561	0.022883685
6	17Networks_LH_VisCent_ExStr_5	Visual	0.014330789	0.021397112
7	17Networks_LH_VisPeri_ExStrInf_1	Visual	0.013604444	0.018092001
8	17Networks_LH_VisPeri_ExStrInf_2	Visual	0.014882969	0.018159783
9	17Networks_LH_VisPeri_ExStrInf_3	Visual	0.013479305	0.019496209
10	17Networks_LH_VisPeri_StriCal_1	Visual	0.014312414	0.018145266
11	17Networks_LH_VisPeri_ExStrSup_1	Visual	0.014406302	0.017478868
12	17Networks_LH_VisPeri_ExStrSup_2	Visual	0.015323245	0.020936844
13	17Networks_LH_SomMotA_1	SomMot	0.008559575	0.013715788
14	17Networks_LH_SomMotA_2	SomMot	0.011608894	0.019529322
15	17Networks_LH_SomMotA_3	SomMot	0.011313056	0.018725641
16	17Networks_LH_SomMotA_4	SomMot	0.010039321	0.016992148
17	17Networks_LH_SomMotA_5	SomMot	0.009553788	0.015087035
18	17Networks_LH_SomMotA_6	SomMot	0.009677557	0.016299332
19	17Networks_LH_SomMotA_7	SomMot	0.011031141	0.016018357
20	17Networks_LH_SomMotA_8	SomMot	0.010077007	0.015612662
21	17Networks_LH_SomMotB_Aud_1	SomMot	0.009941859	0.014257539
22	17Networks_LH_SomMotB_Aud_2	SomMot	0.010114563	0.013587415
23	17Networks_LH_SomMotB_S2_1	SomMot	0.008766958	0.016373702
24	17Networks_LH_SomMotB_S2_2	SomMot	0.008473046	0.015285967
25	17Networks_LH_SomMotB_S2_3	SomMot	0.008291481	0.016578205
26	17Networks_LH_SomMotB_Cent_1	SomMot	0.011554514	0.014782803
27	17Networks_LH_SomMotB_Cent_2	SomMot	0.009431033	0.023006114
28	17Networks_LH_SomMotB_Aud_3	SomMot	0.009706662	0.018574406
29	17Networks_LH_DorsAttnA_TempOcc_2	DorsAttn	0.014268015	0.015250711
30	17Networks_LH_DorsAttnA_ParOcc_1	DorsAttn	0.012937151	0.018059532
31	17Networks_LH_DorsAttnA_TempOcc_1	DorsAttn	0.013075684	0.018392465
32	17Networks_LH_DorsAttnA_SPL_1	DorsAttn	0.014316785	0.019243919
33	17Networks_LH_DorsAttnA_SPL_2	DorsAttn	0.014257611	0.019371811
34	17Networks_LH_DorsAttnA_SPL_3	DorsAttn	0.013729032	0.02030415
35	17Networks_LH_DorsAttnB_PostC_3	DorsAttn	0.010442697	0.018893927
36	17Networks_LH_DorsAttnB_PostC_1	DorsAttn	0.011610367	0.018251067
37	17Networks_LH_DorsAttnB_PostC_2	DorsAttn	0.012420016	0.017098687
38	17Networks_LH_DorsAttnB_PostC_4	DorsAttn	0.010872634	0.017092667
39	17Networks_LH_DorsAttnB_FEF_1	DorsAttn	0.011403135	0.014504683
40	17Networks_LH_SalVentAttnA_ParOper_1	SalVentAttn	0.010126989	0.017979074
41	17Networks_LH_SalVentAttnA_Ins_1	SalVentAttn	0.009150681	0.017880594
42	17Networks_LH_SalVentAttnA_FrOper_1	SalVentAttn	0.008158074	0.021629291
43	17Networks_LH_SalVentAttnA_FrOper_2	SalVentAttn	0.010556727	0.020055862
44	17Networks_LH_SalVentAttnA_FrMed_1	SalVentAttn	0.009263748	0.012763481
45	17Networks_LH_SalVentAttnA_ParMed_1	SalVentAttn	0.010305806	0.015127292
46	17Networks_LH_SalVentAttnA_FrMed_2	SalVentAttn	0.008853852	0.016195877
47	17Networks_LH_SalVentAttnB_IPL_1	SalVentAttn	0.011911802	0.024695903
48	17Networks_LH_SalVentAttnB_Ins_1	SalVentAttn	0.011115868	0.019603423
49	17Networks_LH_SalVentAttnB_PFCl_1	SalVentAttn	0.013610452	0.022929657
50	17Networks_LH_SalVentAttnB_PFCmp_1	SalVentAttn	0.013146281	0.02115291
51	17Networks_LH_LimbicB_OFC_1	Limbic	0.013197274	0.020234505
52	17Networks_LH_LimbicB_OFC_2	Limbic	0.013247244	0.020030929
53	17Networks_LH_LimbicA_TempPole_1	Limbic	0.01206959	0.019003339
54	17Networks_LH_LimbicA_TempPole_2	Limbic	0.01272857	0.0179775
55	17Networks_LH_LimbicA_TempPole_3	Limbic	0.01396773	0.01979775
56	17Networks_LH_LimbicA_TempPole_4	Limbic	0.01152109	0.026674075
57	17Networks_LH_ContA_Temp_1	Control	0.013610092	0.020037323
58	17Networks_LH_ContA_IPS_3	Control	0.014279409	0.023499581
59	17Networks_LH_ContA_PFCd_1	Control	0.01386278	0.023813389
60	17Networks_LH_ContA_PFCl_2	Control	0.012177862	0.021026314
61	17Networks_LH_ContA_IPS_1	Control	0.014533093	0.019858606
62	17Networks_LH_ContA_IPS_2	Control	0.014177076	0.022138366
63	17Networks_LH_ContA_PFClv_1	Control	0.014623918	0.022625457
64	17Networks_LH_ContA_PFCl_1	Control	0.013668295	0.020937789
65	17Networks_LH_ContA_PFCl_3	Control	0.012746244	0.018871948
66	17Networks_LH_ContA_Cingm_1	Control	0.012043172	0.018116168
67	17Networks_LH_ContB_IPL_1	Control	0.013446964	0.019255395
68	17Networks_LH_ContB_Temp_1	Control	0.013778737	0.027207205
69	17Networks_LH_ContB_PFClv_1	Control	0.013688765	0.022097165
70	17Networks_LH_ContB_PFClv_2	Control	0.013810571	0.025202508
71	17Networks_LH_ContB_PFCl_1	Control	0.013161939	0.021917691
72	17Networks_LH_ContC_pCun_2	Control	0.013824404	0.017872219
73	17Networks_LH_ContC_pCun_1	Control	0.01557245	0.017906878
74	17Networks_LH_ContC_Cingp_1	Control	0.016275855	0.025288697
75	17Networks_LH_DefaultA_IPL_1	Default	0.01290431	0.024731232
76	17Networks_LH_DefaultA_PFCm_1	Default	0.013871896	0.019742806
77	17Networks_LH_DefaultA_PFCm_2	Default	0.013605294	0.020509667
78	17Networks_LH_DefaultA_PFCm_3	Default	0.013600597	0.017931833
79	17Networks_LH_DefaultA_PFCd_1	Default	0.013632164	0.018397452
80	17Networks_LH_DefaultA_pCunPCC_1	Default	0.014407611	0.023570531
81	17Networks_LH_DefaultA_pCunPCC_2	Default	0.013367566	0.023293645
82	17Networks_LH_DefaultA_pCunPCC_3	Default	0.015245006	0.022867126
83	17Networks_LH_DefaultB_PFCv_2	Default	0.013914848	0.020197851
84	17Networks_LH_DefaultB_Temp_1	Default	0.013173647	0.019224897
85	17Networks_LH_DefaultB_Temp_2	Default	0.012204264	0.017680141
86	17Networks_LH_DefaultB_Temp_3	Default	0.012198628	0.020137987
87	17Networks_LH_DefaultB_Temp_4	Default	0.012884962	0.024372356
88	17Networks_LH_DefaultB_IPL_1	Default	0.012480623	0.020449113
89	17Networks_LH_DefaultB_PFCv_1	Default	0.012463489	0.024967397
90	17Networks_LH_DefaultB_PFCv_3	Default	0.012724723	0.020515831
91	17Networks_LH_DefaultB_PFCv_4	Default	0.01207719	0.023041112
92	17Networks_LH_DefaultB_PFCd_1	Default	0.013295239	0.02053153
93	17Networks_LH_DefaultB_PFCd_2	Default	0.012760648	0.022026649
94	17Networks_LH_DefaultB_PFCd_3	Default	0.012184352	0.02325056
95	17Networks_LH_DefaultB_PFCd_4	Default	0.012816606	0.022419833
96	17Networks_LH_DefaultC_IPL_1	Default	0.01423469	0.024140828
97	17Networks_LH_DefaultC_Rsp_1	Default	0.01464294	0.018227868
98	17Networks_LH_DefaultC_PHC_1	Default	0.014099982	0.020290352
99	17Networks_LH_TempPar_1	Default	0.012270758	0.018640558
100	17Networks_LH_TempPar_2	Default	0.011996838	0.018516663
101	17Networks_RH_VisCent_ExStr_1	Visual	0.014527738	0.016888855
102	17Networks_RH_VisCent_ExStr_2	Visual	0.014489224	0.02003634
103	17Networks_RH_VisCent_Striate_1	Visual	0.017212324	0.023645621
104	17Networks_RH_VisCent_ExStr_3	Visual	0.016840549	0.028737927
105	17Networks_RH_VisCent_ExStr_4	Visual	0.015535843	0.022420415
106	17Networks_RH_VisCent_ExStr_5	Visual	0.016123254	0.022695519
107	17Networks_RH_VisPeri_ExStrInf_1	Visual	0.014582116	0.017970378
108	17Networks_RH_VisPeri_ExStrInf_2	Visual	0.013451865	0.017692593
109	17Networks_RH_VisPeri_StriCal_1	Visual	0.016439261	0.019620674
110	17Networks_RH_VisPeri_ExStrSup_1	Visual	0.014030394	0.017810417
111	17Networks_RH_VisPeri_ExStrSup_2	Visual	0.014711906	0.01749441
112	17Networks_RH_VisPeri_ExStrSup_3	Visual	0.013887631	0.021550173
113	17Networks_RH_SomMotA_1	SomMot	0.010761515	0.019116328
114	17Networks_RH_SomMotA_2	SomMot	0.009594555	0.017456288
115	17Networks_RH_SomMotA_3	SomMot	0.00860352	0.014947693
116	17Networks_RH_SomMotA_4	SomMot	0.011645336	0.020352672
117	17Networks_RH_SomMotA_5	SomMot	0.011049631	0.01769173
118	17Networks_RH_SomMotA_6	SomMot	0.00992551	0.017705625
119	17Networks_RH_SomMotA_7	SomMot	0.009496056	0.016048105
120	17Networks_RH_SomMotA_8	SomMot	0.009191637	0.015863437
121	17Networks_RH_SomMotA_9	SomMot	0.010159631	0.017585046
122	17Networks_RH_SomMotA_10	SomMot	0.011243682	0.017610692
123	17Networks_RH_SomMotA_11	SomMot	0.010241592	0.016791304
124	17Networks_RH_SomMotB_Aud_1	SomMot	0.010050737	0.014832318
125	17Networks_RH_SomMotB_Aud_2	SomMot	0.010672533	0.01630206
126	17Networks_RH_SomMotB_S2_1	SomMot	0.008387706	0.018321524
127	17Networks_RH_SomMotB_S2_2	SomMot	0.008743388	0.015746959
128	17Networks_RH_SomMotB_S2_3	SomMot	0.008773999	0.017946584
129	17Networks_RH_SomMotB_S2_4	SomMot	0.008654543	0.017354562
130	17Networks_RH_SomMotB_Cent_1	SomMot	0.011548771	0.023412913
131	17Networks_RH_DorsAttnA_SPL_1	DorsAttn	0.014499832	0.015859203
132	17Networks_RH_DorsAttnA_TempOcc_1	DorsAttn	0.013360696	0.017528702
133	17Networks_RH_DorsAttnA_ParOcc_1	DorsAttn	0.01281011	0.01925403
134	17Networks_RH_DorsAttnA_SPL_2	DorsAttn	0.014813831	0.021191641
135	17Networks_RH_DorsAttnA_SPL_3	DorsAttn	0.013997817	0.020079538
136	17Networks_RH_DorsAttnA_SPL_4	DorsAttn	0.013381266	0.019193782
137	17Networks_RH_DorsAttnB_PostC_1	DorsAttn	0.010176616	0.020118041
138	17Networks_RH_DorsAttnB_PostC_2	DorsAttn	0.012407356	0.019972527
139	17Networks_RH_DorsAttnB_PostC_3	DorsAttn	0.012681522	0.018258685
140	17Networks_RH_DorsAttnB_PostC_4	DorsAttn	0.010858723	0.017339047
141	17Networks_RH_DorsAttnB_FEF_1	DorsAttn	0.010986464	0.015705795
142	17Networks_RH_SalVentAttnA_ParMed_1	SalVentAttn	0.009049182	0.0177023
143	17Networks_RH_SalVentAttnA_ParOper_1	SalVentAttn	0.010043951	0.019669453
144	17Networks_RH_SalVentAttnA_PrC_1	SalVentAttn	0.011577119	0.026603096
145	17Networks_RH_SalVentAttnA_Ins_1	SalVentAttn	0.011540282	0.016147134
146	17Networks_RH_SalVentAttnA_Ins_2	SalVentAttn	0.009890951	0.017676008
147	17Networks_RH_SalVentAttnA_FrOper_1	SalVentAttn	0.009473628	0.014654677
148	17Networks_RH_SalVentAttnA_FrMed_1	SalVentAttn	0.00955784	0.014799653
149	17Networks_RH_SalVentAttnA_ParMed_2	SalVentAttn	0.011837155	0.014295177
150	17Networks_RH_SalVentAttnA_FrMed_2	SalVentAttn	0.010203255	0.016532655
151	17Networks_RH_SalVentAttnB_Ins_2	SalVentAttn	0.011539177	0.027021724
152	17Networks_RH_SalVentAttnB_IPL_1	SalVentAttn	0.013335238	0.024866387
153	17Networks_RH_SalVentAttnB_Ins_1	SalVentAttn	0.013020539	0.022055611
154	17Networks_RH_SalVentAttnB_PFClv_1	SalVentAttn	0.014633331	0.02424027
155	17Networks_RH_SalVentAttnB_PFCl_1	SalVentAttn	0.014583877	0.023267804
156	17Networks_RH_SalVentAttnB_PFCmp_1	SalVentAttn	0.013499371	0.02079882
157	17Networks_RH_LimbicB_OFC_1	Limbic	0.013786132	0.022704795
158	17Networks_RH_LimbicB_OFC_2	Limbic	0.012646271	0.016121591
159	17Networks_RH_LimbicB_OFC_4	Limbic	0.013361035	0.021154225
160	17Networks_RH_LimbicB_OFC_3	Limbic	0.013331814	0.028887511
161	17Networks_RH_LimbicA_TempPole_4	Limbic	0.012962465	0.017370184
162	17Networks_RH_LimbicA_TempPole_1	Limbic	0.013450145	0.018067814
163	17Networks_RH_LimbicA_TempPole_2	Limbic	0.012630018	0.0190102
164	17Networks_RH_LimbicA_TempPole_3	Limbic	0.013652197	0.015164562
165	17Networks_RH_ContA_IPS_2	Control	0.013797639	0.024756611
166	17Networks_RH_ContA_PFCd_1	Control	0.013439258	0.021360108
167	17Networks_RH_ContA_PFCl_1	Control	0.012504461	0.019919153
168	17Networks_RH_ContA_IPS_1	Control	0.015752096	0.019769445
169	17Networks_RH_ContA_PFCl_2	Control	0.014329678	0.021198872
170	17Networks_RH_ContA_Cingm_1	Control	0.01287383	0.017550969
171	17Networks_RH_ContB_IPL_2	Control	0.014590081	0.01805031
172	17Networks_RH_ContB_Temp_2	Control	0.014118096	0.0201291
173	17Networks_RH_ContB_PFClv_1	Control	0.01373159	0.028219924
174	17Networks_RH_ContB_PFClv_2	Control	0.013892383	0.02767474
175	17Networks_RH_ContB_PFCld_1	Control	0.014243373	0.024053595
176	17Networks_RH_ContB_PFCld_2	Control	0.012746818	0.020399376
177	17Networks_RH_ContB_PFCmp_1	Control	0.012592091	0.021317451
178	17Networks_RH_ContB_IPL_1	Control	0.013130915	0.024541809
179	17Networks_RH_ContB_Temp_1	Control	0.012787756	0.01950355
180	17Networks_RH_ContB_PFCld_3	Control	0.013114636	0.022409897
181	17Networks_RH_ContC_pCun_1	Control	0.015199906	0.018098834
182	17Networks_RH_ContC_Cingp_1	Control	0.015695885	0.018411778
183	17Networks_RH_ContC_pCun_2	Control	0.014415437	0.024052814
184	17Networks_RH_DefaultA_IPL_1	Default	0.013628562	0.021612051
185	17Networks_RH_DefaultA_PFCm_1	Default	0.013509573	0.019969958
186	17Networks_RH_DefaultA_PFCm_2	Default	0.013559269	0.018727445
187	17Networks_RH_DefaultA_PFCm_3	Default	0.012870422	0.02269485
188	17Networks_RH_DefaultA_PFCd_1	Default	0.013766385	0.023223226
189	17Networks_RH_DefaultA_pCunPCC_1	Default	0.013523858	0.019381288
190	17Networks_RH_DefaultB_AntTemp_1	Default	0.012822229	0.018767811
191	17Networks_RH_DefaultB_Temp_1	Default	0.012519006	0.020280957
192	17Networks_RH_DefaultB_PFCv_1	Default	0.012903453	0.021784683
193	17Networks_RH_DefaultB_PFCd_1	Default	0.01265422	0.020392505
194	17Networks_RH_DefaultC_PHC_1	Default	0.014429504	0.022721271
195	17Networks_RH_DefaultC_IPL_1	Default	0.014137825	0.018466497
196	17Networks_RH_DefaultC_Rsp_1	Default	0.014824322	0.019602887
197	17Networks_RH_TempPar_3	Default	0.012694128	0.017883166
198	17Networks_RH_TempPar_4	Default	0.01209637	0.019540737
199	17Networks_RH_TempPar_1	Default	0.012167394	0.020331273
200	17Networks_RH_TempPar_2	Default	0.012436577	0.018827521
