# Supplementary material for: The biological role of local and global fMRI BOLD signal variability in multiscale human brain organization
Source: Nat Commun. 2026 Jan 30;17:2189. doi: 10.1038/s41467-026-68700-0 (PMC12960827; doi:10.1038/s41467-026-68700-0)
Supplement: Supplementary file 4 — Source Data [file 41467_2026_68700_MOESM4_ESM.zip › Source Data/Fig5_data.csv]

ROI_number	ROI_Label	Network	MolecularGrad1	YoungSample1_localVar	YoungSample2_localVar	YoungSample1_globalVar	YoungSample2_globalVar	FuncGrad1	HistGrad1	MicroGrad1
1	17Networks_LH_VisCent_ExStr_1	1	1.657258388	1.61870482	0.650755409	1.473481175	-0.50181979	-1.045990764	1.909280596	0.295184835
2	17Networks_LH_VisCent_ExStr_2	1	2.128495204	1.320702315	-1.406168308	2.274647135	1.827258351	-0.072997598	0.363508735	0.555818856
3	17Networks_LH_VisCent_Striate_1	1	2.680979746	2.878755065	0.582720186	2.360204895	1.088663548	-0.857972761	0.571989589	1.157396659
4	17Networks_LH_VisCent_ExStr_3	1	2.242242021	2.203191544	0.715135678	2.18142167	2.972924721	-0.857972761	0.801968578	0.742534511
5	17Networks_LH_VisCent_ExStr_4	1	0.999151801	1.856144274	-0.198418747	1.07569579	0.939432655	-0.944147679	2.0230465	-0.390665765
6	17Networks_LH_VisCent_ExStr_5	1	1.606884798	2.1078208	0.837966305	0.824789999	0.482120432	-1.043379403	1.848096971	0.624054842
7	17Networks_LH_VisPeri_ExStrInf_1	2	1.054400256	0.075174808	-0.498950869	0.465172326	-0.534625908	-0.928479512	1.681588728	0.279094921
8	17Networks_LH_VisPeri_ExStrInf_2	2	2.242242021	1.575057974	0.358176841	1.098177558	-0.513774233	-1.087772543	1.84307299	0.88818599
9	17Networks_LH_VisPeri_ExStrInf_3	2	-0.339810736	0.226981789	-0.041888402	0.403215272	-0.102651507	-0.803134177	1.410083379	0.416138806
10	17Networks_LH_VisPeri_StriCal_1	2	2.17724384	1.75131488	1.227003098	0.815692428	-0.518240076	-0.972872652	1.3132153	1.6541587
11	17Networks_LH_VisPeri_ExStrSup_1	2	1.307893163	1.036077879	0.112248764	0.862176928	-0.723243093	-1.072104376	1.497600786	1.569331942
12	17Networks_LH_VisPeri_ExStrSup_2	2	1.787254751	1.992025706	1.661060065	1.316160789	0.340528878	-1.095606626	1.429193673	0.949501179
13	17Networks_LH_SomMotA_1	3	-0.455182508	-1.046651875	-0.67955139	-2.032571928	-1.880873751	-1.113886155	-0.264661823	0.195884633
14	17Networks_LH_SomMotA_2	3	0.976402438	0.151706914	1.995942283	-0.522836192	-0.092465004	-1.333240492	-0.129906836	1.764246016
15	17Networks_LH_SomMotA_3	3	1.49313798	-0.013900608	1.07543689	-0.669307323	-0.339700185	-1.338463214	0.260945957	2.021104452
16	17Networks_LH_SomMotA_4	3	0.825281666	-0.638925181	1.142892702	-1.299940997	-0.872972037	-1.317572325	-0.953335736	2.264315506
17	17Networks_LH_SomMotA_5	3	0.839906257	-0.551931472	1.061296759	-1.540331236	-1.459039092	-1.314960963	-0.175975007	1.851401463
18	17Networks_LH_SomMotA_6	3	-0.005021353	-1.026663347	0.350168247	-1.479052477	-1.086101984	-1.200061073	-0.586114658	1.058960399
19	17Networks_LH_SomMotA_7	3	0.659536303	-0.661305335	0.160347177	-0.808885094	-1.172537902	-1.304515519	-0.143050543	1.788063734
20	17Networks_LH_SomMotA_8	3	1.168147073	-0.653989469	0.429631436	-1.281282438	-1.297341247	-1.197449711	0.879670525	2.220298526
21	17Networks_LH_SomMotB_Aud_1	4	-0.321936236	-0.524617747	-0.073235023	-1.348195006	-1.714215703	-0.800522816	-0.290630282	1.083188594
22	17Networks_LH_SomMotB_Aud_2	4	0.662786212	-0.03624692	0.087133986	-1.262688242	-1.920364944	-0.873640928	-0.245257715	1.126836407
23	17Networks_LH_SomMotB_S2_1	4	0.103801852	-0.555405091	-0.858377204	-1.929895387	-1.063223653	-1.079938459	-0.541031609	0.795293507
24	17Networks_LH_SomMotB_S2_2	4	-0.406433872	0.072601002	0.033934657	-2.075412943	-1.397841939	-1.004208986	-0.007791649	0.374219727
25	17Networks_LH_SomMotB_Aud_3	4	0.266297306	0.08986594	-0.351614633	-2.165306841	-1.000312701	-0.575945757	0.599125565	-0.40175685
26	17Networks_LH_SomMotB_S2_3	4	1.112898619	0.621751326	0.181745906	-0.54976005	-1.552629526	-1.134777044	-0.797676612	0.062185952
27	17Networks_LH_SomMotB_Cent_1	4	0.511665441	-0.319381805	0.496302195	-1.601107957	0.977095305	-1.197449711	0.682187024	1.550550533
28	17Networks_LH_SomMotB_Cent_2	4	0.259797487	0.027840304	0.421198566	-1.464642421	-0.386224381	-0.99115218	-0.597752461	2.096359904
29	17Networks_LH_DorsAttnA_TempOcc_1	5	-0.010042463	0.765309299	-1.030209855	0.793710223	-1.40868769	-0.270416501	1.25916491	-1.162738794
30	17Networks_LH_DorsAttnA_TempOcc_2	5	0.586413349	0.719243016	-0.096057992	0.134791645	-0.544614298	-0.894531817	0.966718153	-1.089994749
31	17Networks_LH_DorsAttnA_ParOcc_1	5	0.875655257	-0.77377496	0.044831057	0.203380146	-0.442194618	-0.918034068	1.090671976	-0.57736079
32	17Networks_LH_DorsAttnA_SPL_1	5	0.950403165	1.215762031	-0.046819034	0.817856536	-0.180263101	-0.10381166	1.490964256	0.178897304
33	17Networks_LH_DorsAttnA_SPL_2	5	0.765158348	1.324053394	1.892863076	0.788559141	-0.140919877	-0.549832145	2.17197592	0.33717617
34	17Networks_LH_DorsAttnA_SPL_3	5	0.726159439	0.602630918	1.96214502	0.526856576	0.145894171	-0.965038569	0.957033731	0.541182924
35	17Networks_LH_DorsAttnB_PostC_1	6	0.336170351	-0.097634012	0.559072822	-1.100227172	-0.287930615	-0.886697734	0.280459944	0.092728403
36	17Networks_LH_DorsAttnB_PostC_2	6	0.58316344	0.358337685	0.098482138	-0.522106901	-0.485692673	-1.038156681	-0.106956256	0.767569112
37	17Networks_LH_DorsAttnB_PostC_3	6	0.542539577	0.062796294	1.006579327	-0.121244929	-0.840197604	-1.226174684	0.428963424	1.721652949
38	17Networks_LH_DorsAttnB_PostC_4	6	0.37516926	-0.298564479	0.755295313	-0.88736284	-0.842049528	-1.074715737	0.899280523	0.456408067
39	17Networks_LH_DorsAttnB_FEF_1	6	-0.224438964	-0.842099047	-0.318400031	-0.624708681	-1.638187165	-0.414041365	-1.114466522	0.953339406
40	17Networks_LH_SalVentAttnA_ParOper_1	7	0.014218108	0.347574552	0.228830485	-1.256536056	-0.569365472	-0.693457009	-0.072976362	-0.162148778
41	17Networks_LH_SalVentAttnA_Ins_1	7	-1.110039186	-0.79140782	-1.149649802	-1.739911877	-0.599660726	-0.667343397	-0.031369423	0.274104005
42	17Networks_LH_SalVentAttnA_FrOper_1	7	-1.269284731	-0.73475133	-1.20039236	-2.231357429	0.55354531	-0.805745538	-1.01162593	-0.388843393
43	17Networks_LH_SalVentAttnA_FrOper_2	7	-1.071040278	-0.03567988	0.017005457	-1.04377025	0.069513706	0.051303193	-0.925923003	0.209580461
44	17Networks_LH_SalVentAttnA_ParMed_1	7	-0.023594584	-0.860002917	-1.078206129	-1.683931742	-2.173830525	-0.667343397	0.017092731	-0.2658109
45	17Networks_LH_SalVentAttnA_FrMed_1	7	-1.296908958	-0.852929288	-0.297776658	-1.16800271	-1.446654892	-0.698679731	-0.667980159	-0.811495713
46	17Networks_LH_SalVentAttnA_FrMed_2	7	-0.245563373	-0.910845261	0.229205081	-1.886873658	-1.117927691	-0.89975454	-0.993139115	0.581481879
47	17Networks_LH_SalVentAttnB_IPL_1	8	-0.090380215	0.805162432	-0.060690886	-0.372864664	1.496922561	-0.066991467	0.699337812	-0.551664418
48	17Networks_LH_SalVentAttnB_PFCl_1	8	-0.445432781	-0.543719765	1.248054794	-0.766936259	-0.069669425	0.165158539	-0.438030087	-0.818671583
49	17Networks_LH_SalVentAttnB_Ins_1	8	-1.032041369	-0.262846153	-0.821930346	0.468146922	0.953574953	-0.084226451	-1.487256028	-0.810744762
50	17Networks_LH_SalVentAttnB_PFCmp_1	8	-1.966390227	-0.960899903	-0.236098094	0.238333135	0.406996937	0.06443834	-1.128147841	-1.182748153
51	17Networks_LH_LimbicB_OFC_1	9	-1.345657594	-1.571170143	-1.655259035	0.263580069	0.124469384	0.654005348	-0.77459235	-0.516406704
52	17Networks_LH_LimbicB_OFC_2	9	-1.257910049	-1.88346984	-2.270464985	0.288320509	0.061843605	1.296400192	-0.464812509	-0.803074542
53	17Networks_LH_LimbicA_TempPole_1	10	-2.047637954	-1.914059548	-2.574940792	-0.294742899	-0.254272366	0.421594205	-0.717456685	-0.53010744
54	17Networks_LH_LimbicA_TempPole_2	10	-1.381406594	-1.837196823	-2.752911401	0.031521967	-0.569849679	0.633114458	-0.0653779	-1.387911778
55	17Networks_LH_LimbicA_TempPole_3	10	-2.145135226	-1.662987656	-2.150250863	0.645037357	-0.009888901	0.708843932	-0.54949883	-0.546440985
56	17Networks_LH_LimbicA_TempPole_4	10	-1.917641591	-1.162516504	-1.38520612	-0.566308468	2.105464647	0.002470739	-0.041232033	-0.243920282
57	17Networks_LH_ContA_Temp_1	11	0.146538156	0.287798372	-0.504158072	0.467968684	0.063810582	-0.147160255	1.445668487	-1.204953181
58	17Networks_LH_ContA_IPS_1	11	0.711534848	0.469312324	0.808379472	0.799351459	1.128899818	1.144941245	1.230224985	-0.514505692
59	17Networks_LH_ContA_IPS_2	11	0.263047397	-0.873602523	0.105597642	0.593075996	1.225436102	0.575664513	0.455501977	-0.097332205
60	17Networks_LH_ContA_IPS_3	11	0.599412986	0.047786072	-0.148166135	-0.241136796	0.3680524	-0.351368697	0.22289263	0.604886691
61	17Networks_LH_ContA_PFCd_1	11	-0.645302189	1.372657846	0.752246007	0.924951896	0.008832139	0.033676505	-1.143260296	0.353906447
62	17Networks_LH_ContA_PFClv_1	11	-0.082580433	0.663763694	0.963445991	0.74868579	0.710151289	0.450319177	-0.70881779	-0.07728106
63	17Networks_LH_ContA_PFCl_1	11	0.055865693	0.123475203	0.711471602	0.969919887	0.859994363	0.964757325	-0.282802584	-0.151875417
64	17Networks_LH_ContA_PFCl_2	11	-0.25856301	0.088260388	0.561607242	0.496785331	0.340819587	-0.080309409	-0.52224863	0.343695528
65	17Networks_LH_ContA_PFCl_3	11	-0.221189055	-0.342528282	0.873506505	0.040272468	-0.294691982	0.868136962	-1.082569439	0.516308858
66	17Networks_LH_ContA_Cingm_1	11	-1.738896592	-1.334970759	-1.25417398	-0.307822606	-0.52719145	0.303821817	-0.494266674	-1.060833022
67	17Networks_LH_ContB_Temp_1	12	-0.547804917	1.392910504	-1.070190281	0.387203053	-0.176732756	1.38257511	0.798002005	-1.5873944
68	17Networks_LH_ContB_IPL_1	12	0.042866057	-0.399323331	0.756570017	0.551465813	2.269470629	1.442636416	1.361446524	-0.829746544
69	17Networks_LH_ContB_PFCl_1	12	-0.2910621	0.290322076	1.116324086	0.506920148	0.697476687	1.67765892	-0.482694066	-0.227427153
70	17Networks_LH_ContB_PFClv_1	12	-0.552679781	-0.196514786	0.880685034	0.567227013	1.652768697	1.544479502	-1.248817878	-0.710546143
71	17Networks_LH_ContB_PFClv_2	12	-0.227688873	-0.412696045	1.962582223	0.246085503	0.64226537	1.160609412	-1.050416739	-0.828784508
72	17Networks_LH_ContC_pCun_1	13	1.041400619	0.292516131	1.683752969	0.574075813	-0.602237115	0.724512099	1.842803491	0.925622998
73	17Networks_LH_ContC_pCun_2	13	0.511665441	1.676340559	1.259370756	1.439543648	-0.591575019	-0.205132472	1.438642069	-0.188277759
74	17Networks_LH_ContC_Cingp_1	13	0.279296942	-0.396300338	-0.786156145	1.787803592	1.67928289	0.299904775	-0.283096376	-0.779440394
75	17Networks_LH_DefaultA_IPL_1	14	0.280921896	2.320804608	0.547867318	0.118531873	1.507790768	1.74555431	0.866763321	-1.045333425
76	17Networks_LH_DefaultA_PFCd_1	14	-0.437308008	-1.124414753	0.733429472	0.597589381	-0.026791242	1.400854638	-0.764677767	-0.608100179
77	17Networks_LH_DefaultA_pCunPCC_1	14	0.334545396	-0.692168835	0.136108588	0.465593166	0.209117058	1.664602115	0.556507908	-0.397368516
78	17Networks_LH_DefaultA_pCunPCC_2	14	-0.185440055	-0.446667932	-0.73262434	0.463267653	-0.58389815	1.434802333	-0.814616144	-1.220126426
79	17Networks_LH_DefaultA_pCunPCC_3	14	0.438542486	-0.589411802	0.038610387	0.47889666	-0.440660475	1.069211771	1.161218252	-0.303744461
80	17Networks_LH_DefaultA_PFCm_1	14	-1.386281458	0.912842321	-0.558937633	0.862825022	1.15072606	1.421745527	-0.990635671	-1.229237333
81	17Networks_LH_DefaultA_PFCm_2	14	-0.796422961	-0.724613182	-1.50814915	0.347892638	1.065548035	1.604540808	-0.910949126	-0.994462972
82	17Networks_LH_DefaultA_PFCm_3	14	-1.625149774	0.14558304	0.52261029	1.277424201	0.934338635	1.160609412	-1.256104981	-1.259426991
83	17Networks_LH_DefaultB_Temp_1	15	-1.363532094	-0.92165426	-1.742245099	0.618855168	0.113193569	1.567981752	-0.431443656	-0.954397385
84	17Networks_LH_DefaultB_Temp_2	15	-0.949168687	-1.231410042	-1.932971263	0.251882202	-0.186114811	1.706383893	0.121970188	-1.274220053
85	17Networks_LH_DefaultB_Temp_3	15	-0.945918778	-1.064404917	-0.928359949	-0.228065011	-0.661325782	0.899473296	0.105808918	-0.43976825
86	17Networks_LH_DefaultB_Temp_4	15	-0.321936236	-0.583440574	-0.304451611	-0.230855427	0.094777697	1.379963749	0.639397959	-1.365867361
87	17Networks_LH_DefaultB_IPL_1	15	0.014624347	0.245841845	-0.025930846	0.108952564	1.397390282	1.489640917	0.921440479	-1.097076031
88	17Networks_LH_DefaultB_PFCd_1	15	-0.967043187	0.80608082	1.977390398	-0.091238048	0.190488922	1.675047559	-0.857015465	-0.767294512
89	17Networks_LH_DefaultB_PFCd_2	15	-0.627427689	-1.017954024	2.276123515	-0.099721192	1.580441853	1.758611116	-0.693218437	-0.739356154
90	17Networks_LH_DefaultB_PFCd_3	15	-0.765548825	-0.25080227	1.017206233	0.029617295	0.21101328	1.309456998	-0.861258107	-0.762281889
91	17Networks_LH_DefaultB_PFCd_4	15	-0.635552462	-0.064619316	0.625034827	-0.290980094	0.987861687	1.100548105	-1.152442381	-0.454594887
92	17Networks_LH_DefaultB_PFCv_1	15	-1.439904957	-0.002318262	-0.734452382	0.312083115	0.21584274	1.06660041	-1.477175647	-0.147966286
93	17Networks_LH_DefaultB_PFCv_2	15	-0.263437873	-0.054752334	-1.060875347	0.047403973	0.675783956	0.774127961	-1.084213222	-1.018339776
94	17Networks_LH_DefaultB_PFCv_3	15	-0.474681963	-0.57815916	0.448995284	-0.237923559	1.052293861	1.393020555	-1.30450352	-0.49700083
95	17Networks_LH_DefaultB_PFCv_4	15	-0.377184691	-0.877499095	0.24070364	0.075109108	0.79673856	1.346016054	-1.183109494	-0.101300523
96	17Networks_LH_DefaultC_IPL_1	16	0.495415895	1.353116336	-0.0778217	0.77721082	1.326165671	0.70362121	1.256425129	-0.949522914
97	17Networks_LH_DefaultC_Rsp_1	16	0.54741444	0.558482366	0.33598656	0.979337791	-0.492829347	0.787184767	1.099989983	0.06565604
98	17Networks_LH_DefaultC_PHC_1	16	-0.536430235	-1.305400142	-1.805523866	0.710516098	0.141649513	0.437262372	0.306554645	-0.561772812
99	17Networks_LH_TempPar_1	17	0.237048124	0.225012214	-0.115384831	-0.195143441	-0.365874141	0.136694703	0.549942848	-0.974721105
100	17Networks_LH_TempPar_2	17	0.222423533	0.437674513	-0.021959934	-0.330762841	-0.403987774	0.588721319	0.798450984	-0.948252927
101	17Networks_RH_VisCent_ExStr_1	1	1.033275847	1.108173457	0.134736565	0.922300604	-0.904747908	-1.05904757	2.162481172	0.011442536
102	17Networks_RH_VisCent_ExStr_2	1	0.401168532	1.168529682	-0.545635291	0.903232097	0.063508183	-1.019877153	1.769026206	-0.959214973
103	17Networks_RH_VisCent_Striate_1	1	2.550983383	2.063861725	0.772122997	2.25145489	1.173825884	-0.756129676	0.891560758	1.110881367
104	17Networks_RH_VisCent_ExStr_3	1	1.96599975	1.685869237	-0.583302887	2.067386906	2.740364342	-0.479325394	1.095433303	0.557473882
105	17Networks_RH_VisCent_ExStr_4	1	1.026776028	2.030864385	-0.150653159	1.421419307	0.7969176	-0.975484013	1.657887239	-0.018507747
106	17Networks_RH_VisCent_ExStr_5	1	1.619884434	1.997511412	1.12737171	1.712249941	0.881547431	-1.095606626	1.662649825	1.071586409
107	17Networks_RH_VisPeri_ExStrInf_1	2	2.160994295	1.147603071	0.060910471	0.949223471	-0.572040609	-1.095606626	1.638351832	0.84597035
108	17Networks_RH_VisPeri_ExStrInf_2	2	-0.354435327	0.159930197	-0.369204975	0.389629567	-0.657495192	-0.837081872	1.29417626	0.221698652
109	17Networks_RH_VisPeri_StriCal_1	2	2.404737475	2.970392366	1.69236922	1.868706862	-0.064362526	-0.980706736	1.275420202	1.548641585
110	17Networks_RH_VisPeri_ExStrSup_1	2	1.673507934	1.133575366	-0.241796152	0.676062671	-0.621249172	-1.019877153	0.697040584	1.272412025
111	17Networks_RH_VisPeri_ExStrSup_2	2	1.441139435	1.707787553	0.613866361	1.013483262	-0.718461931	-1.100829349	1.701716698	1.345930881
112	17Networks_RH_VisPeri_ExStrSup_3	2	1.007276574	1.720885709	1.620981966	0.605379872	0.529206358	-1.032933959	1.778573353	1.347105978
113	17Networks_RH_SomMotA_1	3	0.956902983	0.198983597	1.491504419	-0.942378509	-0.219513729	-1.328017769	0.086099897	1.696222742
114	17Networks_RH_SomMotA_2	3	0.475916441	-0.225936006	0.739388027	-1.520147255	-0.730189345	-1.137388405	-0.962927583	2.043197642
115	17Networks_RH_SomMotA_3	3	-0.203314555	-0.886448988	-0.118524843	-2.0108145	-1.501904663	-1.281013268	-0.913456651	1.542218393
116	17Networks_RH_SomMotA_4	3	1.519137253	-0.260293728	0.879197073	-0.504793544	0.160820921	-1.335851853	0.325106343	2.08270138
117	17Networks_RH_SomMotA_5	3	0.763533394	-0.154407436	0.618801313	-0.799730586	-0.657760676	-1.257511018	0.175001783	1.224696222
118	17Networks_RH_SomMotA_6	3	1.078774574	-0.707372852	0.992777547	-1.356289492	-0.653486178	-1.314960963	-1.066568324	2.29558998
119	17Networks_RH_SomMotA_7	3	0.992651983	-0.42507642	0.208617363	-1.568914688	-1.163386569	-1.314960963	0.366653832	1.576473011
120	17Networks_RH_SomMotA_8	3	0.004793372	-0.989560648	0.009982683	-1.719634321	-1.220195709	-1.166113378	-1.226329704	1.172178405
121	17Networks_RH_SomMotA_9	3	0.926028847	-0.624752145	0.244764023	-1.24037481	-0.690579714	-1.288847352	0.883754481	1.807683322
122	17Networks_RH_SomMotA_10	3	0.402793487	-0.718202036	0.598197921	-0.703654797	-0.682690274	-1.309738241	-0.859305014	2.16794212
123	17Networks_RH_SomMotA_11	3	1.194146346	-0.539000109	0.200621985	-1.199795438	-0.934757376	-1.218340601	0.209225879	1.905636048
124	17Networks_RH_SomMotB_Aud_1	4	0.651411531	-0.220235339	0.158143113	-1.294288869	-1.537397301	-0.884086373	0.139481049	1.387090672
125	17Networks_RH_SomMotB_Aud_2	4	0.323170714	-0.001049567	0.070676119	-0.98643402	-1.085262774	-0.777020565	-0.313117563	0.695032321
126	17Networks_RH_SomMotB_S2_1	4	-0.24068851	-0.560115117	-0.877638841	-2.117665278	-0.464018092	-1.108663432	-1.015157821	0.148222334
127	17Networks_RH_SomMotB_S2_2	4	0.956902983	-0.205067819	-0.288456333	-1.941565032	-1.256027662	-1.10344071	-0.922492652	0.658970804
128	17Networks_RH_SomMotB_S2_3	4	-0.106304769	0.165848683	0.971355017	-1.926409347	-0.579360322	-0.954593124	-0.95117162	0.239624056
129	17Networks_RH_SomMotB_S2_4	4	0.485666168	0.233806402	0.411708879	-1.985552713	-0.761483162	-1.137388405	-0.379728551	-0.20399077
130	17Networks_RH_SomMotB_Cent_1	4	0.394668714	0.850547197	0.400691702	-0.552603443	1.102238271	-1.197449711	-0.332407853	1.602745202
131	17Networks_RH_DorsAttnA_TempOcc_1	5	-0.266687782	1.726419313	-0.804288015	0.90848418	-1.221498208	-0.596836646	1.593340419	-1.3059193
132	17Networks_RH_DorsAttnA_ParOcc_1	5	0.287421715	-0.200404465	-0.371005834	0.34449126	-0.707912735	-0.562888951	0.26010428	-0.914918984
133	17Networks_RH_DorsAttnA_SPL_1	5	0.630287122	0.635243688	-0.04689035	0.0718929	-0.177152669	-0.690845647	1.404307131	0.138633602
134	17Networks_RH_DorsAttnA_SPL_2	5	0.68716053	1.565654208	1.964521848	1.063946928	0.418911697	-0.112690288	2.206893348	1.256144627
135	17Networks_RH_DorsAttnA_SPL_3	5	0.516540304	0.570544492	-0.079474897	0.659933607	0.076797119	-0.526329895	0.010433999	0.800545807
136	17Networks_RH_DorsAttnA_SPL_4	5	0.744033939	0.711657717	0.986951215	0.354675588	-0.195686671	-0.873640928	1.393631899	0.73541267
137	17Networks_RH_DorsAttnB_PostC_1	6	0.721284576	0.326101242	0.800990454	-1.231965437	0.088641739	-1.009431708	-0.054390514	0.728490647
138	17Networks_RH_DorsAttnB_PostC_2	6	0.331295487	0.053554678	-0.352405392	-0.12751297	0.043877485	-1.087772543	-0.517095313	0.534740505
139	17Networks_RH_DorsAttnB_PostC_3	6	0.388168896	0.055966799	0.954627006	0.008228226	-0.483349159	-0.573334395	0.571268272	0.876130842
140	17Networks_RH_DorsAttnB_PostC_4	6	0.433667623	-0.132700218	0.678877211	-0.894250258	-0.766256018	-1.095606626	1.083857186	0.816159597
141	17Networks_RH_DorsAttnB_FEF_1	6	-0.193564828	-0.723204653	-0.373976712	-0.831004939	-1.268690881	-0.703902453	-1.518651987	0.91350308
142	17Networks_RH_SalVentAttnA_ParOper_1	7	0.310171078	-1.06506171	0.468108221	-1.790164628	-0.654509042	-0.617727535	-0.764931394	-0.138192708
143	17Networks_RH_SalVentAttnA_PrC_1	7	-0.111829615	0.881080209	0.44268127	-1.297648657	-0.049356715	-0.359202781	-1.456858247	0.585535722
144	17Networks_RH_SalVentAttnA_Ins_1	7	-1.966390227	-0.392710762	-1.216134598	-0.538568181	2.083629483	-0.458434505	-0.10519123	-0.171989931
145	17Networks_RH_SalVentAttnA_Ins_2	7	-1.092164687	-0.958594301	-0.798025251	-0.556806396	-1.132922427	-0.750906954	0.425457894	0.285780748
146	17Networks_RH_SalVentAttnA_FrOper_1	7	-1.176662322	-0.656683505	-0.26136872	-1.373399855	-0.662597211	-0.612504813	-1.012791385	-0.542721407
147	17Networks_RH_SalVentAttnA_FrMed_1	7	-1.270909685	-0.476791049	-0.391891999	-1.580018922	-1.592044735	-0.724793342	-1.193988039	-0.592096417
148	17Networks_RH_SalVentAttnA_ParMed_1	7	-0.481181781	-0.815422035	-1.046585434	-1.538325067	-1.547445986	-0.779631927	-0.435430425	0.730196874
149	17Networks_RH_SalVentAttnA_ParMed_2	7	0.289046669	-0.751299797	-0.973285912	-0.409822831	-1.702637181	-0.523718533	0.686234153	1.273887138
150	17Networks_RH_SalVentAttnA_FrMed_2	7	-0.473057008	-0.995492851	0.38843195	-1.218776312	-1.01432518	-0.599448007	-1.158376055	0.181212799
151	17Networks_RH_SalVentAttnB_IPL_1	8	-0.198439692	-0.286604598	-0.039479644	-0.557353488	2.212411387	0.724512099	-0.641545037	-0.067624478
152	17Networks_RH_SalVentAttnB_PFClv_1	8	-0.261812919	0.975236321	0.809039157	0.331886855	1.549368298	0.484266872	-1.109417079	-1.060199794
153	17Networks_RH_SalVentAttnB_PFCl_1	8	-0.3983091	-0.826914702	1.221340033	0.176077533	0.684693492	0.232792793	-1.206062614	-1.192572856
154	17Networks_RH_SalVentAttnB_Ins_1	8	-1.051540823	0.085714782	0.099634392	0.974580319	1.356756864	0.734957543	-1.777734325	-0.794497418
155	17Networks_RH_SalVentAttnB_Ins_2	8	-0.858171233	-0.04434501	-0.67298191	0.950095353	1.057598607	-0.103550524	-1.578009262	-1.153447573
156	17Networks_RH_SalVentAttnB_PFCmp_1	8	-1.58777582	-0.742159213	-0.417789343	0.413150067	0.298068762	0.208245998	-1.454962976	-1.326135438
157	17Networks_RH_LimbicB_OFC_1	9	-1.157162868	-1.780936344	-2.442918593	0.555127121	0.884400993	1.176277579	-0.213827423	-1.148623175
158	17Networks_RH_LimbicB_OFC_2	9	-1.166912595	-1.50946879	-1.250982707	-0.009224751	-1.140780181	0.849857434	-1.059435294	-0.662436463
159	17Networks_RH_LimbicB_OFC_3	9	-1.443154866	-0.958786858	-1.392917359	0.344659101	0.407401469	1.393020555	-0.912752365	-1.134025449
160	17Networks_RH_LimbicB_OFC_4	9	-0.749299279	-1.332119407	-1.556467684	0.330191612	2.786380644	1.497475001	-1.146432851	-1.213128016
161	17Networks_RH_LimbicA_TempPole_1	10	-2.12888568	-1.3043316	-2.188298355	0.147324755	-0.756677389	0.729734821	-0.330528925	-0.723121779
162	17Networks_RH_LimbicA_TempPole_2	10	-1.365157049	-1.7401079	-2.709074468	0.388777985	-0.542066519	0.604389486	0.040997211	-1.304291038
163	17Networks_RH_LimbicA_TempPole_3	10	-2.047637954	-1.759063351	-2.161199903	-0.017271706	-0.252161727	0.377201065	-0.701183564	-0.22577413
164	17Networks_RH_LimbicA_TempPole_4	10	-0.718425143	-1.799525907	-1.824491908	0.488815116	-1.435189578	-0.348757336	0.84425311	-1.0920248
165	17Networks_RH_ContA_IPS_1	11	0.622162349	0.571213963	0.630643177	0.560824304	1.515598072	1.011761826	0.645864993	-0.002154147
166	17Networks_RH_ContA_IPS_2	11	0.256547578	-0.843487164	0.606769096	0.383387768	0.470736947	0.165680812	-0.540277274	0.127323571
167	17Networks_RH_ContA_PFCd_1	11	-0.372309827	-0.04392428	0.004985283	-0.079435714	0.027458122	0.069060449	-1.081892617	-0.316058339
168	17Networks_RH_ContA_PFCl_1	11	-0.395059191	1.421559657	-0.002716898	1.528487437	-0.018596326	-0.106161885	-1.164376049	-0.084219482
169	17Networks_RH_ContA_PFCl_2	11	0.02596653	-0.076621648	0.342525407	0.824239936	0.421136159	0.695787126	-0.948946384	-0.472359956
170	17Networks_RH_ContA_Cingm_1	11	-1.706397501	-1.329497773	-1.403802075	0.103441046	-0.701062771	0.295465461	-0.801647215	-1.344186701
171	17Networks_RH_ContB_Temp_1	12	-0.941043915	1.270437231	-1.81726732	0.95316699	-0.547451248	1.596706725	0.297956208	-1.139664516
172	17Networks_RH_ContB_Temp_2	12	-0.53805519	-0.144191342	-1.224442838	0.719484446	0.092043802	0.972591409	0.963353989	-1.30642076
173	17Networks_RH_ContB_IPL_1	12	0.141825788	-0.702457637	0.595923054	0.528123057	2.581011856	1.604540808	-0.471369785	-0.513292314
174	17Networks_RH_ContB_IPL_2	12	0.109489193	-0.164381575	0.488947349	0.607732615	2.41329772	1.186723023	-0.173163695	-0.033640432
175	17Networks_RH_ContB_PFCld_1	12	-0.256938055	-0.134885961	1.454401032	0.781509824	1.299330314	0.826355184	-1.057839692	-0.566203358
176	17Networks_RH_ContB_PFCld_2	12	-0.198439692	-0.337860089	0.795889722	0.040556659	0.175188403	1.4504705	-1.277953021	-0.270322138
177	17Networks_RH_ContB_PFClv_1	12	-0.422683418	-0.770661843	-0.673418117	-0.036049587	0.457614438	1.252007052	-1.281708449	-1.189205845
178	17Networks_RH_ContB_PFClv_2	12	-0.160740746	2.107983146	1.716984777	0.230725338	1.449518855	1.393020555	-1.257677227	-1.045035788
179	17Networks_RH_ContB_PFCmp_1	12	-0.676176325	-1.01969011	0.387398584	0.060825303	-0.100393206	1.152775328	-1.320485399	-1.039098559
180	17Networks_RH_ContB_PFCld_3	12	-0.476306917	-0.65624806	0.74189551	0.22266551	0.793681963	1.476584111	-0.909859521	-0.846336139
181	17Networks_RH_ContC_pCun_1	13	0.885404984	1.442143361	0.968566826	1.255094927	-0.532523883	0.661839431	1.354618506	1.730042698
182	17Networks_RH_ContC_pCun_2	13	0.435292577	-0.393554063	0.605940394	1.500657041	-0.436253389	0.753237071	1.380960244	0.371171658
183	17Networks_RH_ContC_Cingp_1	13	0.33942026	0.362763925	-0.797653866	0.86669972	1.299090056	0.439873733	-0.448352447	-0.752138368
184	17Networks_RH_DefaultA_IPL_1	14	0.05310327	1.186464923	-0.082552096	0.477113289	0.548241795	1.581038558	0.169556116	-0.840581478
185	17Networks_RH_DefaultA_PFCd_1	14	-0.422683418	-0.561801118	0.284979049	0.418201137	0.043087188	1.267675219	-1.019254628	-1.073925692
186	17Networks_RH_DefaultA_pCunPCC_1	14	0.241922988	-0.9481754	-0.453370118	0.442805918	-0.339145223	1.534034057	0.404463904	-0.613210396
187	17Networks_RH_DefaultA_PFCm_1	14	-1.722647046	-0.093702923	-0.575596942	0.101753725	0.881341627	1.082268577	-1.301600093	-1.34559126
188	17Networks_RH_DefaultA_PFCm_2	14	-2.063887499	-0.485590421	-0.909100672	0.545350265	1.043885144	0.052321624	-1.119598844	-1.42510901
189	17Networks_RH_DefaultA_PFCm_3	14	-1.140913323	0.407965873	0.622035985	0.425273724	-0.138004482	1.659379392	-0.996004557	-1.269789032
190	17Networks_RH_DefaultB_Temp_1	15	-0.349560464	-1.090279285	0.090035443	0.077893088	-0.326727491	1.63065442	-0.426114497	-1.248645711
191	17Networks_RH_DefaultB_AntTemp_1	15	-1.67389841	-0.014111399	-1.135353994	-0.072234399	0.138759344	1.33818197	0.15099695	-0.919154017
192	17Networks_RH_DefaultB_PFCd_1	15	-0.651802007	-0.269018144	1.228319747	0.118107567	0.601348318	1.724663421	-0.963379772	-1.228073626
193	17Networks_RH_DefaultB_PFCv_1	15	-0.334935873	-0.229960605	-0.096301917	-0.005289154	0.173074688	1.061377688	-1.144586776	-0.395687702
194	17Networks_RH_DefaultC_IPL_1	16	0.178549761	-0.752302259	-0.231500189	0.873664374	0.88946948	0.802852933	1.09066906	-1.063229611
195	17Networks_RH_DefaultC_Rsp_1	16	0.206173988	1.405516739	0.052209694	0.72925239	-0.419420265	0.630503097	0.940188477	0.247037424
196	17Networks_RH_DefaultC_PHC_1	16	-0.918294551	0.429906112	-1.650171724	1.069141084	-0.069834314	-0.233857445	0.522257329	-0.494152529
197	17Networks_RH_TempPar_1	17	-1.051540823	0.433126405	-0.73960182	0.014469531	-0.598869506	0.259428677	0.227498105	-0.478794339
198	17Networks_RH_TempPar_2	17	0.227298397	0.322788084	-0.182350388	-0.281483963	-0.088953425	0.183699204	-0.369034103	-1.004644899
199	17Networks_RH_TempPar_3	17	0.021416657	-0.529396602	0.015029194	-0.246319564	0.154237979	0.174820576	0.225529485	-1.035403642
200	17Networks_RH_TempPar_4	17	0.380044123	0.062866983	-0.358186362	-0.113045481	-0.308358993	-0.304364196	0.511537713	0.094396123
