# Supplementary material for: The biological role of local and global fMRI BOLD signal variability in multiscale human brain organization
Source: Nat Commun. 2026 Jan 30;17:2189. doi: 10.1038/s41467-026-68700-0 (PMC12960827; doi:10.1038/s41467-026-68700-0)
Supplement: Supplementary file 4 — Source Data [file 41467_2026_68700_MOESM4_ESM.zip › Source Data/Fig5_HungarianSpins.csv]

8.800000000000000000e+01	8.300000000000000000e+01	5.600000000000000000e+01	3.000000000000000000e+00	1.800000000000000000e+01	1.100000000000000000e+01	3.200000000000000000e+01	1.800000000000000000e+01	7.900000000000000000e+01	2.800000000000000000e+01	3.900000000000000000e+01	1.000000000000000000e+01	9.300000000000000000e+01	8.800000000000000000e+01	2.000000000000000000e+00	5.600000000000000000e+01	5.600000000000000000e+01	1.800000000000000000e+01	3.400000000000000000e+01	3.600000000000000000e+01	7.100000000000000000e+01	5.100000000000000000e+01	4.700000000000000000e+01	3.000000000000000000e+00	5.600000000000000000e+01	6.000000000000000000e+01	7.100000000000000000e+01	9.300000000000000000e+01	8.000000000000000000e+01	1.800000000000000000e+01	3.000000000000000000e+00	3.400000000000000000e+01	2.000000000000000000e+00	3.900000000000000000e+01	5.200000000000000000e+01	6.000000000000000000e+00	6.000000000000000000e+00	5.400000000000000000e+01	7.000000000000000000e+01	4.000000000000000000e+00	7.100000000000000000e+01	9.200000000000000000e+01	0.000000000000000000e+00	1.500000000000000000e+01	3.900000000000000000e+01	8.000000000000000000e+01	8.800000000000000000e+01	1.600000000000000000e+01	8.600000000000000000e+01	1.800000000000000000e+01
8.700000000000000000e+01	8.200000000000000000e+01	6.600000000000000000e+01	2.000000000000000000e+00	9.000000000000000000e+01	7.100000000000000000e+01	1.100000000000000000e+01	3.700000000000000000e+01	8.000000000000000000e+01	5.300000000000000000e+01	4.600000000000000000e+01	7.100000000000000000e+01	8.400000000000000000e+01	4.700000000000000000e+01	1.000000000000000000e+00	8.600000000000000000e+01	6.600000000000000000e+01	3.700000000000000000e+01	3.900000000000000000e+01	3.700000000000000000e+01	1.100000000000000000e+01	9.200000000000000000e+01	7.000000000000000000e+01	1.100000000000000000e+01	6.600000000000000000e+01	1.700000000000000000e+01	1.100000000000000000e+01	6.900000000000000000e+01	8.700000000000000000e+01	3.700000000000000000e+01	0.000000000000000000e+00	4.600000000000000000e+01	0.000000000000000000e+00	8.500000000000000000e+01	8.200000000000000000e+01	1.000000000000000000e+00	0.000000000000000000e+00	0.000000000000000000e+00	8.700000000000000000e+01	1.000000000000000000e+00	2.000000000000000000e+00	5.500000000000000000e+01	1.000000000000000000e+00	1.600000000000000000e+01	4.600000000000000000e+01	8.700000000000000000e+01	9.000000000000000000e+01	3.300000000000000000e+01	5.600000000000000000e+01	3.700000000000000000e+01
8.000000000000000000e+01	8.400000000000000000e+01	8.300000000000000000e+01	0.000000000000000000e+00	8.800000000000000000e+01	2.000000000000000000e+00	2.000000000000000000e+00	3.200000000000000000e+01	8.700000000000000000e+01	5.200000000000000000e+01	2.700000000000000000e+01	7.200000000000000000e+01	8.300000000000000000e+01	6.200000000000000000e+01	0.000000000000000000e+00	4.600000000000000000e+01	8.300000000000000000e+01	7.200000000000000000e+01	4.600000000000000000e+01	1.900000000000000000e+01	2.000000000000000000e+00	8.000000000000000000e+01	6.900000000000000000e+01	2.000000000000000000e+00	8.300000000000000000e+01	1.300000000000000000e+01	2.000000000000000000e+00	7.000000000000000000e+01	8.800000000000000000e+01	7.200000000000000000e+01	1.000000000000000000e+00	6.700000000000000000e+01	1.000000000000000000e+00	6.600000000000000000e+01	5.100000000000000000e+01	5.400000000000000000e+01	9.000000000000000000e+00	1.000000000000000000e+00	4.700000000000000000e+01	2.900000000000000000e+01	1.100000000000000000e+01	5.200000000000000000e+01	2.000000000000000000e+00	1.700000000000000000e+01	8.600000000000000000e+01	8.800000000000000000e+01	8.700000000000000000e+01	3.200000000000000000e+01	4.600000000000000000e+01	4.500000000000000000e+01
7.000000000000000000e+01	9.300000000000000000e+01	8.500000000000000000e+01	1.000000000000000000e+00	1.900000000000000000e+01	7.200000000000000000e+01	3.000000000000000000e+00	7.200000000000000000e+01	7.000000000000000000e+01	8.300000000000000000e+01	1.300000000000000000e+01	1.100000000000000000e+01	8.500000000000000000e+01	6.800000000000000000e+01	2.800000000000000000e+01	9.800000000000000000e+01	8.500000000000000000e+01	3.200000000000000000e+01	8.600000000000000000e+01	1.600000000000000000e+01	3.000000000000000000e+00	7.000000000000000000e+01	6.100000000000000000e+01	9.000000000000000000e+00	8.500000000000000000e+01	1.500000000000000000e+01	3.000000000000000000e+00	6.100000000000000000e+01	8.900000000000000000e+01	3.200000000000000000e+01	2.900000000000000000e+01	1.300000000000000000e+01	2.900000000000000000e+01	4.600000000000000000e+01	5.400000000000000000e+01	5.300000000000000000e+01	2.000000000000000000e+00	5.300000000000000000e+01	8.800000000000000000e+01	5.600000000000000000e+01	3.000000000000000000e+00	5.300000000000000000e+01	3.000000000000000000e+00	1.900000000000000000e+01	6.700000000000000000e+01	8.900000000000000000e+01	4.700000000000000000e+01	3.700000000000000000e+01	6.600000000000000000e+01	1.700000000000000000e+01
6.100000000000000000e+01	8.000000000000000000e+01	2.100000000000000000e+01	4.000000000000000000e+00	1.600000000000000000e+01	1.800000000000000000e+01	5.000000000000000000e+00	3.300000000000000000e+01	9.400000000000000000e+01	8.500000000000000000e+01	6.700000000000000000e+01	3.000000000000000000e+00	9.400000000000000000e+01	6.400000000000000000e+01	5.600000000000000000e+01	3.000000000000000000e+01	2.800000000000000000e+01	3.300000000000000000e+01	5.800000000000000000e+01	3.300000000000000000e+01	5.000000000000000000e+00	4.800000000000000000e+01	6.300000000000000000e+01	7.600000000000000000e+01	9.800000000000000000e+01	1.900000000000000000e+01	9.000000000000000000e+00	5.500000000000000000e+01	4.400000000000000000e+01	7.100000000000000000e+01	8.300000000000000000e+01	1.400000000000000000e+01	5.200000000000000000e+01	5.800000000000000000e+01	9.700000000000000000e+01	8.500000000000000000e+01	1.000000000000000000e+00	8.200000000000000000e+01	6.200000000000000000e+01	3.000000000000000000e+01	1.000000000000000000e+00	2.000000000000000000e+01	5.000000000000000000e+00	1.400000000000000000e+01	3.400000000000000000e+01	6.800000000000000000e+01	6.800000000000000000e+01	3.600000000000000000e+01	3.000000000000000000e+01	1.600000000000000000e+01
9.200000000000000000e+01	6.900000000000000000e+01	2.000000000000000000e+01	2.900000000000000000e+01	1.500000000000000000e+01	4.300000000000000000e+01	1.000000000000000000e+00	7.100000000000000000e+01	4.900000000000000000e+01	8.400000000000000000e+01	2.600000000000000000e+01	5.000000000000000000e+00	2.300000000000000000e+01	6.000000000000000000e+01	5.100000000000000000e+01	6.600000000000000000e+01	8.400000000000000000e+01	7.100000000000000000e+01	6.700000000000000000e+01	1.500000000000000000e+01	4.000000000000000000e+00	4.700000000000000000e+01	4.200000000000000000e+01	4.000000000000000000e+00	8.400000000000000000e+01	1.600000000000000000e+01	7.000000000000000000e+00	9.100000000000000000e+01	6.800000000000000000e+01	2.000000000000000000e+00	6.600000000000000000e+01	3.600000000000000000e+01	2.800000000000000000e+01	8.600000000000000000e+01	5.000000000000000000e+01	5.000000000000000000e+01	5.000000000000000000e+00	8.300000000000000000e+01	7.500000000000000000e+01	6.600000000000000000e+01	5.000000000000000000e+00	8.300000000000000000e+01	1.100000000000000000e+01	6.800000000000000000e+01	1.300000000000000000e+01	4.400000000000000000e+01	6.100000000000000000e+01	5.700000000000000000e+01	8.500000000000000000e+01	6.000000000000000000e+01
4.700000000000000000e+01	5.100000000000000000e+01	9.800000000000000000e+01	3.000000000000000000e+01	1.200000000000000000e+01	7.700000000000000000e+01	7.600000000000000000e+01	3.600000000000000000e+01	9.200000000000000000e+01	9.700000000000000000e+01	2.500000000000000000e+01	7.600000000000000000e+01	5.500000000000000000e+01	6.100000000000000000e+01	7.000000000000000000e+00	6.700000000000000000e+01	9.800000000000000000e+01	4.300000000000000000e+01	2.600000000000000000e+01	7.200000000000000000e+01	7.600000000000000000e+01	7.900000000000000000e+01	6.200000000000000000e+01	1.000000000000000000e+01	2.400000000000000000e+01	6.400000000000000000e+01	7.600000000000000000e+01	9.400000000000000000e+01	8.100000000000000000e+01	1.900000000000000000e+01	5.200000000000000000e+01	6.400000000000000000e+01	7.000000000000000000e+00	2.600000000000000000e+01	9.300000000000000000e+01	9.700000000000000000e+01	8.000000000000000000e+00	9.700000000000000000e+01	8.100000000000000000e+01	9.500000000000000000e+01	7.600000000000000000e+01	9.100000000000000000e+01	6.000000000000000000e+00	3.700000000000000000e+01	6.300000000000000000e+01	8.100000000000000000e+01	8.900000000000000000e+01	3.500000000000000000e+01	6.700000000000000000e+01	1.200000000000000000e+01
8.100000000000000000e+01	5.500000000000000000e+01	8.200000000000000000e+01	6.000000000000000000e+00	4.500000000000000000e+01	7.000000000000000000e+00	9.000000000000000000e+00	7.800000000000000000e+01	6.900000000000000000e+01	6.600000000000000000e+01	2.300000000000000000e+01	7.800000000000000000e+01	2.000000000000000000e+01	7.500000000000000000e+01	6.000000000000000000e+00	2.400000000000000000e+01	5.300000000000000000e+01	7.800000000000000000e+01	2.500000000000000000e+01	1.800000000000000000e+01	3.100000000000000000e+01	6.900000000000000000e+01	9.400000000000000000e+01	1.000000000000000000e+00	5.300000000000000000e+01	4.500000000000000000e+01	1.000000000000000000e+01	9.200000000000000000e+01	7.000000000000000000e+01	7.800000000000000000e+01	5.300000000000000000e+01	8.600000000000000000e+01	3.000000000000000000e+00	2.500000000000000000e+01	9.200000000000000000e+01	5.200000000000000000e+01	1.200000000000000000e+01	5.200000000000000000e+01	6.100000000000000000e+01	2.800000000000000000e+01	7.200000000000000000e+01	5.400000000000000000e+01	7.000000000000000000e+00	6.000000000000000000e+01	2.700000000000000000e+01	4.900000000000000000e+01	4.900000000000000000e+01	7.400000000000000000e+01	2.400000000000000000e+01	9.000000000000000000e+01
7.900000000000000000e+01	4.000000000000000000e+01	2.400000000000000000e+01	8.000000000000000000e+00	4.400000000000000000e+01	9.600000000000000000e+01	3.600000000000000000e+01	7.700000000000000000e+01	4.800000000000000000e+01	5.600000000000000000e+01	1.400000000000000000e+01	1.800000000000000000e+01	4.800000000000000000e+01	9.400000000000000000e+01	8.000000000000000000e+00	3.400000000000000000e+01	2.500000000000000000e+01	7.700000000000000000e+01	2.100000000000000000e+01	4.300000000000000000e+01	3.600000000000000000e+01	9.300000000000000000e+01	4.800000000000000000e+01	9.600000000000000000e+01	2.100000000000000000e+01	2.700000000000000000e+01	3.100000000000000000e+01	4.800000000000000000e+01	6.100000000000000000e+01	4.300000000000000000e+01	9.700000000000000000e+01	2.400000000000000000e+01	8.000000000000000000e+00	2.300000000000000000e+01	9.100000000000000000e+01	8.300000000000000000e+01	4.900000000000000000e+01	8.000000000000000000e+00	9.400000000000000000e+01	7.400000000000000000e+01	4.300000000000000000e+01	5.000000000000000000e+01	8.000000000000000000e+00	1.200000000000000000e+01	2.500000000000000000e+01	4.700000000000000000e+01	6.500000000000000000e+01	9.900000000000000000e+01	3.400000000000000000e+01	4.400000000000000000e+01
6.900000000000000000e+01	9.200000000000000000e+01	8.400000000000000000e+01	5.600000000000000000e+01	1.700000000000000000e+01	7.300000000000000000e+01	3.100000000000000000e+01	3.100000000000000000e+01	8.100000000000000000e+01	5.400000000000000000e+01	6.300000000000000000e+01	3.700000000000000000e+01	4.200000000000000000e+01	9.000000000000000000e+01	9.700000000000000000e+01	3.900000000000000000e+01	5.200000000000000000e+01	7.600000000000000000e+01	2.400000000000000000e+01	1.700000000000000000e+01	9.000000000000000000e+00	8.100000000000000000e+01	9.300000000000000000e+01	7.000000000000000000e+00	2.000000000000000000e+01	1.400000000000000000e+01	5.000000000000000000e+00	4.700000000000000000e+01	4.700000000000000000e+01	3.300000000000000000e+01	2.800000000000000000e+01	5.800000000000000000e+01	4.000000000000000000e+00	2.400000000000000000e+01	6.900000000000000000e+01	8.200000000000000000e+01	7.000000000000000000e+00	3.000000000000000000e+00	8.900000000000000000e+01	5.300000000000000000e+01	9.000000000000000000e+00	8.200000000000000000e+01	9.000000000000000000e+00	7.500000000000000000e+01	2.400000000000000000e+01	7.500000000000000000e+01	8.100000000000000000e+01	9.500000000000000000e+01	2.100000000000000000e+01	8.900000000000000000e+01
9.300000000000000000e+01	7.000000000000000000e+01	2.300000000000000000e+01	2.800000000000000000e+01	6.000000000000000000e+01	1.200000000000000000e+01	9.500000000000000000e+01	1.000000000000000000e+01	4.700000000000000000e+01	5.500000000000000000e+01	4.200000000000000000e+01	3.100000000000000000e+01	2.500000000000000000e+01	3.800000000000000000e+01	5.400000000000000000e+01	8.500000000000000000e+01	2.000000000000000000e+01	1.000000000000000000e+01	9.900000000000000000e+01	6.000000000000000000e+01	7.400000000000000000e+01	6.100000000000000000e+01	9.100000000000000000e+01	6.000000000000000000e+00	5.500000000000000000e+01	1.800000000000000000e+01	4.000000000000000000e+00	5.100000000000000000e+01	7.500000000000000000e+01	1.000000000000000000e+01	3.000000000000000000e+01	1.700000000000000000e+01	5.300000000000000000e+01	9.900000000000000000e+01	7.900000000000000000e+01	7.900000000000000000e+01	7.600000000000000000e+01	2.800000000000000000e+01	6.800000000000000000e+01	8.300000000000000000e+01	1.000000000000000000e+01	2.000000000000000000e+00	1.000000000000000000e+01	4.500000000000000000e+01	5.800000000000000000e+01	9.000000000000000000e+01	7.000000000000000000e+01	3.100000000000000000e+01	8.300000000000000000e+01	7.500000000000000000e+01
5.100000000000000000e+01	9.400000000000000000e+01	3.900000000000000000e+01	6.600000000000000000e+01	7.500000000000000000e+01	5.100000000000000000e+01	4.000000000000000000e+00	1.100000000000000000e+01	8.800000000000000000e+01	8.200000000000000000e+01	6.800000000000000000e+01	3.200000000000000000e+01	3.900000000000000000e+01	2.700000000000000000e+01	5.200000000000000000e+01	8.300000000000000000e+01	8.200000000000000000e+01	1.100000000000000000e+01	7.400000000000000000e+01	4.500000000000000000e+01	1.000000000000000000e+00	8.700000000000000000e+01	9.200000000000000000e+01	0.000000000000000000e+00	8.200000000000000000e+01	3.700000000000000000e+01	1.000000000000000000e+00	8.000000000000000000e+01	9.000000000000000000e+01	1.100000000000000000e+01	5.600000000000000000e+01	1.600000000000000000e+01	5.600000000000000000e+01	5.600000000000000000e+01	8.000000000000000000e+01	5.100000000000000000e+01	1.100000000000000000e+01	2.900000000000000000e+01	9.000000000000000000e+01	9.800000000000000000e+01	3.200000000000000000e+01	0.000000000000000000e+00	4.000000000000000000e+00	9.000000000000000000e+01	7.400000000000000000e+01	4.500000000000000000e+01	8.000000000000000000e+01	7.200000000000000000e+01	3.900000000000000000e+01	8.800000000000000000e+01
5.200000000000000000e+01	3.500000000000000000e+01	3.800000000000000000e+01	9.100000000000000000e+01	4.200000000000000000e+01	4.800000000000000000e+01	2.000000000000000000e+01	5.600000000000000000e+01	2.700000000000000000e+01	6.300000000000000000e+01	7.900000000000000000e+01	2.700000000000000000e+01	5.900000000000000000e+01	9.900000000000000000e+01	2.100000000000000000e+01	4.800000000000000000e+01	4.700000000000000000e+01	9.700000000000000000e+01	6.000000000000000000e+00	8.100000000000000000e+01	2.000000000000000000e+01	1.200000000000000000e+01	9.700000000000000000e+01	5.500000000000000000e+01	4.700000000000000000e+01	3.000000000000000000e+01	5.400000000000000000e+01	4.400000000000000000e+01	3.400000000000000000e+01	2.500000000000000000e+01	5.900000000000000000e+01	7.600000000000000000e+01	6.700000000000000000e+01	8.000000000000000000e+00	8.900000000000000000e+01	9.400000000000000000e+01	4.500000000000000000e+01	5.700000000000000000e+01	6.700000000000000000e+01	6.400000000000000000e+01	3.800000000000000000e+01	9.000000000000000000e+00	6.500000000000000000e+01	7.900000000000000000e+01	7.600000000000000000e+01	1.400000000000000000e+01	5.200000000000000000e+01	8.000000000000000000e+00	5.100000000000000000e+01	9.100000000000000000e+01
8.600000000000000000e+01	1.400000000000000000e+01	8.100000000000000000e+01	4.100000000000000000e+01	8.600000000000000000e+01	4.600000000000000000e+01	5.300000000000000000e+01	2.200000000000000000e+01	7.200000000000000000e+01	1.300000000000000000e+01	5.200000000000000000e+01	6.600000000000000000e+01	9.000000000000000000e+01	3.200000000000000000e+01	4.700000000000000000e+01	2.200000000000000000e+01	2.700000000000000000e+01	2.100000000000000000e+01	7.200000000000000000e+01	9.400000000000000000e+01	2.600000000000000000e+01	7.200000000000000000e+01	9.500000000000000000e+01	6.800000000000000000e+01	2.700000000000000000e+01	1.000000000000000000e+01	5.000000000000000000e+01	1.000000000000000000e+00	7.100000000000000000e+01	2.800000000000000000e+01	6.400000000000000000e+01	9.900000000000000000e+01	6.100000000000000000e+01	7.200000000000000000e+01	1.100000000000000000e+01	1.700000000000000000e+01	6.700000000000000000e+01	2.700000000000000000e+01	5.700000000000000000e+01	4.800000000000000000e+01	3.400000000000000000e+01	3.400000000000000000e+01	1.300000000000000000e+01	2.000000000000000000e+01	1.200000000000000000e+01	5.000000000000000000e+00	8.600000000000000000e+01	9.800000000000000000e+01	2.700000000000000000e+01	2.400000000000000000e+01
9.900000000000000000e+01	3.800000000000000000e+01	4.900000000000000000e+01	4.200000000000000000e+01	9.800000000000000000e+01	6.800000000000000000e+01	2.600000000000000000e+01	2.400000000000000000e+01	3.300000000000000000e+01	4.900000000000000000e+01	3.800000000000000000e+01	2.500000000000000000e+01	3.600000000000000000e+01	3.100000000000000000e+01	6.300000000000000000e+01	6.300000000000000000e+01	6.300000000000000000e+01	2.400000000000000000e+01	7.600000000000000000e+01	4.800000000000000000e+01	2.300000000000000000e+01	3.300000000000000000e+01	3.000000000000000000e+01	8.700000000000000000e+01	6.400000000000000000e+01	9.600000000000000000e+01	2.500000000000000000e+01	3.000000000000000000e+00	7.800000000000000000e+01	2.400000000000000000e+01	3.500000000000000000e+01	9.500000000000000000e+01	6.900000000000000000e+01	7.800000000000000000e+01	3.300000000000000000e+01	6.000000000000000000e+01	1.300000000000000000e+01	3.500000000000000000e+01	5.900000000000000000e+01	9.200000000000000000e+01	2.500000000000000000e+01	5.800000000000000000e+01	1.500000000000000000e+01	4.000000000000000000e+01	9.500000000000000000e+01	1.000000000000000000e+01	9.800000000000000000e+01	6.500000000000000000e+01	4.800000000000000000e+01	2.300000000000000000e+01
5.600000000000000000e+01	9.000000000000000000e+01	8.700000000000000000e+01	7.900000000000000000e+01	2.100000000000000000e+01	6.200000000000000000e+01	2.300000000000000000e+01	2.100000000000000000e+01	3.600000000000000000e+01	6.400000000000000000e+01	5.400000000000000000e+01	3.900000000000000000e+01	4.500000000000000000e+01	7.100000000000000000e+01	6.100000000000000000e+01	9.100000000000000000e+01	6.200000000000000000e+01	5.200000000000000000e+01	9.000000000000000000e+00	6.900000000000000000e+01	5.200000000000000000e+01	3.700000000000000000e+01	4.000000000000000000e+00	7.000000000000000000e+01	6.200000000000000000e+01	4.000000000000000000e+00	5.500000000000000000e+01	2.000000000000000000e+00	7.200000000000000000e+01	6.600000000000000000e+01	2.700000000000000000e+01	5.000000000000000000e+00	9.400000000000000000e+01	1.000000000000000000e+01	7.200000000000000000e+01	9.000000000000000000e+01	3.600000000000000000e+01	2.600000000000000000e+01	7.800000000000000000e+01	6.200000000000000000e+01	3.900000000000000000e+01	4.600000000000000000e+01	1.700000000000000000e+01	9.100000000000000000e+01	3.100000000000000000e+01	3.100000000000000000e+01	5.600000000000000000e+01	7.300000000000000000e+01	5.000000000000000000e+01	2.000000000000000000e+01
8.500000000000000000e+01	7.500000000000000000e+01	6.400000000000000000e+01	5.000000000000000000e+01	3.900000000000000000e+01	4.700000000000000000e+01	8.500000000000000000e+01	6.000000000000000000e+00	1.900000000000000000e+01	6.200000000000000000e+01	4.700000000000000000e+01	4.600000000000000000e+01	1.500000000000000000e+01	7.200000000000000000e+01	2.300000000000000000e+01	5.400000000000000000e+01	7.900000000000000000e+01	2.900000000000000000e+01	1.000000000000000000e+01	6.100000000000000000e+01	8.500000000000000000e+01	1.900000000000000000e+01	2.900000000000000000e+01	9.100000000000000000e+01	7.900000000000000000e+01	1.100000000000000000e+01	8.500000000000000000e+01	7.000000000000000000e+00	3.700000000000000000e+01	5.600000000000000000e+01	6.700000000000000000e+01	7.800000000000000000e+01	4.200000000000000000e+01	1.100000000000000000e+01	3.200000000000000000e+01	6.100000000000000000e+01	3.300000000000000000e+01	4.600000000000000000e+01	3.600000000000000000e+01	9.400000000000000000e+01	4.600000000000000000e+01	9.500000000000000000e+01	1.900000000000000000e+01	4.800000000000000000e+01	3.200000000000000000e+01	7.100000000000000000e+01	2.000000000000000000e+01	7.600000000000000000e+01	6.100000000000000000e+01	9.400000000000000000e+01
2.900000000000000000e+01	1.700000000000000000e+01	7.500000000000000000e+01	9.200000000000000000e+01	2.300000000000000000e+01	6.100000000000000000e+01	8.400000000000000000e+01	9.700000000000000000e+01	1.600000000000000000e+01	8.800000000000000000e+01	5.100000000000000000e+01	2.600000000000000000e+01	1.900000000000000000e+01	9.500000000000000000e+01	4.200000000000000000e+01	5.000000000000000000e+01	8.100000000000000000e+01	5.300000000000000000e+01	2.000000000000000000e+00	9.200000000000000000e+01	8.400000000000000000e+01	1.800000000000000000e+01	0.000000000000000000e+00	9.300000000000000000e+01	8.100000000000000000e+01	2.000000000000000000e+00	2.000000000000000000e+01	1.000000000000000000e+01	5.700000000000000000e+01	8.500000000000000000e+01	1.300000000000000000e+01	1.000000000000000000e+01	3.400000000000000000e+01	9.000000000000000000e+00	3.700000000000000000e+01	7.500000000000000000e+01	1.500000000000000000e+01	3.400000000000000000e+01	7.200000000000000000e+01	6.100000000000000000e+01	1.500000000000000000e+01	7.400000000000000000e+01	4.500000000000000000e+01	4.300000000000000000e+01	7.800000000000000000e+01	5.700000000000000000e+01	8.300000000000000000e+01	2.900000000000000000e+01	7.000000000000000000e+01	9.300000000000000000e+01
5.300000000000000000e+01	1.300000000000000000e+01	4.700000000000000000e+01	5.100000000000000000e+01	9.400000000000000000e+01	7.000000000000000000e+01	8.300000000000000000e+01	0.000000000000000000e+00	1.700000000000000000e+01	6.100000000000000000e+01	8.000000000000000000e+01	3.400000000000000000e+01	1.700000000000000000e+01	7.400000000000000000e+01	9.300000000000000000e+01	6.900000000000000000e+01	8.000000000000000000e+01	0.000000000000000000e+00	1.000000000000000000e+00	8.700000000000000000e+01	8.300000000000000000e+01	4.500000000000000000e+01	5.200000000000000000e+01	8.200000000000000000e+01	8.000000000000000000e+01	3.000000000000000000e+00	8.300000000000000000e+01	9.000000000000000000e+01	1.900000000000000000e+01	4.600000000000000000e+01	3.400000000000000000e+01	1.100000000000000000e+01	3.900000000000000000e+01	1.000000000000000000e+00	7.700000000000000000e+01	7.000000000000000000e+01	1.900000000000000000e+01	7.400000000000000000e+01	3.700000000000000000e+01	6.300000000000000000e+01	1.400000000000000000e+01	3.000000000000000000e+01	1.200000000000000000e+01	8.000000000000000000e+01	7.100000000000000000e+01	3.700000000000000000e+01	8.200000000000000000e+01	2.000000000000000000e+00	6.900000000000000000e+01	9.200000000000000000e+01
6.600000000000000000e+01	6.000000000000000000e+01	6.800000000000000000e+01	9.300000000000000000e+01	2.500000000000000000e+01	9.200000000000000000e+01	3.900000000000000000e+01	2.900000000000000000e+01	1.800000000000000000e+01	8.700000000000000000e+01	7.000000000000000000e+01	1.300000000000000000e+01	1.600000000000000000e+01	5.700000000000000000e+01	6.900000000000000000e+01	9.300000000000000000e+01	7.000000000000000000e+01	2.800000000000000000e+01	3.000000000000000000e+00	7.000000000000000000e+01	5.300000000000000000e+01	1.700000000000000000e+01	2.800000000000000000e+01	8.000000000000000000e+01	7.000000000000000000e+01	5.000000000000000000e+00	8.200000000000000000e+01	5.900000000000000000e+01	3.600000000000000000e+01	9.800000000000000000e+01	5.800000000000000000e+01	7.100000000000000000e+01	4.600000000000000000e+01	3.000000000000000000e+00	7.800000000000000000e+01	8.800000000000000000e+01	1.600000000000000000e+01	6.700000000000000000e+01	3.300000000000000000e+01	6.900000000000000000e+01	1.300000000000000000e+01	9.900000000000000000e+01	1.800000000000000000e+01	9.200000000000000000e+01	7.200000000000000000e+01	3.300000000000000000e+01	8.400000000000000000e+01	9.000000000000000000e+00	9.200000000000000000e+01	6.900000000000000000e+01
1.600000000000000000e+01	3.000000000000000000e+01	8.000000000000000000e+00	4.300000000000000000e+01	9.600000000000000000e+01	7.400000000000000000e+01	1.500000000000000000e+01	4.900000000000000000e+01	8.000000000000000000e+00	3.100000000000000000e+01	3.100000000000000000e+01	3.800000000000000000e+01	4.000000000000000000e+01	4.100000000000000000e+01	3.600000000000000000e+01	7.600000000000000000e+01	1.000000000000000000e+01	8.100000000000000000e+01	6.200000000000000000e+01	8.500000000000000000e+01	1.500000000000000000e+01	7.000000000000000000e+00	1.600000000000000000e+01	3.600000000000000000e+01	1.000000000000000000e+01	9.400000000000000000e+01	1.500000000000000000e+01	4.600000000000000000e+01	2.300000000000000000e+01	6.800000000000000000e+01	8.100000000000000000e+01	6.900000000000000000e+01	5.900000000000000000e+01	4.400000000000000000e+01	3.900000000000000000e+01	3.100000000000000000e+01	2.000000000000000000e+01	4.900000000000000000e+01	2.000000000000000000e+01	3.100000000000000000e+01	4.000000000000000000e+01	7.500000000000000000e+01	2.300000000000000000e+01	9.900000000000000000e+01	4.800000000000000000e+01	9.700000000000000000e+01	3.300000000000000000e+01	2.500000000000000000e+01	1.000000000000000000e+01	9.500000000000000000e+01
1.400000000000000000e+01	2.200000000000000000e+01	9.900000000000000000e+01	5.900000000000000000e+01	1.000000000000000000e+01	5.900000000000000000e+01	1.600000000000000000e+01	1.300000000000000000e+01	9.000000000000000000e+00	9.900000000000000000e+01	7.400000000000000000e+01	1.900000000000000000e+01	8.100000000000000000e+01	2.300000000000000000e+01	6.500000000000000000e+01	3.100000000000000000e+01	7.400000000000000000e+01	1.300000000000000000e+01	3.800000000000000000e+01	2.500000000000000000e+01	7.300000000000000000e+01	9.600000000000000000e+01	1.400000000000000000e+01	1.200000000000000000e+01	9.000000000000000000e+00	6.300000000000000000e+01	3.500000000000000000e+01	2.400000000000000000e+01	2.200000000000000000e+01	1.500000000000000000e+01	4.100000000000000000e+01	4.200000000000000000e+01	7.400000000000000000e+01	3.800000000000000000e+01	6.000000000000000000e+00	7.800000000000000000e+01	2.100000000000000000e+01	4.800000000000000000e+01	2.300000000000000000e+01	5.700000000000000000e+01	5.300000000000000000e+01	6.200000000000000000e+01	2.400000000000000000e+01	2.500000000000000000e+01	2.000000000000000000e+01	2.400000000000000000e+01	3.500000000000000000e+01	6.400000000000000000e+01	3.100000000000000000e+01	7.400000000000000000e+01
2.200000000000000000e+01	2.400000000000000000e+01	2.200000000000000000e+01	4.600000000000000000e+01	2.200000000000000000e+01	9.900000000000000000e+01	1.400000000000000000e+01	4.600000000000000000e+01	3.900000000000000000e+01	2.400000000000000000e+01	2.200000000000000000e+01	9.700000000000000000e+01	2.200000000000000000e+01	2.200000000000000000e+01	8.600000000000000000e+01	1.300000000000000000e+01	4.600000000000000000e+01	3.500000000000000000e+01	2.300000000000000000e+01	4.100000000000000000e+01	1.300000000000000000e+01	2.500000000000000000e+01	2.200000000000000000e+01	6.500000000000000000e+01	4.600000000000000000e+01	2.500000000000000000e+01	5.800000000000000000e+01	2.700000000000000000e+01	3.900000000000000000e+01	2.700000000000000000e+01	4.800000000000000000e+01	4.900000000000000000e+01	7.900000000000000000e+01	2.200000000000000000e+01	8.000000000000000000e+00	2.200000000000000000e+01	2.200000000000000000e+01	2.200000000000000000e+01	3.900000000000000000e+01	5.800000000000000000e+01	1.700000000000000000e+01	4.100000000000000000e+01	2.200000000000000000e+01	4.100000000000000000e+01	2.200000000000000000e+01	2.200000000000000000e+01	4.100000000000000000e+01	2.200000000000000000e+01	5.800000000000000000e+01	3.200000000000000000e+01
3.600000000000000000e+01	7.400000000000000000e+01	7.400000000000000000e+01	1.600000000000000000e+01	9.000000000000000000e+00	5.800000000000000000e+01	2.700000000000000000e+01	4.700000000000000000e+01	4.000000000000000000e+00	5.700000000000000000e+01	3.000000000000000000e+00	4.000000000000000000e+01	5.600000000000000000e+01	2.100000000000000000e+01	9.000000000000000000e+01	7.100000000000000000e+01	3.100000000000000000e+01	8.000000000000000000e+01	4.400000000000000000e+01	8.400000000000000000e+01	1.400000000000000000e+01	2.000000000000000000e+00	3.600000000000000000e+01	1.400000000000000000e+01	7.100000000000000000e+01	4.100000000000000000e+01	1.400000000000000000e+01	9.900000000000000000e+01	2.000000000000000000e+00	4.100000000000000000e+01	8.700000000000000000e+01	8.100000000000000000e+01	4.900000000000000000e+01	4.500000000000000000e+01	2.400000000000000000e+01	5.700000000000000000e+01	2.300000000000000000e+01	8.700000000000000000e+01	2.100000000000000000e+01	5.900000000000000000e+01	2.000000000000000000e+01	6.800000000000000000e+01	2.500000000000000000e+01	8.500000000000000000e+01	8.700000000000000000e+01	2.800000000000000000e+01	5.900000000000000000e+01	4.700000000000000000e+01	9.600000000000000000e+01	2.500000000000000000e+01
2.700000000000000000e+01	2.100000000000000000e+01	8.600000000000000000e+01	7.600000000000000000e+01	3.100000000000000000e+01	1.700000000000000000e+01	8.000000000000000000e+00	4.400000000000000000e+01	9.500000000000000000e+01	8.600000000000000000e+01	2.800000000000000000e+01	3.500000000000000000e+01	4.100000000000000000e+01	2.400000000000000000e+01	4.900000000000000000e+01	7.000000000000000000e+00	9.900000000000000000e+01	1.400000000000000000e+01	1.800000000000000000e+01	7.400000000000000000e+01	5.900000000000000000e+01	3.900000000000000000e+01	3.500000000000000000e+01	1.500000000000000000e+01	6.000000000000000000e+00	2.600000000000000000e+01	5.900000000000000000e+01	9.800000000000000000e+01	7.300000000000000000e+01	3.500000000000000000e+01	6.900000000000000000e+01	8.800000000000000000e+01	2.200000000000000000e+01	1.400000000000000000e+01	3.000000000000000000e+01	7.200000000000000000e+01	2.400000000000000000e+01	4.100000000000000000e+01	4.100000000000000000e+01	6.700000000000000000e+01	1.600000000000000000e+01	2.200000000000000000e+01	4.600000000000000000e+01	5.800000000000000000e+01	2.100000000000000000e+01	3.000000000000000000e+01	2.700000000000000000e+01	9.000000000000000000e+01	6.000000000000000000e+00	5.800000000000000000e+01
3.500000000000000000e+01	8.600000000000000000e+01	6.700000000000000000e+01	7.300000000000000000e+01	5.000000000000000000e+00	3.500000000000000000e+01	3.500000000000000000e+01	3.400000000000000000e+01	8.600000000000000000e+01	6.700000000000000000e+01	6.000000000000000000e+00	2.200000000000000000e+01	4.900000000000000000e+01	7.300000000000000000e+01	5.800000000000000000e+01	9.600000000000000000e+01	6.700000000000000000e+01	7.900000000000000000e+01	1.200000000000000000e+01	2.300000000000000000e+01	3.500000000000000000e+01	8.600000000000000000e+01	5.900000000000000000e+01	4.400000000000000000e+01	7.400000000000000000e+01	6.500000000000000000e+01	3.400000000000000000e+01	8.600000000000000000e+01	9.600000000000000000e+01	2.200000000000000000e+01	5.700000000000000000e+01	4.100000000000000000e+01	8.100000000000000000e+01	1.700000000000000000e+01	9.900000000000000000e+01	3.300000000000000000e+01	2.500000000000000000e+01	7.000000000000000000e+01	2.500000000000000000e+01	3.500000000000000000e+01	2.200000000000000000e+01	6.300000000000000000e+01	3.900000000000000000e+01	2.100000000000000000e+01	4.100000000000000000e+01	5.600000000000000000e+01	5.800000000000000000e+01	3.900000000000000000e+01	8.000000000000000000e+00	2.600000000000000000e+01
5.800000000000000000e+01	5.900000000000000000e+01	3.500000000000000000e+01	1.300000000000000000e+01	3.000000000000000000e+01	2.700000000000000000e+01	4.100000000000000000e+01	8.000000000000000000e+01	1.000000000000000000e+01	3.500000000000000000e+01	0.000000000000000000e+00	5.300000000000000000e+01	6.500000000000000000e+01	7.600000000000000000e+01	8.800000000000000000e+01	5.900000000000000000e+01	5.800000000000000000e+01	9.200000000000000000e+01	2.200000000000000000e+01	2.000000000000000000e+01	4.100000000000000000e+01	5.000000000000000000e+00	5.700000000000000000e+01	7.500000000000000000e+01	5.800000000000000000e+01	2.200000000000000000e+01	8.000000000000000000e+01	9.500000000000000000e+01	3.000000000000000000e+00	2.000000000000000000e+01	4.700000000000000000e+01	8.700000000000000000e+01	8.700000000000000000e+01	1.200000000000000000e+01	6.700000000000000000e+01	3.600000000000000000e+01	3.900000000000000000e+01	4.700000000000000000e+01	9.900000000000000000e+01	5.100000000000000000e+01	8.300000000000000000e+01	6.400000000000000000e+01	2.700000000000000000e+01	8.300000000000000000e+01	4.900000000000000000e+01	2.900000000000000000e+01	7.400000000000000000e+01	8.800000000000000000e+01	3.500000000000000000e+01	2.100000000000000000e+01
2.400000000000000000e+01	3.600000000000000000e+01	1.400000000000000000e+01	2.600000000000000000e+01	5.600000000000000000e+01	2.600000000000000000e+01	5.200000000000000000e+01	4.100000000000000000e+01	5.700000000000000000e+01	4.400000000000000000e+01	9.700000000000000000e+01	8.300000000000000000e+01	1.200000000000000000e+01	1.100000000000000000e+01	1.300000000000000000e+01	2.700000000000000000e+01	1.300000000000000000e+01	4.000000000000000000e+01	7.700000000000000000e+01	9.300000000000000000e+01	4.000000000000000000e+01	7.800000000000000000e+01	3.100000000000000000e+01	6.300000000000000000e+01	1.300000000000000000e+01	9.800000000000000000e+01	4.800000000000000000e+01	5.000000000000000000e+00	9.500000000000000000e+01	5.300000000000000000e+01	3.800000000000000000e+01	6.500000000000000000e+01	7.000000000000000000e+01	7.700000000000000000e+01	5.700000000000000000e+01	4.500000000000000000e+01	3.400000000000000000e+01	6.800000000000000000e+01	7.600000000000000000e+01	7.900000000000000000e+01	2.300000000000000000e+01	3.500000000000000000e+01	3.800000000000000000e+01	5.500000000000000000e+01	6.500000000000000000e+01	7.000000000000000000e+00	2.400000000000000000e+01	8.900000000000000000e+01	6.400000000000000000e+01	9.800000000000000000e+01
7.500000000000000000e+01	5.400000000000000000e+01	2.800000000000000000e+01	1.000000000000000000e+01	4.300000000000000000e+01	7.800000000000000000e+01	7.200000000000000000e+01	4.500000000000000000e+01	5.000000000000000000e+01	0.000000000000000000e+00	9.800000000000000000e+01	4.300000000000000000e+01	9.200000000000000000e+01	8.700000000000000000e+01	9.600000000000000000e+01	5.700000000000000000e+01	0.000000000000000000e+00	4.500000000000000000e+01	6.400000000000000000e+01	5.800000000000000000e+01	7.200000000000000000e+01	5.000000000000000000e+01	6.800000000000000000e+01	7.800000000000000000e+01	3.000000000000000000e+01	7.500000000000000000e+01	7.200000000000000000e+01	4.200000000000000000e+01	7.900000000000000000e+01	7.700000000000000000e+01	5.400000000000000000e+01	2.600000000000000000e+01	9.000000000000000000e+00	6.400000000000000000e+01	5.300000000000000000e+01	2.000000000000000000e+00	9.700000000000000000e+01	5.100000000000000000e+01	6.900000000000000000e+01	3.000000000000000000e+00	7.800000000000000000e+01	6.900000000000000000e+01	6.600000000000000000e+01	3.600000000000000000e+01	9.400000000000000000e+01	5.100000000000000000e+01	7.500000000000000000e+01	3.400000000000000000e+01	9.500000000000000000e+01	7.200000000000000000e+01
8.900000000000000000e+01	5.000000000000000000e+01	5.300000000000000000e+01	5.000000000000000000e+00	3.200000000000000000e+01	3.200000000000000000e+01	7.100000000000000000e+01	1.900000000000000000e+01	5.100000000000000000e+01	2.900000000000000000e+01	8.600000000000000000e+01	2.000000000000000000e+00	6.900000000000000000e+01	8.900000000000000000e+01	3.000000000000000000e+00	2.900000000000000000e+01	2.900000000000000000e+01	1.900000000000000000e+01	1.300000000000000000e+01	1.300000000000000000e+01	3.200000000000000000e+01	9.100000000000000000e+01	6.400000000000000000e+01	3.100000000000000000e+01	2.900000000000000000e+01	9.000000000000000000e+01	3.200000000000000000e+01	8.200000000000000000e+01	4.900000000000000000e+01	7.600000000000000000e+01	8.200000000000000000e+01	3.900000000000000000e+01	6.000000000000000000e+00	3.400000000000000000e+01	8.300000000000000000e+01	4.000000000000000000e+00	2.800000000000000000e+01	5.000000000000000000e+01	8.000000000000000000e+01	0.000000000000000000e+00	7.000000000000000000e+00	9.300000000000000000e+01	2.900000000000000000e+01	1.300000000000000000e+01	2.600000000000000000e+01	7.900000000000000000e+01	6.000000000000000000e+01	1.500000000000000000e+01	4.000000000000000000e+00	1.900000000000000000e+01
6.200000000000000000e+01	9.100000000000000000e+01	5.400000000000000000e+01	9.000000000000000000e+00	3.700000000000000000e+01	1.900000000000000000e+01	7.000000000000000000e+00	1.600000000000000000e+01	4.200000000000000000e+01	9.800000000000000000e+01	2.400000000000000000e+01	1.000000000000000000e+00	6.100000000000000000e+01	4.500000000000000000e+01	3.000000000000000000e+01	4.000000000000000000e+00	3.000000000000000000e+01	7.300000000000000000e+01	1.400000000000000000e+01	5.700000000000000000e+01	1.000000000000000000e+01	4.200000000000000000e+01	2.600000000000000000e+01	7.700000000000000000e+01	2.800000000000000000e+01	3.800000000000000000e+01	9.600000000000000000e+01	2.000000000000000000e+01	6.500000000000000000e+01	9.000000000000000000e+00	5.500000000000000000e+01	2.700000000000000000e+01	5.400000000000000000e+01	1.300000000000000000e+01	2.900000000000000000e+01	7.600000000000000000e+01	2.900000000000000000e+01	5.500000000000000000e+01	4.900000000000000000e+01	9.900000000000000000e+01	0.000000000000000000e+00	4.000000000000000000e+01	9.500000000000000000e+01	2.700000000000000000e+01	6.800000000000000000e+01	6.400000000000000000e+01	3.800000000000000000e+01	6.700000000000000000e+01	2.900000000000000000e+01	1.500000000000000000e+01
4.200000000000000000e+01	4.200000000000000000e+01	9.300000000000000000e+01	9.700000000000000000e+01	1.400000000000000000e+01	4.400000000000000000e+01	3.000000000000000000e+01	9.500000000000000000e+01	4.400000000000000000e+01	5.100000000000000000e+01	8.400000000000000000e+01	5.700000000000000000e+01	2.600000000000000000e+01	1.400000000000000000e+01	5.000000000000000000e+01	2.100000000000000000e+01	5.400000000000000000e+01	9.600000000000000000e+01	5.700000000000000000e+01	3.800000000000000000e+01	0.000000000000000000e+00	8.900000000000000000e+01	2.300000000000000000e+01	2.900000000000000000e+01	5.400000000000000000e+01	6.700000000000000000e+01	3.000000000000000000e+01	5.400000000000000000e+01	3.800000000000000000e+01	3.100000000000000000e+01	9.900000000000000000e+01	1.900000000000000000e+01	8.200000000000000000e+01	7.400000000000000000e+01	7.000000000000000000e+00	4.000000000000000000e+01	1.000000000000000000e+01	8.500000000000000000e+01	3.800000000000000000e+01	8.400000000000000000e+01	9.500000000000000000e+01	8.500000000000000000e+01	3.200000000000000000e+01	3.800000000000000000e+01	1.500000000000000000e+01	1.500000000000000000e+01	4.800000000000000000e+01	1.800000000000000000e+01	2.300000000000000000e+01	6.800000000000000000e+01
2.000000000000000000e+01	6.200000000000000000e+01	6.900000000000000000e+01	8.300000000000000000e+01	1.300000000000000000e+01	8.900000000000000000e+01	5.600000000000000000e+01	3.000000000000000000e+00	6.000000000000000000e+01	9.200000000000000000e+01	6.100000000000000000e+01	7.400000000000000000e+01	3.400000000000000000e+01	1.300000000000000000e+01	8.200000000000000000e+01	8.400000000000000000e+01	9.300000000000000000e+01	2.000000000000000000e+00	9.500000000000000000e+01	7.500000000000000000e+01	2.900000000000000000e+01	7.500000000000000000e+01	2.000000000000000000e+01	5.100000000000000000e+01	9.300000000000000000e+01	7.200000000000000000e+01	2.900000000000000000e+01	8.100000000000000000e+01	1.500000000000000000e+01	9.500000000000000000e+01	8.600000000000000000e+01	3.700000000000000000e+01	8.300000000000000000e+01	9.500000000000000000e+01	3.500000000000000000e+01	8.000000000000000000e+01	3.200000000000000000e+01	5.600000000000000000e+01	4.500000000000000000e+01	4.600000000000000000e+01	3.300000000000000000e+01	2.900000000000000000e+01	7.200000000000000000e+01	4.700000000000000000e+01	1.600000000000000000e+01	1.600000000000000000e+01	9.300000000000000000e+01	5.000000000000000000e+00	8.200000000000000000e+01	4.700000000000000000e+01
2.100000000000000000e+01	6.400000000000000000e+01	6.200000000000000000e+01	8.400000000000000000e+01	3.400000000000000000e+01	8.800000000000000000e+01	8.600000000000000000e+01	7.000000000000000000e+00	1.400000000000000000e+01	8.000000000000000000e+01	8.200000000000000000e+01	8.600000000000000000e+01	6.700000000000000000e+01	3.600000000000000000e+01	9.200000000000000000e+01	5.300000000000000000e+01	5.000000000000000000e+01	4.000000000000000000e+00	5.000000000000000000e+00	6.800000000000000000e+01	2.800000000000000000e+01	3.800000000000000000e+01	8.500000000000000000e+01	8.100000000000000000e+01	5.000000000000000000e+01	3.100000000000000000e+01	5.200000000000000000e+01	4.100000000000000000e+01	1.800000000000000000e+01	4.000000000000000000e+00	3.900000000000000000e+01	1.800000000000000000e+01	8.400000000000000000e+01	3.200000000000000000e+01	5.000000000000000000e+00	4.900000000000000000e+01	3.100000000000000000e+01	2.400000000000000000e+01	1.900000000000000000e+01	2.300000000000000000e+01	3.600000000000000000e+01	4.000000000000000000e+00	3.700000000000000000e+01	6.100000000000000000e+01	1.900000000000000000e+01	3.200000000000000000e+01	2.300000000000000000e+01	7.800000000000000000e+01	5.500000000000000000e+01	6.100000000000000000e+01
3.900000000000000000e+01	4.400000000000000000e+01	7.900000000000000000e+01	3.900000000000000000e+01	9.900000000000000000e+01	3.400000000000000000e+01	4.000000000000000000e+01	2.500000000000000000e+01	7.100000000000000000e+01	6.500000000000000000e+01	5.800000000000000000e+01	8.500000000000000000e+01	4.400000000000000000e+01	7.800000000000000000e+01	3.400000000000000000e+01	8.000000000000000000e+00	3.400000000000000000e+01	5.000000000000000000e+01	4.300000000000000000e+01	4.200000000000000000e+01	2.200000000000000000e+01	3.200000000000000000e+01	7.400000000000000000e+01	8.800000000000000000e+01	3.400000000000000000e+01	7.300000000000000000e+01	5.100000000000000000e+01	0.000000000000000000e+00	3.100000000000000000e+01	2.100000000000000000e+01	6.100000000000000000e+01	2.200000000000000000e+01	6.300000000000000000e+01	4.300000000000000000e+01	7.400000000000000000e+01	1.500000000000000000e+01	4.600000000000000000e+01	6.200000000000000000e+01	7.300000000000000000e+01	5.000000000000000000e+01	8.500000000000000000e+01	1.300000000000000000e+01	1.400000000000000000e+01	8.400000000000000000e+01	8.900000000000000000e+01	4.000000000000000000e+00	3.900000000000000000e+01	4.400000000000000000e+01	1.300000000000000000e+01	8.600000000000000000e+01
2.500000000000000000e+01	8.900000000000000000e+01	1.300000000000000000e+01	2.500000000000000000e+01	2.400000000000000000e+01	6.400000000000000000e+01	2.500000000000000000e+01	8.600000000000000000e+01	3.500000000000000000e+01	2.600000000000000000e+01	4.000000000000000000e+01	9.800000000000000000e+01	7.400000000000000000e+01	8.600000000000000000e+01	2.400000000000000000e+01	9.700000000000000000e+01	2.600000000000000000e+01	4.600000000000000000e+01	7.800000000000000000e+01	2.200000000000000000e+01	9.700000000000000000e+01	4.300000000000000000e+01	9.900000000000000000e+01	2.500000000000000000e+01	2.600000000000000000e+01	8.600000000000000000e+01	4.000000000000000000e+01	6.000000000000000000e+00	6.700000000000000000e+01	3.400000000000000000e+01	6.300000000000000000e+01	4.400000000000000000e+01	4.100000000000000000e+01	5.900000000000000000e+01	3.100000000000000000e+01	3.400000000000000000e+01	3.500000000000000000e+01	4.200000000000000000e+01	7.700000000000000000e+01	2.700000000000000000e+01	2.400000000000000000e+01	2.500000000000000000e+01	3.500000000000000000e+01	9.300000000000000000e+01	4.400000000000000000e+01	7.400000000000000000e+01	2.500000000000000000e+01	1.200000000000000000e+01	4.100000000000000000e+01	4.200000000000000000e+01
9.800000000000000000e+01	8.800000000000000000e+01	8.000000000000000000e+01	2.300000000000000000e+01	4.600000000000000000e+01	4.100000000000000000e+01	4.600000000000000000e+01	3.000000000000000000e+01	3.700000000000000000e+01	8.100000000000000000e+01	5.500000000000000000e+01	5.800000000000000000e+01	6.000000000000000000e+01	3.300000000000000000e+01	2.000000000000000000e+01	4.000000000000000000e+01	5.100000000000000000e+01	3.000000000000000000e+01	7.100000000000000000e+01	6.200000000000000000e+01	9.800000000000000000e+01	1.400000000000000000e+01	5.600000000000000000e+01	4.800000000000000000e+01	5.100000000000000000e+01	9.500000000000000000e+01	5.300000000000000000e+01	8.000000000000000000e+00	3.300000000000000000e+01	2.900000000000000000e+01	2.600000000000000000e+01	4.300000000000000000e+01	2.300000000000000000e+01	7.100000000000000000e+01	7.100000000000000000e+01	8.900000000000000000e+01	5.700000000000000000e+01	3.900000000000000000e+01	1.600000000000000000e+01	9.300000000000000000e+01	5.800000000000000000e+01	8.600000000000000000e+01	1.600000000000000000e+01	6.900000000000000000e+01	1.800000000000000000e+01	1.100000000000000000e+01	2.100000000000000000e+01	7.700000000000000000e+01	5.400000000000000000e+01	4.100000000000000000e+01
8.300000000000000000e+01	6.800000000000000000e+01	7.000000000000000000e+01	5.400000000000000000e+01	2.600000000000000000e+01	8.000000000000000000e+01	6.600000000000000000e+01	1.000000000000000000e+00	4.500000000000000000e+01	7.000000000000000000e+01	9.200000000000000000e+01	6.700000000000000000e+01	1.400000000000000000e+01	3.700000000000000000e+01	8.400000000000000000e+01	5.500000000000000000e+01	9.200000000000000000e+01	1.000000000000000000e+00	1.100000000000000000e+01	4.700000000000000000e+01	6.600000000000000000e+01	6.000000000000000000e+01	6.600000000000000000e+01	5.000000000000000000e+01	9.200000000000000000e+01	7.100000000000000000e+01	6.600000000000000000e+01	6.800000000000000000e+01	1.600000000000000000e+01	3.000000000000000000e+01	4.600000000000000000e+01	7.200000000000000000e+01	2.400000000000000000e+01	5.000000000000000000e+00	7.600000000000000000e+01	8.700000000000000000e+01	3.700000000000000000e+01	8.600000000000000000e+01	1.800000000000000000e+01	2.600000000000000000e+01	6.700000000000000000e+01	5.600000000000000000e+01	4.300000000000000000e+01	7.000000000000000000e+01	3.700000000000000000e+01	7.200000000000000000e+01	4.000000000000000000e+01	3.000000000000000000e+00	9.300000000000000000e+01	8.000000000000000000e+01
3.000000000000000000e+01	1.600000000000000000e+01	6.000000000000000000e+01	9.400000000000000000e+01	8.500000000000000000e+01	4.200000000000000000e+01	5.500000000000000000e+01	4.000000000000000000e+01	5.900000000000000000e+01	8.900000000000000000e+01	6.000000000000000000e+01	2.000000000000000000e+01	3.300000000000000000e+01	1.000000000000000000e+01	6.200000000000000000e+01	6.200000000000000000e+01	6.400000000000000000e+01	5.400000000000000000e+01	8.000000000000000000e+00	9.100000000000000000e+01	5.500000000000000000e+01	5.900000000000000000e+01	5.000000000000000000e+00	4.200000000000000000e+01	6.500000000000000000e+01	9.000000000000000000e+00	9.100000000000000000e+01	3.100000000000000000e+01	7.600000000000000000e+01	2.600000000000000000e+01	6.800000000000000000e+01	3.000000000000000000e+01	6.200000000000000000e+01	7.600000000000000000e+01	4.300000000000000000e+01	2.700000000000000000e+01	1.400000000000000000e+01	6.400000000000000000e+01	3.100000000000000000e+01	8.000000000000000000e+01	2.600000000000000000e+01	5.900000000000000000e+01	6.000000000000000000e+01	5.000000000000000000e+01	7.300000000000000000e+01	9.600000000000000000e+01	8.500000000000000000e+01	5.600000000000000000e+01	7.900000000000000000e+01	4.000000000000000000e+01
3.400000000000000000e+01	6.500000000000000000e+01	5.800000000000000000e+01	5.800000000000000000e+01	4.000000000000000000e+00	6.700000000000000000e+01	1.300000000000000000e+01	8.700000000000000000e+01	5.000000000000000000e+00	5.800000000000000000e+01	1.000000000000000000e+00	2.100000000000000000e+01	8.900000000000000000e+01	7.700000000000000000e+01	8.900000000000000000e+01	9.000000000000000000e+00	9.600000000000000000e+01	5.100000000000000000e+01	2.700000000000000000e+01	2.100000000000000000e+01	3.400000000000000000e+01	1.100000000000000000e+01	5.800000000000000000e+01	6.000000000000000000e+01	9.600000000000000000e+01	3.900000000000000000e+01	7.900000000000000000e+01	3.000000000000000000e+01	5.000000000000000000e+00	9.700000000000000000e+01	7.000000000000000000e+01	2.500000000000000000e+01	8.000000000000000000e+01	1.800000000000000000e+01	8.600000000000000000e+01	1.800000000000000000e+01	9.800000000000000000e+01	6.100000000000000000e+01	2.200000000000000000e+01	2.200000000000000000e+01	2.100000000000000000e+01	2.700000000000000000e+01	3.400000000000000000e+01	2.400000000000000000e+01	8.800000000000000000e+01	0.000000000000000000e+00	3.400000000000000000e+01	7.500000000000000000e+01	7.000000000000000000e+00	3.900000000000000000e+01
1.900000000000000000e+01	5.600000000000000000e+01	9.500000000000000000e+01	3.500000000000000000e+01	7.300000000000000000e+01	4.000000000000000000e+00	1.200000000000000000e+01	2.700000000000000000e+01	4.000000000000000000e+01	9.600000000000000000e+01	5.900000000000000000e+01	6.000000000000000000e+01	6.600000000000000000e+01	4.800000000000000000e+01	5.700000000000000000e+01	3.600000000000000000e+01	5.900000000000000000e+01	1.500000000000000000e+01	9.400000000000000000e+01	3.100000000000000000e+01	3.800000000000000000e+01	2.100000000000000000e+01	1.200000000000000000e+01	5.900000000000000000e+01	6.700000000000000000e+01	4.200000000000000000e+01	6.500000000000000000e+01	2.200000000000000000e+01	4.000000000000000000e+01	3.800000000000000000e+01	5.000000000000000000e+00	4.800000000000000000e+01	5.700000000000000000e+01	9.400000000000000000e+01	2.500000000000000000e+01	7.300000000000000000e+01	4.000000000000000000e+01	5.000000000000000000e+00	4.000000000000000000e+01	3.300000000000000000e+01	4.500000000000000000e+01	4.900000000000000000e+01	4.000000000000000000e+01	2.200000000000000000e+01	8.400000000000000000e+01	4.100000000000000000e+01	3.700000000000000000e+01	4.100000000000000000e+01	5.700000000000000000e+01	3.100000000000000000e+01
5.900000000000000000e+01	9.900000000000000000e+01	5.900000000000000000e+01	3.400000000000000000e+01	8.000000000000000000e+00	2.200000000000000000e+01	3.800000000000000000e+01	2.600000000000000000e+01	2.500000000000000000e+01	7.300000000000000000e+01	3.600000000000000000e+01	4.100000000000000000e+01	9.900000000000000000e+01	2.000000000000000000e+01	4.400000000000000000e+01	7.300000000000000000e+01	3.500000000000000000e+01	4.800000000000000000e+01	6.500000000000000000e+01	4.000000000000000000e+01	2.700000000000000000e+01	2.400000000000000000e+01	7.300000000000000000e+01	5.800000000000000000e+01	3.500000000000000000e+01	2.300000000000000000e+01	1.300000000000000000e+01	3.500000000000000000e+01	8.000000000000000000e+00	6.400000000000000000e+01	3.100000000000000000e+01	2.000000000000000000e+01	3.500000000000000000e+01	6.500000000000000000e+01	2.200000000000000000e+01	6.700000000000000000e+01	4.100000000000000000e+01	3.300000000000000000e+01	2.400000000000000000e+01	3.600000000000000000e+01	4.100000000000000000e+01	1.500000000000000000e+01	4.100000000000000000e+01	7.400000000000000000e+01	4.000000000000000000e+01	2.500000000000000000e+01	2.200000000000000000e+01	2.100000000000000000e+01	5.900000000000000000e+01	2.200000000000000000e+01
3.300000000000000000e+01	7.300000000000000000e+01	5.700000000000000000e+01	1.900000000000000000e+01	7.000000000000000000e+00	8.600000000000000000e+01	6.400000000000000000e+01	8.100000000000000000e+01	3.000000000000000000e+01	4.300000000000000000e+01	7.000000000000000000e+00	5.200000000000000000e+01	3.000000000000000000e+01	8.500000000000000000e+01	1.500000000000000000e+01	7.800000000000000000e+01	7.600000000000000000e+01	7.000000000000000000e+01	4.200000000000000000e+01	5.600000000000000000e+01	6.500000000000000000e+01	9.000000000000000000e+00	4.300000000000000000e+01	3.800000000000000000e+01	7.600000000000000000e+01	4.800000000000000000e+01	8.100000000000000000e+01	6.700000000000000000e+01	3.000000000000000000e+01	5.400000000000000000e+01	4.900000000000000000e+01	7.900000000000000000e+01	4.400000000000000000e+01	4.200000000000000000e+01	4.600000000000000000e+01	4.300000000000000000e+01	4.200000000000000000e+01	8.800000000000000000e+01	8.000000000000000000e+00	7.300000000000000000e+01	5.500000000000000000e+01	6.000000000000000000e+01	6.300000000000000000e+01	5.600000000000000000e+01	8.100000000000000000e+01	2.100000000000000000e+01	5.700000000000000000e+01	6.100000000000000000e+01	3.300000000000000000e+01	9.900000000000000000e+01
8.400000000000000000e+01	2.700000000000000000e+01	6.300000000000000000e+01	5.500000000000000000e+01	6.300000000000000000e+01	4.000000000000000000e+01	2.100000000000000000e+01	8.000000000000000000e+00	3.800000000000000000e+01	9.400000000000000000e+01	9.100000000000000000e+01	1.400000000000000000e+01	5.800000000000000000e+01	4.600000000000000000e+01	9.100000000000000000e+01	5.200000000000000000e+01	6.100000000000000000e+01	6.000000000000000000e+00	9.600000000000000000e+01	7.700000000000000000e+01	2.100000000000000000e+01	6.400000000000000000e+01	5.300000000000000000e+01	7.900000000000000000e+01	6.100000000000000000e+01	7.600000000000000000e+01	9.800000000000000000e+01	6.500000000000000000e+01	1.400000000000000000e+01	5.800000000000000000e+01	2.500000000000000000e+01	3.100000000000000000e+01	2.000000000000000000e+01	9.600000000000000000e+01	7.300000000000000000e+01	9.300000000000000000e+01	4.300000000000000000e+01	2.100000000000000000e+01	3.500000000000000000e+01	4.200000000000000000e+01	3.500000000000000000e+01	3.000000000000000000e+00	7.700000000000000000e+01	4.900000000000000000e+01	4.300000000000000000e+01	4.300000000000000000e+01	5.500000000000000000e+01	9.600000000000000000e+01	9.100000000000000000e+01	4.800000000000000000e+01
9.700000000000000000e+01	1.200000000000000000e+01	4.400000000000000000e+01	6.100000000000000000e+01	4.000000000000000000e+01	9.100000000000000000e+01	6.200000000000000000e+01	6.600000000000000000e+01	2.600000000000000000e+01	2.700000000000000000e+01	4.900000000000000000e+01	6.300000000000000000e+01	5.700000000000000000e+01	5.600000000000000000e+01	2.500000000000000000e+01	7.900000000000000000e+01	4.900000000000000000e+01	9.800000000000000000e+01	9.700000000000000000e+01	5.100000000000000000e+01	9.100000000000000000e+01	3.400000000000000000e+01	8.000000000000000000e+00	8.300000000000000000e+01	4.900000000000000000e+01	5.600000000000000000e+01	3.900000000000000000e+01	7.300000000000000000e+01	4.600000000000000000e+01	4.000000000000000000e+01	3.600000000000000000e+01	9.000000000000000000e+00	1.300000000000000000e+01	9.700000000000000000e+01	1.200000000000000000e+01	4.200000000000000000e+01	4.400000000000000000e+01	5.900000000000000000e+01	7.400000000000000000e+01	3.800000000000000000e+01	6.000000000000000000e+01	1.000000000000000000e+01	4.900000000000000000e+01	7.300000000000000000e+01	3.000000000000000000e+00	3.500000000000000000e+01	9.700000000000000000e+01	2.800000000000000000e+01	4.700000000000000000e+01	5.400000000000000000e+01
2.800000000000000000e+01	1.500000000000000000e+01	8.800000000000000000e+01	6.900000000000000000e+01	2.000000000000000000e+01	6.900000000000000000e+01	4.200000000000000000e+01	2.800000000000000000e+01	1.500000000000000000e+01	4.700000000000000000e+01	8.700000000000000000e+01	6.400000000000000000e+01	1.800000000000000000e+01	3.000000000000000000e+01	9.400000000000000000e+01	9.200000000000000000e+01	8.700000000000000000e+01	5.600000000000000000e+01	0.000000000000000000e+00	8.000000000000000000e+01	8.200000000000000000e+01	1.500000000000000000e+01	6.000000000000000000e+00	9.200000000000000000e+01	8.700000000000000000e+01	1.000000000000000000e+00	8.400000000000000000e+01	4.300000000000000000e+01	5.800000000000000000e+01	3.900000000000000000e+01	1.400000000000000000e+01	3.000000000000000000e+00	2.600000000000000000e+01	2.000000000000000000e+00	1.700000000000000000e+01	4.700000000000000000e+01	1.700000000000000000e+01	5.800000000000000000e+01	3.200000000000000000e+01	6.800000000000000000e+01	2.700000000000000000e+01	5.000000000000000000e+00	4.400000000000000000e+01	5.100000000000000000e+01	1.100000000000000000e+01	3.600000000000000000e+01	5.300000000000000000e+01	7.000000000000000000e+00	8.000000000000000000e+01	5.100000000000000000e+01
6.700000000000000000e+01	5.800000000000000000e+01	5.100000000000000000e+01	6.700000000000000000e+01	9.500000000000000000e+01	1.400000000000000000e+01	9.700000000000000000e+01	6.500000000000000000e+01	1.100000000000000000e+01	4.600000000000000000e+01	2.900000000000000000e+01	2.800000000000000000e+01	8.800000000000000000e+01	4.300000000000000000e+01	8.700000000000000000e+01	2.000000000000000000e+00	8.000000000000000000e+00	4.100000000000000000e+01	1.900000000000000000e+01	8.600000000000000000e+01	5.800000000000000000e+01	7.100000000000000000e+01	6.700000000000000000e+01	9.000000000000000000e+01	8.000000000000000000e+00	4.600000000000000000e+01	4.100000000000000000e+01	5.600000000000000000e+01	1.100000000000000000e+01	6.000000000000000000e+00	6.200000000000000000e+01	8.900000000000000000e+01	4.800000000000000000e+01	1.900000000000000000e+01	9.500000000000000000e+01	1.600000000000000000e+01	8.600000000000000000e+01	6.300000000000000000e+01	4.600000000000000000e+01	4.000000000000000000e+01	6.600000000000000000e+01	2.600000000000000000e+01	5.800000000000000000e+01	2.300000000000000000e+01	9.800000000000000000e+01	1.000000000000000000e+00	6.700000000000000000e+01	3.800000000000000000e+01	9.700000000000000000e+01	4.600000000000000000e+01
5.000000000000000000e+00	3.200000000000000000e+01	1.800000000000000000e+01	8.900000000000000000e+01	5.200000000000000000e+01	8.500000000000000000e+01	7.000000000000000000e+01	9.100000000000000000e+01	2.400000000000000000e+01	4.500000000000000000e+01	7.700000000000000000e+01	9.300000000000000000e+01	5.000000000000000000e+00	1.000000000000000000e+00	1.400000000000000000e+01	4.900000000000000000e+01	1.500000000000000000e+01	2.300000000000000000e+01	5.500000000000000000e+01	5.200000000000000000e+01	6.100000000000000000e+01	9.500000000000000000e+01	7.100000000000000000e+01	2.600000000000000000e+01	1.200000000000000000e+01	8.300000000000000000e+01	6.100000000000000000e+01	7.800000000000000000e+01	6.000000000000000000e+00	6.100000000000000000e+01	1.900000000000000000e+01	2.900000000000000000e+01	6.000000000000000000e+01	5.500000000000000000e+01	1.500000000000000000e+01	3.900000000000000000e+01	4.700000000000000000e+01	4.500000000000000000e+01	2.000000000000000000e+00	6.000000000000000000e+01	6.100000000000000000e+01	3.700000000000000000e+01	4.700000000000000000e+01	6.000000000000000000e+00	6.000000000000000000e+00	3.900000000000000000e+01	3.000000000000000000e+00	7.900000000000000000e+01	4.400000000000000000e+01	2.900000000000000000e+01
7.300000000000000000e+01	9.500000000000000000e+01	7.300000000000000000e+01	3.800000000000000000e+01	4.800000000000000000e+01	9.800000000000000000e+01	6.800000000000000000e+01	4.800000000000000000e+01	9.800000000000000000e+01	7.700000000000000000e+01	7.300000000000000000e+01	4.800000000000000000e+01	4.000000000000000000e+00	4.000000000000000000e+01	1.200000000000000000e+01	1.200000000000000000e+01	7.700000000000000000e+01	6.300000000000000000e+01	4.800000000000000000e+01	9.700000000000000000e+01	6.400000000000000000e+01	8.000000000000000000e+00	7.700000000000000000e+01	8.600000000000000000e+01	7.700000000000000000e+01	2.000000000000000000e+01	4.900000000000000000e+01	1.400000000000000000e+01	9.800000000000000000e+01	4.800000000000000000e+01	6.500000000000000000e+01	4.000000000000000000e+01	6.500000000000000000e+01	4.800000000000000000e+01	6.400000000000000000e+01	8.600000000000000000e+01	4.800000000000000000e+01	4.400000000000000000e+01	9.800000000000000000e+01	4.300000000000000000e+01	4.800000000000000000e+01	1.200000000000000000e+01	4.800000000000000000e+01	9.700000000000000000e+01	6.600000000000000000e+01	2.000000000000000000e+01	7.800000000000000000e+01	4.800000000000000000e+01	7.300000000000000000e+01	8.000000000000000000e+00
9.000000000000000000e+00	7.700000000000000000e+01	1.600000000000000000e+01	6.200000000000000000e+01	9.100000000000000000e+01	5.500000000000000000e+01	6.100000000000000000e+01	8.500000000000000000e+01	2.200000000000000000e+01	1.400000000000000000e+01	4.400000000000000000e+01	4.700000000000000000e+01	7.600000000000000000e+01	9.700000000000000000e+01	6.700000000000000000e+01	4.700000000000000000e+01	4.400000000000000000e+01	2.500000000000000000e+01	8.200000000000000000e+01	7.600000000000000000e+01	5.100000000000000000e+01	4.600000000000000000e+01	5.100000000000000000e+01	2.000000000000000000e+01	4.400000000000000000e+01	9.700000000000000000e+01	6.300000000000000000e+01	7.700000000000000000e+01	2.100000000000000000e+01	6.200000000000000000e+01	4.300000000000000000e+01	6.000000000000000000e+00	3.600000000000000000e+01	8.200000000000000000e+01	4.400000000000000000e+01	2.300000000000000000e+01	8.900000000000000000e+01	4.300000000000000000e+01	3.000000000000000000e+01	4.400000000000000000e+01	8.800000000000000000e+01	7.700000000000000000e+01	8.100000000000000000e+01	7.600000000000000000e+01	8.000000000000000000e+00	2.700000000000000000e+01	6.000000000000000000e+00	5.300000000000000000e+01	7.500000000000000000e+01	9.700000000000000000e+01
1.800000000000000000e+01	7.000000000000000000e+00	5.000000000000000000e+00	1.400000000000000000e+01	8.100000000000000000e+01	8.000000000000000000e+00	4.400000000000000000e+01	6.300000000000000000e+01	8.400000000000000000e+01	7.600000000000000000e+01	4.300000000000000000e+01	4.900000000000000000e+01	2.800000000000000000e+01	5.000000000000000000e+01	3.100000000000000000e+01	1.700000000000000000e+01	3.600000000000000000e+01	3.800000000000000000e+01	6.900000000000000000e+01	8.000000000000000000e+00	9.000000000000000000e+01	9.700000000000000000e+01	4.900000000000000000e+01	9.900000000000000000e+01	5.900000000000000000e+01	9.300000000000000000e+01	4.400000000000000000e+01	3.800000000000000000e+01	5.500000000000000000e+01	8.800000000000000000e+01	1.000000000000000000e+01	8.300000000000000000e+01	3.200000000000000000e+01	6.900000000000000000e+01	4.100000000000000000e+01	2.900000000000000000e+01	5.000000000000000000e+01	7.600000000000000000e+01	5.200000000000000000e+01	3.200000000000000000e+01	4.900000000000000000e+01	6.500000000000000000e+01	9.100000000000000000e+01	8.000000000000000000e+00	8.300000000000000000e+01	9.100000000000000000e+01	7.700000000000000000e+01	9.100000000000000000e+01	4.300000000000000000e+01	9.600000000000000000e+01
7.800000000000000000e+01	1.000000000000000000e+00	7.600000000000000000e+01	2.700000000000000000e+01	8.000000000000000000e+01	6.000000000000000000e+00	9.000000000000000000e+01	3.900000000000000000e+01	5.500000000000000000e+01	9.500000000000000000e+01	1.900000000000000000e+01	8.800000000000000000e+01	0.000000000000000000e+00	5.400000000000000000e+01	7.600000000000000000e+01	6.000000000000000000e+01	4.300000000000000000e+01	6.400000000000000000e+01	9.200000000000000000e+01	9.000000000000000000e+00	8.900000000000000000e+01	8.300000000000000000e+01	8.700000000000000000e+01	3.000000000000000000e+01	4.300000000000000000e+01	5.000000000000000000e+01	1.700000000000000000e+01	6.000000000000000000e+01	5.200000000000000000e+01	8.700000000000000000e+01	1.100000000000000000e+01	5.300000000000000000e+01	7.200000000000000000e+01	9.200000000000000000e+01	6.200000000000000000e+01	2.800000000000000000e+01	8.000000000000000000e+01	1.100000000000000000e+01	5.300000000000000000e+01	7.200000000000000000e+01	7.900000000000000000e+01	7.300000000000000000e+01	5.000000000000000000e+01	1.000000000000000000e+01	5.200000000000000000e+01	9.300000000000000000e+01	7.100000000000000000e+01	5.500000000000000000e+01	1.900000000000000000e+01	1.100000000000000000e+01
4.400000000000000000e+01	2.800000000000000000e+01	3.000000000000000000e+00	5.700000000000000000e+01	8.900000000000000000e+01	9.000000000000000000e+00	1.800000000000000000e+01	3.800000000000000000e+01	5.400000000000000000e+01	1.000000000000000000e+00	3.300000000000000000e+01	9.000000000000000000e+01	5.400000000000000000e+01	8.000000000000000000e+01	1.100000000000000000e+01	4.300000000000000000e+01	9.500000000000000000e+01	1.700000000000000000e+01	4.700000000000000000e+01	7.100000000000000000e+01	1.800000000000000000e+01	8.200000000000000000e+01	8.800000000000000000e+01	7.100000000000000000e+01	9.500000000000000000e+01	6.100000000000000000e+01	3.700000000000000000e+01	6.300000000000000000e+01	5.100000000000000000e+01	9.000000000000000000e+01	7.000000000000000000e+00	8.400000000000000000e+01	1.100000000000000000e+01	6.100000000000000000e+01	5.500000000000000000e+01	0.000000000000000000e+00	5.400000000000000000e+01	2.000000000000000000e+00	5.000000000000000000e+01	1.000000000000000000e+01	6.500000000000000000e+01	7.900000000000000000e+01	5.300000000000000000e+01	3.200000000000000000e+01	5.500000000000000000e+01	9.200000000000000000e+01	1.200000000000000000e+01	2.300000000000000000e+01	7.600000000000000000e+01	7.800000000000000000e+01
9.000000000000000000e+01	5.200000000000000000e+01	0.000000000000000000e+00	3.200000000000000000e+01	7.700000000000000000e+01	5.000000000000000000e+00	1.900000000000000000e+01	6.000000000000000000e+01	9.100000000000000000e+01	2.000000000000000000e+00	5.700000000000000000e+01	4.500000000000000000e+01	8.200000000000000000e+01	8.100000000000000000e+01	1.000000000000000000e+01	3.300000000000000000e+01	7.000000000000000000e+00	9.000000000000000000e+01	7.500000000000000000e+01	9.500000000000000000e+01	1.900000000000000000e+01	5.400000000000000000e+01	6.000000000000000000e+01	3.200000000000000000e+01	7.000000000000000000e+00	4.700000000000000000e+01	4.300000000000000000e+01	2.300000000000000000e+01	9.200000000000000000e+01	4.500000000000000000e+01	8.000000000000000000e+00	9.400000000000000000e+01	1.000000000000000000e+01	6.200000000000000000e+01	8.400000000000000000e+01	3.000000000000000000e+00	5.200000000000000000e+01	9.600000000000000000e+01	5.100000000000000000e+01	2.000000000000000000e+00	7.300000000000000000e+01	8.000000000000000000e+01	8.300000000000000000e+01	5.700000000000000000e+01	9.300000000000000000e+01	5.000000000000000000e+01	4.500000000000000000e+01	6.300000000000000000e+01	9.000000000000000000e+00	4.300000000000000000e+01
6.500000000000000000e+01	2.900000000000000000e+01	7.000000000000000000e+00	7.700000000000000000e+01	8.700000000000000000e+01	1.000000000000000000e+00	4.500000000000000000e+01	6.400000000000000000e+01	8.200000000000000000e+01	9.000000000000000000e+00	7.800000000000000000e+01	8.900000000000000000e+01	5.200000000000000000e+01	5.100000000000000000e+01	7.100000000000000000e+01	1.600000000000000000e+01	5.700000000000000000e+01	6.000000000000000000e+01	6.100000000000000000e+01	5.000000000000000000e+00	4.500000000000000000e+01	5.200000000000000000e+01	8.900000000000000000e+01	9.500000000000000000e+01	5.700000000000000000e+01	7.000000000000000000e+01	1.800000000000000000e+01	6.400000000000000000e+01	5.000000000000000000e+01	8.900000000000000000e+01	2.000000000000000000e+00	5.500000000000000000e+01	7.100000000000000000e+01	7.000000000000000000e+01	9.400000000000000000e+01	7.000000000000000000e+00	5.100000000000000000e+01	9.000000000000000000e+00	5.400000000000000000e+01	7.100000000000000000e+01	8.900000000000000000e+01	8.100000000000000000e+01	8.200000000000000000e+01	3.100000000000000000e+01	8.200000000000000000e+01	6.900000000000000000e+01	7.200000000000000000e+01	2.000000000000000000e+01	7.800000000000000000e+01	7.600000000000000000e+01
1.200000000000000000e+01	6.000000000000000000e+00	9.000000000000000000e+00	3.600000000000000000e+01	4.900000000000000000e+01	3.000000000000000000e+00	6.500000000000000000e+01	6.800000000000000000e+01	5.300000000000000000e+01	1.000000000000000000e+01	9.600000000000000000e+01	4.400000000000000000e+01	9.700000000000000000e+01	9.200000000000000000e+01	3.200000000000000000e+01	3.700000000000000000e+01	7.100000000000000000e+01	7.500000000000000000e+01	8.900000000000000000e+01	3.000000000000000000e+01	6.000000000000000000e+01	2.800000000000000000e+01	4.500000000000000000e+01	5.700000000000000000e+01	3.100000000000000000e+01	8.100000000000000000e+01	1.900000000000000000e+01	3.400000000000000000e+01	9.100000000000000000e+01	4.400000000000000000e+01	9.600000000000000000e+01	9.300000000000000000e+01	7.700000000000000000e+01	4.700000000000000000e+01	2.300000000000000000e+01	9.600000000000000000e+01	5.500000000000000000e+01	7.300000000000000000e+01	8.400000000000000000e+01	7.600000000000000000e+01	5.400000000000000000e+01	8.900000000000000000e+01	2.000000000000000000e+01	9.500000000000000000e+01	9.100000000000000000e+01	5.200000000000000000e+01	4.300000000000000000e+01	4.200000000000000000e+01	3.200000000000000000e+01	5.000000000000000000e+00
6.400000000000000000e+01	7.900000000000000000e+01	5.200000000000000000e+01	1.100000000000000000e+01	7.200000000000000000e+01	3.300000000000000000e+01	1.000000000000000000e+01	1.500000000000000000e+01	4.100000000000000000e+01	8.000000000000000000e+00	6.600000000000000000e+01	9.000000000000000000e+00	7.000000000000000000e+01	4.400000000000000000e+01	4.000000000000000000e+00	0.000000000000000000e+00	1.000000000000000000e+00	1.200000000000000000e+01	1.500000000000000000e+01	6.700000000000000000e+01	3.300000000000000000e+01	2.300000000000000000e+01	2.700000000000000000e+01	7.200000000000000000e+01	0.000000000000000000e+00	6.800000000000000000e+01	3.300000000000000000e+01	8.400000000000000000e+01	9.400000000000000000e+01	1.600000000000000000e+01	9.100000000000000000e+01	6.800000000000000000e+01	9.500000000000000000e+01	2.700000000000000000e+01	2.800000000000000000e+01	1.000000000000000000e+01	5.600000000000000000e+01	9.100000000000000000e+01	4.800000000000000000e+01	6.000000000000000000e+00	6.000000000000000000e+00	4.800000000000000000e+01	3.000000000000000000e+01	3.400000000000000000e+01	2.300000000000000000e+01	6.200000000000000000e+01	1.500000000000000000e+01	1.300000000000000000e+01	1.000000000000000000e+00	3.600000000000000000e+01
4.100000000000000000e+01	4.700000000000000000e+01	9.200000000000000000e+01	2.400000000000000000e+01	5.800000000000000000e+01	6.000000000000000000e+01	9.900000000000000000e+01	7.300000000000000000e+01	1.200000000000000000e+01	7.900000000000000000e+01	2.000000000000000000e+01	3.000000000000000000e+01	2.700000000000000000e+01	1.900000000000000000e+01	9.800000000000000000e+01	2.800000000000000000e+01	4.000000000000000000e+01	9.500000000000000000e+01	3.200000000000000000e+01	6.400000000000000000e+01	9.900000000000000000e+01	2.700000000000000000e+01	2.100000000000000000e+01	9.800000000000000000e+01	4.000000000000000000e+01	5.700000000000000000e+01	9.700000000000000000e+01	4.000000000000000000e+01	1.300000000000000000e+01	0.000000000000000000e+00	2.400000000000000000e+01	4.500000000000000000e+01	2.100000000000000000e+01	5.700000000000000000e+01	9.000000000000000000e+00	4.100000000000000000e+01	9.500000000000000000e+01	9.900000000000000000e+01	1.400000000000000000e+01	2.000000000000000000e+01	7.400000000000000000e+01	9.800000000000000000e+01	3.300000000000000000e+01	6.200000000000000000e+01	1.700000000000000000e+01	7.800000000000000000e+01	9.400000000000000000e+01	5.900000000000000000e+01	2.600000000000000000e+01	6.400000000000000000e+01
7.400000000000000000e+01	4.600000000000000000e+01	4.100000000000000000e+01	2.200000000000000000e+01	6.700000000000000000e+01	3.800000000000000000e+01	5.800000000000000000e+01	6.700000000000000000e+01	7.800000000000000000e+01	3.900000000000000000e+01	5.300000000000000000e+01	2.400000000000000000e+01	3.500000000000000000e+01	5.900000000000000000e+01	4.100000000000000000e+01	5.800000000000000000e+01	2.200000000000000000e+01	2.200000000000000000e+01	5.900000000000000000e+01	6.300000000000000000e+01	4.600000000000000000e+01	3.500000000000000000e+01	2.400000000000000000e+01	4.900000000000000000e+01	2.200000000000000000e+01	7.700000000000000000e+01	2.100000000000000000e+01	4.000000000000000000e+00	5.900000000000000000e+01	8.600000000000000000e+01	9.400000000000000000e+01	1.200000000000000000e+01	9.200000000000000000e+01	3.600000000000000000e+01	1.000000000000000000e+01	1.400000000000000000e+01	5.800000000000000000e+01	9.400000000000000000e+01	4.300000000000000000e+01	9.100000000000000000e+01	9.800000000000000000e+01	3.900000000000000000e+01	3.600000000000000000e+01	9.400000000000000000e+01	9.000000000000000000e+01	9.000000000000000000e+00	2.600000000000000000e+01	4.600000000000000000e+01	5.200000000000000000e+01	6.300000000000000000e+01
2.300000000000000000e+01	3.400000000000000000e+01	4.800000000000000000e+01	2.100000000000000000e+01	3.500000000000000000e+01	7.500000000000000000e+01	2.400000000000000000e+01	7.400000000000000000e+01	4.300000000000000000e+01	4.200000000000000000e+01	4.100000000000000000e+01	9.900000000000000000e+01	3.800000000000000000e+01	5.800000000000000000e+01	4.800000000000000000e+01	2.600000000000000000e+01	4.100000000000000000e+01	9.900000000000000000e+01	3.100000000000000000e+01	5.900000000000000000e+01	2.400000000000000000e+01	1.300000000000000000e+01	9.800000000000000000e+01	4.100000000000000000e+01	4.100000000000000000e+01	7.800000000000000000e+01	2.400000000000000000e+01	9.700000000000000000e+01	3.500000000000000000e+01	6.700000000000000000e+01	2.300000000000000000e+01	7.400000000000000000e+01	2.500000000000000000e+01	3.100000000000000000e+01	9.600000000000000000e+01	4.400000000000000000e+01	5.900000000000000000e+01	2.300000000000000000e+01	1.300000000000000000e+01	3.400000000000000000e+01	9.900000000000000000e+01	2.400000000000000000e+01	5.900000000000000000e+01	5.900000000000000000e+01	4.500000000000000000e+01	7.600000000000000000e+01	4.200000000000000000e+01	8.600000000000000000e+01	4.000000000000000000e+01	6.200000000000000000e+01
1.000000000000000000e+00	4.500000000000000000e+01	8.900000000000000000e+01	8.100000000000000000e+01	8.300000000000000000e+01	9.400000000000000000e+01	8.200000000000000000e+01	5.300000000000000000e+01	5.800000000000000000e+01	7.500000000000000000e+01	8.100000000000000000e+01	2.300000000000000000e+01	3.700000000000000000e+01	5.000000000000000000e+00	2.600000000000000000e+01	5.100000000000000000e+01	7.500000000000000000e+01	8.300000000000000000e+01	7.000000000000000000e+00	5.000000000000000000e+01	5.400000000000000000e+01	3.600000000000000000e+01	3.000000000000000000e+00	6.100000000000000000e+01	7.500000000000000000e+01	7.000000000000000000e+00	4.200000000000000000e+01	7.600000000000000000e+01	7.400000000000000000e+01	8.300000000000000000e+01	1.500000000000000000e+01	9.600000000000000000e+01	6.400000000000000000e+01	7.000000000000000000e+00	1.600000000000000000e+01	6.800000000000000000e+01	3.800000000000000000e+01	1.300000000000000000e+01	7.100000000000000000e+01	7.000000000000000000e+01	6.400000000000000000e+01	5.700000000000000000e+01	9.000000000000000000e+01	5.400000000000000000e+01	5.000000000000000000e+00	6.700000000000000000e+01	6.600000000000000000e+01	6.600000000000000000e+01	8.100000000000000000e+01	5.500000000000000000e+01
7.600000000000000000e+01	3.100000000000000000e+01	7.700000000000000000e+01	6.000000000000000000e+01	9.700000000000000000e+01	2.100000000000000000e+01	5.100000000000000000e+01	6.900000000000000000e+01	5.600000000000000000e+01	1.800000000000000000e+01	7.100000000000000000e+01	9.100000000000000000e+01	1.000000000000000000e+01	6.000000000000000000e+00	1.700000000000000000e+01	6.500000000000000000e+01	1.600000000000000000e+01	9.300000000000000000e+01	9.100000000000000000e+01	2.800000000000000000e+01	7.900000000000000000e+01	4.000000000000000000e+00	3.200000000000000000e+01	4.600000000000000000e+01	1.600000000000000000e+01	8.400000000000000000e+01	4.700000000000000000e+01	3.300000000000000000e+01	0.000000000000000000e+00	9.100000000000000000e+01	1.200000000000000000e+01	5.000000000000000000e+01	9.000000000000000000e+01	9.100000000000000000e+01	1.400000000000000000e+01	4.600000000000000000e+01	6.200000000000000000e+01	9.000000000000000000e+01	4.000000000000000000e+00	1.200000000000000000e+01	9.300000000000000000e+01	4.500000000000000000e+01	6.100000000000000000e+01	2.900000000000000000e+01	7.900000000000000000e+01	8.500000000000000000e+01	5.000000000000000000e+00	8.000000000000000000e+01	1.200000000000000000e+01	2.800000000000000000e+01
3.100000000000000000e+01	7.800000000000000000e+01	4.300000000000000000e+01	4.400000000000000000e+01	2.900000000000000000e+01	2.500000000000000000e+01	5.000000000000000000e+01	9.200000000000000000e+01	9.900000000000000000e+01	1.600000000000000000e+01	9.000000000000000000e+00	8.200000000000000000e+01	9.500000000000000000e+01	7.000000000000000000e+00	6.000000000000000000e+01	3.800000000000000000e+01	1.400000000000000000e+01	4.200000000000000000e+01	2.000000000000000000e+01	6.600000000000000000e+01	6.200000000000000000e+01	1.000000000000000000e+01	7.600000000000000000e+01	6.400000000000000000e+01	3.600000000000000000e+01	4.000000000000000000e+01	7.000000000000000000e+01	9.600000000000000000e+01	7.000000000000000000e+00	5.500000000000000000e+01	8.900000000000000000e+01	8.500000000000000000e+01	8.800000000000000000e+01	2.000000000000000000e+01	1.300000000000000000e+01	3.500000000000000000e+01	6.300000000000000000e+01	1.700000000000000000e+01	7.000000000000000000e+00	4.900000000000000000e+01	9.400000000000000000e+01	1.600000000000000000e+01	6.200000000000000000e+01	5.300000000000000000e+01	5.600000000000000000e+01	9.800000000000000000e+01	9.500000000000000000e+01	8.100000000000000000e+01	1.500000000000000000e+01	5.600000000000000000e+01
5.700000000000000000e+01	5.700000000000000000e+01	3.600000000000000000e+01	6.500000000000000000e+01	6.000000000000000000e+00	3.900000000000000000e+01	4.800000000000000000e+01	7.900000000000000000e+01	9.600000000000000000e+01	1.200000000000000000e+01	8.000000000000000000e+00	5.500000000000000000e+01	7.700000000000000000e+01	9.600000000000000000e+01	3.800000000000000000e+01	1.400000000000000000e+01	7.300000000000000000e+01	9.100000000000000000e+01	4.100000000000000000e+01	8.300000000000000000e+01	6.300000000000000000e+01	7.600000000000000000e+01	3.300000000000000000e+01	2.700000000000000000e+01	7.300000000000000000e+01	2.100000000000000000e+01	6.200000000000000000e+01	5.700000000000000000e+01	9.000000000000000000e+00	5.200000000000000000e+01	8.800000000000000000e+01	2.100000000000000000e+01	1.400000000000000000e+01	4.100000000000000000e+01	5.800000000000000000e+01	5.800000000000000000e+01	2.600000000000000000e+01	7.500000000000000000e+01	9.600000000000000000e+01	1.500000000000000000e+01	8.400000000000000000e+01	3.800000000000000000e+01	2.600000000000000000e+01	6.600000000000000000e+01	8.500000000000000000e+01	6.000000000000000000e+00	9.900000000000000000e+01	4.900000000000000000e+01	1.400000000000000000e+01	8.500000000000000000e+01
9.500000000000000000e+01	4.300000000000000000e+01	6.500000000000000000e+01	6.300000000000000000e+01	2.800000000000000000e+01	6.300000000000000000e+01	5.400000000000000000e+01	5.100000000000000000e+01	7.600000000000000000e+01	1.500000000000000000e+01	1.500000000000000000e+01	8.400000000000000000e+01	4.300000000000000000e+01	4.000000000000000000e+00	7.500000000000000000e+01	6.400000000000000000e+01	6.500000000000000000e+01	2.000000000000000000e+01	7.300000000000000000e+01	5.500000000000000000e+01	4.800000000000000000e+01	7.400000000000000000e+01	9.600000000000000000e+01	4.700000000000000000e+01	1.400000000000000000e+01	8.000000000000000000e+00	9.200000000000000000e+01	9.000000000000000000e+00	1.000000000000000000e+01	8.400000000000000000e+01	7.500000000000000000e+01	9.800000000000000000e+01	4.700000000000000000e+01	7.300000000000000000e+01	5.900000000000000000e+01	1.300000000000000000e+01	2.700000000000000000e+01	3.800000000000000000e+01	1.000000000000000000e+01	8.100000000000000000e+01	4.200000000000000000e+01	1.400000000000000000e+01	6.400000000000000000e+01	8.200000000000000000e+01	3.000000000000000000e+01	8.600000000000000000e+01	3.000000000000000000e+01	8.500000000000000000e+01	3.800000000000000000e+01	8.400000000000000000e+01
8.000000000000000000e+00	6.700000000000000000e+01	1.500000000000000000e+01	4.800000000000000000e+01	9.300000000000000000e+01	5.400000000000000000e+01	6.300000000000000000e+01	9.800000000000000000e+01	6.300000000000000000e+01	3.400000000000000000e+01	7.500000000000000000e+01	6.800000000000000000e+01	7.300000000000000000e+01	9.800000000000000000e+01	2.200000000000000000e+01	6.100000000000000000e+01	6.800000000000000000e+01	8.600000000000000000e+01	8.300000000000000000e+01	7.300000000000000000e+01	4.200000000000000000e+01	2.600000000000000000e+01	5.000000000000000000e+01	4.000000000000000000e+01	6.800000000000000000e+01	8.500000000000000000e+01	4.600000000000000000e+01	4.500000000000000000e+01	2.500000000000000000e+01	6.300000000000000000e+01	3.300000000000000000e+01	4.000000000000000000e+00	5.800000000000000000e+01	8.300000000000000000e+01	6.500000000000000000e+01	2.000000000000000000e+01	6.500000000000000000e+01	3.100000000000000000e+01	8.600000000000000000e+01	1.400000000000000000e+01	9.000000000000000000e+01	9.600000000000000000e+01	5.400000000000000000e+01	7.700000000000000000e+01	9.600000000000000000e+01	3.800000000000000000e+01	8.000000000000000000e+00	6.000000000000000000e+00	6.800000000000000000e+01	5.000000000000000000e+01
6.800000000000000000e+01	6.600000000000000000e+01	2.900000000000000000e+01	7.100000000000000000e+01	7.100000000000000000e+01	3.700000000000000000e+01	7.800000000000000000e+01	1.700000000000000000e+01	2.000000000000000000e+00	7.000000000000000000e+00	3.000000000000000000e+01	7.000000000000000000e+00	8.000000000000000000e+01	7.000000000000000000e+01	5.000000000000000000e+00	5.000000000000000000e+00	3.000000000000000000e+00	4.400000000000000000e+01	6.000000000000000000e+01	4.600000000000000000e+01	3.700000000000000000e+01	4.000000000000000000e+01	3.800000000000000000e+01	3.700000000000000000e+01	1.000000000000000000e+00	8.800000000000000000e+01	7.700000000000000000e+01	8.300000000000000000e+01	4.800000000000000000e+01	7.300000000000000000e+01	5.000000000000000000e+01	6.200000000000000000e+01	9.600000000000000000e+01	6.800000000000000000e+01	6.600000000000000000e+01	1.100000000000000000e+01	8.300000000000000000e+01	7.900000000000000000e+01	9.200000000000000000e+01	7.000000000000000000e+00	8.000000000000000000e+00	7.000000000000000000e+01	5.600000000000000000e+01	4.600000000000000000e+01	6.100000000000000000e+01	6.100000000000000000e+01	1.700000000000000000e+01	2.700000000000000000e+01	3.000000000000000000e+00	3.300000000000000000e+01
4.600000000000000000e+01	4.900000000000000000e+01	4.600000000000000000e+01	8.600000000000000000e+01	7.400000000000000000e+01	1.300000000000000000e+01	6.700000000000000000e+01	5.800000000000000000e+01	3.200000000000000000e+01	2.500000000000000000e+01	2.100000000000000000e+01	5.600000000000000000e+01	7.500000000000000000e+01	6.700000000000000000e+01	7.000000000000000000e+01	6.000000000000000000e+00	3.900000000000000000e+01	6.700000000000000000e+01	3.600000000000000000e+01	2.600000000000000000e+01	8.000000000000000000e+00	7.700000000000000000e+01	8.600000000000000000e+01	8.900000000000000000e+01	3.900000000000000000e+01	5.900000000000000000e+01	2.200000000000000000e+01	2.900000000000000000e+01	3.200000000000000000e+01	9.900000000000000000e+01	4.200000000000000000e+01	9.000000000000000000e+01	9.300000000000000000e+01	3.700000000000000000e+01	2.000000000000000000e+00	1.900000000000000000e+01	7.400000000000000000e+01	2.500000000000000000e+01	5.800000000000000000e+01	5.500000000000000000e+01	8.600000000000000000e+01	6.700000000000000000e+01	6.700000000000000000e+01	4.200000000000000000e+01	6.000000000000000000e+01	2.000000000000000000e+00	4.600000000000000000e+01	4.500000000000000000e+01	2.200000000000000000e+01	3.400000000000000000e+01
4.000000000000000000e+00	1.800000000000000000e+01	1.200000000000000000e+01	4.900000000000000000e+01	6.600000000000000000e+01	2.300000000000000000e+01	9.100000000000000000e+01	5.000000000000000000e+01	7.400000000000000000e+01	1.700000000000000000e+01	1.600000000000000000e+01	4.200000000000000000e+01	3.100000000000000000e+01	2.000000000000000000e+00	6.800000000000000000e+01	6.800000000000000000e+01	3.800000000000000000e+01	5.500000000000000000e+01	4.000000000000000000e+01	8.200000000000000000e+01	5.000000000000000000e+01	3.100000000000000000e+01	1.000000000000000000e+01	6.200000000000000000e+01	3.800000000000000000e+01	6.000000000000000000e+00	6.900000000000000000e+01	1.100000000000000000e+01	4.000000000000000000e+00	8.200000000000000000e+01	6.000000000000000000e+01	5.600000000000000000e+01	7.500000000000000000e+01	4.000000000000000000e+01	3.600000000000000000e+01	3.800000000000000000e+01	6.400000000000000000e+01	6.000000000000000000e+01	9.000000000000000000e+00	8.700000000000000000e+01	6.300000000000000000e+01	3.600000000000000000e+01	6.800000000000000000e+01	5.200000000000000000e+01	4.000000000000000000e+00	9.900000000000000000e+01	4.000000000000000000e+00	8.700000000000000000e+01	6.500000000000000000e+01	8.300000000000000000e+01
3.200000000000000000e+01	5.000000000000000000e+00	7.100000000000000000e+01	4.500000000000000000e+01	5.000000000000000000e+01	5.600000000000000000e+01	8.800000000000000000e+01	9.400000000000000000e+01	2.800000000000000000e+01	7.200000000000000000e+01	3.200000000000000000e+01	5.100000000000000000e+01	7.000000000000000000e+00	8.300000000000000000e+01	1.800000000000000000e+01	1.800000000000000000e+01	7.200000000000000000e+01	6.100000000000000000e+01	7.000000000000000000e+01	1.000000000000000000e+00	4.700000000000000000e+01	0.000000000000000000e+00	3.700000000000000000e+01	3.400000000000000000e+01	7.200000000000000000e+01	9.200000000000000000e+01	8.800000000000000000e+01	3.600000000000000000e+01	2.900000000000000000e+01	7.000000000000000000e+01	7.800000000000000000e+01	8.200000000000000000e+01	1.900000000000000000e+01	8.700000000000000000e+01	2.700000000000000000e+01	9.900000000000000000e+01	6.900000000000000000e+01	1.900000000000000000e+01	2.900000000000000000e+01	1.900000000000000000e+01	9.200000000000000000e+01	1.900000000000000000e+01	6.900000000000000000e+01	0.000000000000000000e+00	5.400000000000000000e+01	8.300000000000000000e+01	1.000000000000000000e+01	6.900000000000000000e+01	3.700000000000000000e+01	3.000000000000000000e+00
7.100000000000000000e+01	1.100000000000000000e+01	7.200000000000000000e+01	9.000000000000000000e+01	5.400000000000000000e+01	6.600000000000000000e+01	4.700000000000000000e+01	9.300000000000000000e+01	6.600000000000000000e+01	3.700000000000000000e+01	3.700000000000000000e+01	9.200000000000000000e+01	3.000000000000000000e+00	6.600000000000000000e+01	1.600000000000000000e+01	7.500000000000000000e+01	1.900000000000000000e+01	9.400000000000000000e+01	7.900000000000000000e+01	0.000000000000000000e+00	7.000000000000000000e+01	3.000000000000000000e+01	7.200000000000000000e+01	3.900000000000000000e+01	1.900000000000000000e+01	5.400000000000000000e+01	6.800000000000000000e+01	3.700000000000000000e+01	2.800000000000000000e+01	9.200000000000000000e+01	1.800000000000000000e+01	6.600000000000000000e+01	4.500000000000000000e+01	7.900000000000000000e+01	3.800000000000000000e+01	2.400000000000000000e+01	6.100000000000000000e+01	1.800000000000000000e+01	1.000000000000000000e+00	4.500000000000000000e+01	6.900000000000000000e+01	1.800000000000000000e+01	7.000000000000000000e+01	1.000000000000000000e+00	2.900000000000000000e+01	2.300000000000000000e+01	9.000000000000000000e+00	5.000000000000000000e+01	1.800000000000000000e+01	0.000000000000000000e+00
5.000000000000000000e+01	6.100000000000000000e+01	9.400000000000000000e+01	5.300000000000000000e+01	6.800000000000000000e+01	7.900000000000000000e+01	2.900000000000000000e+01	5.000000000000000000e+00	8.900000000000000000e+01	9.100000000000000000e+01	9.400000000000000000e+01	3.300000000000000000e+01	4.600000000000000000e+01	1.500000000000000000e+01	5.300000000000000000e+01	2.300000000000000000e+01	5.500000000000000000e+01	9.000000000000000000e+00	3.000000000000000000e+01	9.000000000000000000e+01	3.000000000000000000e+01	8.800000000000000000e+01	8.200000000000000000e+01	2.800000000000000000e+01	9.400000000000000000e+01	3.300000000000000000e+01	0.000000000000000000e+00	8.700000000000000000e+01	6.000000000000000000e+01	5.000000000000000000e+00	9.800000000000000000e+01	3.300000000000000000e+01	6.600000000000000000e+01	3.000000000000000000e+01	8.100000000000000000e+01	9.200000000000000000e+01	7.100000000000000000e+01	6.600000000000000000e+01	6.000000000000000000e+01	2.400000000000000000e+01	3.100000000000000000e+01	1.000000000000000000e+00	7.100000000000000000e+01	8.800000000000000000e+01	3.600000000000000000e+01	1.700000000000000000e+01	6.900000000000000000e+01	7.100000000000000000e+01	8.400000000000000000e+01	8.700000000000000000e+01
8.200000000000000000e+01	2.600000000000000000e+01	6.100000000000000000e+01	8.200000000000000000e+01	6.400000000000000000e+01	8.700000000000000000e+01	9.800000000000000000e+01	2.000000000000000000e+00	9.000000000000000000e+01	6.900000000000000000e+01	6.900000000000000000e+01	3.600000000000000000e+01	1.300000000000000000e+01	1.600000000000000000e+01	8.300000000000000000e+01	8.200000000000000000e+01	6.900000000000000000e+01	3.000000000000000000e+00	4.000000000000000000e+00	8.800000000000000000e+01	5.600000000000000000e+01	9.000000000000000000e+01	8.300000000000000000e+01	5.400000000000000000e+01	6.900000000000000000e+01	3.200000000000000000e+01	5.600000000000000000e+01	8.800000000000000000e+01	1.700000000000000000e+01	7.400000000000000000e+01	7.400000000000000000e+01	3.200000000000000000e+01	8.500000000000000000e+01	4.000000000000000000e+00	8.800000000000000000e+01	6.900000000000000000e+01	7.200000000000000000e+01	9.800000000000000000e+01	1.700000000000000000e+01	3.900000000000000000e+01	5.700000000000000000e+01	6.600000000000000000e+01	7.800000000000000000e+01	8.700000000000000000e+01	3.300000000000000000e+01	1.800000000000000000e+01	5.400000000000000000e+01	1.100000000000000000e+01	9.400000000000000000e+01	7.000000000000000000e+01
4.000000000000000000e+01	2.500000000000000000e+01	3.400000000000000000e+01	4.000000000000000000e+01	4.100000000000000000e+01	5.200000000000000000e+01	2.200000000000000000e+01	9.900000000000000000e+01	6.500000000000000000e+01	2.300000000000000000e+01	4.800000000000000000e+01	1.700000000000000000e+01	2.400000000000000000e+01	2.500000000000000000e+01	4.000000000000000000e+01	4.100000000000000000e+01	4.200000000000000000e+01	7.400000000000000000e+01	8.500000000000000000e+01	6.500000000000000000e+01	2.500000000000000000e+01	6.300000000000000000e+01	4.000000000000000000e+01	6.600000000000000000e+01	6.300000000000000000e+01	2.400000000000000000e+01	9.900000000000000000e+01	7.500000000000000000e+01	6.300000000000000000e+01	1.400000000000000000e+01	2.200000000000000000e+01	7.300000000000000000e+01	4.000000000000000000e+01	2.800000000000000000e+01	6.100000000000000000e+01	8.400000000000000000e+01	7.300000000000000000e+01	4.000000000000000000e+01	3.400000000000000000e+01	4.100000000000000000e+01	1.800000000000000000e+01	8.000000000000000000e+00	5.200000000000000000e+01	6.500000000000000000e+01	9.900000000000000000e+01	1.200000000000000000e+01	5.000000000000000000e+01	3.000000000000000000e+01	6.300000000000000000e+01	7.300000000000000000e+01
2.600000000000000000e+01	8.700000000000000000e+01	9.100000000000000000e+01	9.900000000000000000e+01	5.900000000000000000e+01	9.000000000000000000e+01	7.400000000000000000e+01	5.900000000000000000e+01	7.700000000000000000e+01	4.100000000000000000e+01	8.300000000000000000e+01	9.500000000000000000e+01	6.400000000000000000e+01	1.800000000000000000e+01	8.000000000000000000e+01	7.400000000000000000e+01	2.400000000000000000e+01	5.900000000000000000e+01	3.700000000000000000e+01	2.700000000000000000e+01	7.000000000000000000e+00	6.500000000000000000e+01	3.900000000000000000e+01	2.200000000000000000e+01	2.500000000000000000e+01	5.800000000000000000e+01	7.400000000000000000e+01	2.600000000000000000e+01	4.300000000000000000e+01	1.000000000000000000e+00	2.000000000000000000e+01	6.000000000000000000e+01	5.500000000000000000e+01	3.300000000000000000e+01	3.000000000000000000e+00	1.200000000000000000e+01	4.000000000000000000e+00	2.000000000000000000e+01	2.700000000000000000e+01	8.200000000000000000e+01	3.000000000000000000e+01	2.100000000000000000e+01	7.400000000000000000e+01	6.300000000000000000e+01	3.500000000000000000e+01	9.500000000000000000e+01	6.300000000000000000e+01	5.800000000000000000e+01	5.300000000000000000e+01	2.700000000000000000e+01
6.000000000000000000e+00	3.700000000000000000e+01	1.700000000000000000e+01	4.700000000000000000e+01	5.300000000000000000e+01	2.000000000000000000e+01	9.300000000000000000e+01	5.400000000000000000e+01	6.700000000000000000e+01	9.000000000000000000e+01	6.500000000000000000e+01	9.400000000000000000e+01	3.200000000000000000e+01	3.000000000000000000e+00	6.400000000000000000e+01	7.000000000000000000e+01	6.000000000000000000e+01	8.200000000000000000e+01	8.400000000000000000e+01	5.400000000000000000e+01	9.400000000000000000e+01	5.700000000000000000e+01	9.000000000000000000e+00	9.400000000000000000e+01	6.000000000000000000e+01	2.900000000000000000e+01	9.300000000000000000e+01	7.100000000000000000e+01	9.900000000000000000e+01	4.200000000000000000e+01	9.000000000000000000e+01	8.000000000000000000e+00	6.800000000000000000e+01	8.400000000000000000e+01	1.900000000000000000e+01	6.400000000000000000e+01	6.800000000000000000e+01	1.500000000000000000e+01	5.000000000000000000e+00	7.500000000000000000e+01	6.200000000000000000e+01	3.300000000000000000e+01	7.500000000000000000e+01	9.600000000000000000e+01	9.000000000000000000e+00	4.600000000000000000e+01	2.800000000000000000e+01	4.000000000000000000e+01	4.900000000000000000e+01	6.600000000000000000e+01
9.100000000000000000e+01	2.300000000000000000e+01	4.200000000000000000e+01	8.500000000000000000e+01	3.800000000000000000e+01	4.900000000000000000e+01	5.900000000000000000e+01	9.600000000000000000e+01	7.500000000000000000e+01	5.000000000000000000e+01	6.200000000000000000e+01	1.600000000000000000e+01	6.300000000000000000e+01	2.600000000000000000e+01	6.600000000000000000e+01	2.000000000000000000e+01	9.100000000000000000e+01	5.000000000000000000e+00	5.600000000000000000e+01	4.400000000000000000e+01	6.000000000000000000e+00	4.900000000000000000e+01	5.500000000000000000e+01	9.700000000000000000e+01	4.200000000000000000e+01	4.300000000000000000e+01	6.000000000000000000e+00	7.900000000000000000e+01	6.400000000000000000e+01	9.600000000000000000e+01	8.400000000000000000e+01	5.900000000000000000e+01	3.000000000000000000e+01	9.800000000000000000e+01	7.000000000000000000e+01	9.100000000000000000e+01	1.800000000000000000e+01	4.000000000000000000e+00	4.400000000000000000e+01	2.100000000000000000e+01	3.700000000000000000e+01	6.000000000000000000e+00	2.800000000000000000e+01	4.400000000000000000e+01	5.900000000000000000e+01	6.000000000000000000e+01	5.100000000000000000e+01	4.000000000000000000e+00	2.000000000000000000e+01	4.900000000000000000e+01
5.500000000000000000e+01	3.900000000000000000e+01	2.700000000000000000e+01	2.000000000000000000e+01	6.200000000000000000e+01	5.000000000000000000e+01	3.400000000000000000e+01	4.000000000000000000e+00	6.400000000000000000e+01	4.800000000000000000e+01	5.000000000000000000e+01	1.500000000000000000e+01	8.600000000000000000e+01	3.900000000000000000e+01	8.500000000000000000e+01	9.400000000000000000e+01	4.800000000000000000e+01	8.000000000000000000e+00	6.600000000000000000e+01	4.900000000000000000e+01	3.900000000000000000e+01	4.400000000000000000e+01	5.400000000000000000e+01	5.300000000000000000e+01	4.800000000000000000e+01	9.900000000000000000e+01	8.600000000000000000e+01	8.900000000000000000e+01	1.200000000000000000e+01	1.300000000000000000e+01	9.500000000000000000e+01	7.700000000000000000e+01	8.600000000000000000e+01	6.000000000000000000e+00	4.900000000000000000e+01	4.800000000000000000e+01	7.700000000000000000e+01	9.500000000000000000e+01	1.200000000000000000e+01	1.300000000000000000e+01	1.900000000000000000e+01	7.000000000000000000e+00	7.300000000000000000e+01	8.100000000000000000e+01	7.700000000000000000e+01	7.700000000000000000e+01	9.100000000000000000e+01	1.000000000000000000e+00	6.200000000000000000e+01	7.900000000000000000e+01
5.400000000000000000e+01	6.300000000000000000e+01	2.600000000000000000e+01	5.200000000000000000e+01	2.700000000000000000e+01	8.100000000000000000e+01	2.800000000000000000e+01	9.000000000000000000e+00	6.800000000000000000e+01	9.300000000000000000e+01	9.300000000000000000e+01	5.900000000000000000e+01	6.800000000000000000e+01	3.400000000000000000e+01	5.500000000000000000e+01	4.200000000000000000e+01	9.400000000000000000e+01	7.000000000000000000e+00	2.900000000000000000e+01	8.900000000000000000e+01	8.600000000000000000e+01	6.800000000000000000e+01	8.400000000000000000e+01	5.200000000000000000e+01	9.100000000000000000e+01	7.400000000000000000e+01	2.800000000000000000e+01	4.900000000000000000e+01	4.500000000000000000e+01	5.700000000000000000e+01	2.100000000000000000e+01	5.700000000000000000e+01	9.800000000000000000e+01	2.900000000000000000e+01	8.700000000000000000e+01	8.100000000000000000e+01	7.800000000000000000e+01	3.000000000000000000e+01	1.500000000000000000e+01	2.500000000000000000e+01	5.900000000000000000e+01	2.800000000000000000e+01	7.600000000000000000e+01	8.900000000000000000e+01	5.700000000000000000e+01	1.900000000000000000e+01	9.200000000000000000e+01	1.000000000000000000e+01	4.200000000000000000e+01	8.100000000000000000e+01
9.600000000000000000e+01	4.000000000000000000e+00	7.800000000000000000e+01	6.400000000000000000e+01	7.900000000000000000e+01	9.700000000000000000e+01	4.900000000000000000e+01	2.000000000000000000e+01	2.000000000000000000e+01	7.400000000000000000e+01	1.700000000000000000e+01	8.100000000000000000e+01	6.000000000000000000e+00	8.200000000000000000e+01	7.300000000000000000e+01	4.400000000000000000e+01	1.200000000000000000e+01	2.700000000000000000e+01	5.100000000000000000e+01	1.100000000000000000e+01	4.900000000000000000e+01	8.500000000000000000e+01	8.100000000000000000e+01	5.600000000000000000e+01	1.500000000000000000e+01	5.500000000000000000e+01	3.800000000000000000e+01	1.200000000000000000e+01	8.200000000000000000e+01	8.100000000000000000e+01	7.600000000000000000e+01	2.800000000000000000e+01	3.300000000000000000e+01	5.100000000000000000e+01	4.700000000000000000e+01	6.600000000000000000e+01	8.100000000000000000e+01	7.100000000000000000e+01	8.500000000000000000e+01	1.600000000000000000e+01	8.100000000000000000e+01	7.600000000000000000e+01	5.100000000000000000e+01	7.100000000000000000e+01	9.700000000000000000e+01	9.400000000000000000e+01	9.600000000000000000e+01	8.300000000000000000e+01	1.700000000000000000e+01	9.000000000000000000e+00
1.100000000000000000e+01	3.000000000000000000e+00	3.200000000000000000e+01	7.500000000000000000e+01	5.100000000000000000e+01	2.800000000000000000e+01	8.700000000000000000e+01	2.300000000000000000e+01	8.300000000000000000e+01	3.300000000000000000e+01	1.800000000000000000e+01	8.000000000000000000e+01	2.000000000000000000e+00	5.200000000000000000e+01	3.300000000000000000e+01	9.000000000000000000e+01	1.800000000000000000e+01	2.600000000000000000e+01	8.000000000000000000e+01	2.000000000000000000e+00	8.700000000000000000e+01	5.600000000000000000e+01	8.000000000000000000e+01	2.400000000000000000e+01	1.800000000000000000e+01	8.200000000000000000e+01	7.500000000000000000e+01	1.900000000000000000e+01	8.300000000000000000e+01	8.000000000000000000e+01	7.200000000000000000e+01	5.200000000000000000e+01	1.800000000000000000e+01	8.000000000000000000e+01	6.800000000000000000e+01	9.800000000000000000e+01	7.000000000000000000e+01	7.200000000000000000e+01	2.800000000000000000e+01	1.800000000000000000e+01	8.000000000000000000e+01	7.100000000000000000e+01	9.200000000000000000e+01	2.000000000000000000e+00	2.800000000000000000e+01	4.200000000000000000e+01	1.100000000000000000e+01	8.200000000000000000e+01	4.500000000000000000e+01	2.000000000000000000e+00
1.000000000000000000e+01	1.000000000000000000e+01	3.300000000000000000e+01	6.800000000000000000e+01	9.200000000000000000e+01	5.300000000000000000e+01	8.100000000000000000e+01	5.500000000000000000e+01	2.300000000000000000e+01	5.900000000000000000e+01	1.200000000000000000e+01	8.700000000000000000e+01	9.000000000000000000e+00	5.300000000000000000e+01	5.900000000000000000e+01	8.900000000000000000e+01	1.700000000000000000e+01	3.400000000000000000e+01	5.000000000000000000e+01	1.000000000000000000e+01	8.100000000000000000e+01	9.800000000000000000e+01	7.900000000000000000e+01	2.100000000000000000e+01	1.700000000000000000e+01	5.200000000000000000e+01	2.700000000000000000e+01	1.700000000000000000e+01	8.500000000000000000e+01	4.700000000000000000e+01	3.200000000000000000e+01	9.700000000000000000e+01	1.600000000000000000e+01	5.000000000000000000e+01	7.500000000000000000e+01	2.100000000000000000e+01	8.700000000000000000e+01	3.200000000000000000e+01	5.600000000000000000e+01	1.700000000000000000e+01	8.700000000000000000e+01	1.100000000000000000e+01	7.900000000000000000e+01	1.100000000000000000e+01	0.000000000000000000e+00	6.300000000000000000e+01	7.000000000000000000e+00	5.400000000000000000e+01	6.000000000000000000e+01	7.000000000000000000e+00
4.500000000000000000e+01	0.000000000000000000e+00	2.000000000000000000e+00	3.700000000000000000e+01	2.000000000000000000e+00	1.000000000000000000e+01	1.700000000000000000e+01	7.500000000000000000e+01	5.200000000000000000e+01	1.100000000000000000e+01	1.000000000000000000e+01	6.500000000000000000e+01	5.300000000000000000e+01	7.900000000000000000e+01	7.200000000000000000e+01	7.200000000000000000e+01	1.100000000000000000e+01	8.800000000000000000e+01	8.800000000000000000e+01	4.000000000000000000e+00	1.700000000000000000e+01	5.300000000000000000e+01	9.000000000000000000e+01	3.300000000000000000e+01	1.100000000000000000e+01	8.000000000000000000e+01	4.500000000000000000e+01	2.500000000000000000e+01	5.400000000000000000e+01	4.900000000000000000e+01	9.000000000000000000e+00	9.200000000000000000e+01	7.800000000000000000e+01	8.800000000000000000e+01	2.000000000000000000e+01	9.000000000000000000e+00	8.200000000000000000e+01	1.000000000000000000e+01	8.200000000000000000e+01	1.100000000000000000e+01	4.400000000000000000e+01	8.800000000000000000e+01	8.400000000000000000e+01	3.000000000000000000e+01	9.200000000000000000e+01	8.200000000000000000e+01	1.800000000000000000e+01	9.400000000000000000e+01	7.100000000000000000e+01	7.100000000000000000e+01
6.000000000000000000e+01	9.700000000000000000e+01	1.000000000000000000e+00	7.200000000000000000e+01	1.100000000000000000e+01	3.100000000000000000e+01	7.700000000000000000e+01	9.000000000000000000e+01	1.000000000000000000e+00	3.000000000000000000e+00	9.500000000000000000e+01	7.300000000000000000e+01	5.100000000000000000e+01	6.900000000000000000e+01	7.800000000000000000e+01	1.100000000000000000e+01	2.000000000000000000e+00	8.900000000000000000e+01	9.000000000000000000e+01	9.900000000000000000e+01	1.600000000000000000e+01	8.400000000000000000e+01	1.700000000000000000e+01	1.800000000000000000e+01	2.000000000000000000e+00	8.700000000000000000e+01	1.600000000000000000e+01	3.900000000000000000e+01	9.300000000000000000e+01	6.500000000000000000e+01	5.100000000000000000e+01	6.100000000000000000e+01	7.600000000000000000e+01	7.500000000000000000e+01	8.500000000000000000e+01	5.000000000000000000e+00	5.300000000000000000e+01	8.100000000000000000e+01	9.100000000000000000e+01	9.000000000000000000e+00	1.200000000000000000e+01	8.700000000000000000e+01	8.500000000000000000e+01	8.600000000000000000e+01	7.000000000000000000e+01	5.400000000000000000e+01	1.900000000000000000e+01	2.600000000000000000e+01	2.000000000000000000e+00	5.900000000000000000e+01
1.700000000000000000e+01	8.000000000000000000e+00	4.000000000000000000e+00	3.300000000000000000e+01	3.000000000000000000e+00	9.500000000000000000e+01	7.300000000000000000e+01	8.800000000000000000e+01	0.000000000000000000e+00	5.000000000000000000e+00	5.000000000000000000e+00	1.200000000000000000e+01	7.900000000000000000e+01	9.300000000000000000e+01	4.300000000000000000e+01	3.200000000000000000e+01	5.000000000000000000e+00	8.700000000000000000e+01	6.800000000000000000e+01	9.800000000000000000e+01	1.200000000000000000e+01	6.000000000000000000e+00	1.900000000000000000e+01	1.600000000000000000e+01	5.000000000000000000e+00	4.900000000000000000e+01	1.200000000000000000e+01	2.100000000000000000e+01	2.000000000000000000e+01	6.000000000000000000e+01	7.900000000000000000e+01	7.000000000000000000e+01	7.300000000000000000e+01	9.000000000000000000e+01	2.100000000000000000e+01	9.500000000000000000e+01	8.400000000000000000e+01	6.500000000000000000e+01	5.500000000000000000e+01	9.600000000000000000e+01	5.200000000000000000e+01	4.700000000000000000e+01	2.100000000000000000e+01	9.800000000000000000e+01	6.900000000000000000e+01	4.000000000000000000e+01	3.600000000000000000e+01	6.200000000000000000e+01	1.100000000000000000e+01	5.700000000000000000e+01
3.800000000000000000e+01	9.800000000000000000e+01	6.000000000000000000e+00	7.800000000000000000e+01	7.600000000000000000e+01	5.700000000000000000e+01	4.300000000000000000e+01	8.900000000000000000e+01	7.000000000000000000e+00	4.000000000000000000e+00	4.000000000000000000e+00	8.000000000000000000e+00	9.100000000000000000e+01	4.200000000000000000e+01	9.500000000000000000e+01	1.000000000000000000e+01	9.000000000000000000e+00	4.900000000000000000e+01	4.500000000000000000e+01	2.400000000000000000e+01	7.700000000000000000e+01	2.000000000000000000e+01	1.500000000000000000e+01	1.900000000000000000e+01	3.000000000000000000e+00	8.900000000000000000e+01	3.600000000000000000e+01	8.500000000000000000e+01	4.200000000000000000e+01	1.700000000000000000e+01	8.000000000000000000e+01	4.700000000000000000e+01	3.100000000000000000e+01	6.000000000000000000e+01	9.800000000000000000e+01	7.100000000000000000e+01	8.500000000000000000e+01	8.000000000000000000e+01	9.300000000000000000e+01	8.000000000000000000e+00	9.700000000000000000e+01	6.100000000000000000e+01	9.800000000000000000e+01	3.900000000000000000e+01	4.700000000000000000e+01	4.800000000000000000e+01	1.600000000000000000e+01	6.800000000000000000e+01	5.000000000000000000e+00	3.500000000000000000e+01
1.300000000000000000e+01	4.100000000000000000e+01	5.000000000000000000e+01	7.400000000000000000e+01	5.700000000000000000e+01	1.500000000000000000e+01	6.000000000000000000e+00	3.500000000000000000e+01	3.100000000000000000e+01	2.200000000000000000e+01	5.600000000000000000e+01	2.900000000000000000e+01	9.800000000000000000e+01	3.500000000000000000e+01	8.100000000000000000e+01	1.000000000000000000e+00	6.000000000000000000e+00	5.800000000000000000e+01	1.600000000000000000e+01	3.400000000000000000e+01	9.600000000000000000e+01	7.300000000000000000e+01	4.600000000000000000e+01	1.700000000000000000e+01	9.900000000000000000e+01	3.500000000000000000e+01	6.700000000000000000e+01	2.800000000000000000e+01	7.700000000000000000e+01	5.900000000000000000e+01	9.300000000000000000e+01	7.500000000000000000e+01	9.100000000000000000e+01	1.600000000000000000e+01	4.000000000000000000e+00	3.700000000000000000e+01	3.000000000000000000e+01	6.900000000000000000e+01	6.500000000000000000e+01	5.400000000000000000e+01	5.600000000000000000e+01	2.300000000000000000e+01	5.700000000000000000e+01	2.600000000000000000e+01	7.500000000000000000e+01	3.000000000000000000e+00	1.300000000000000000e+01	1.400000000000000000e+01	9.900000000000000000e+01	6.700000000000000000e+01
2.000000000000000000e+00	7.100000000000000000e+01	3.700000000000000000e+01	8.800000000000000000e+01	6.900000000000000000e+01	8.300000000000000000e+01	8.000000000000000000e+01	8.400000000000000000e+01	2.100000000000000000e+01	1.900000000000000000e+01	4.500000000000000000e+01	7.000000000000000000e+01	1.100000000000000000e+01	2.800000000000000000e+01	3.500000000000000000e+01	8.800000000000000000e+01	4.500000000000000000e+01	3.900000000000000000e+01	5.400000000000000000e+01	7.000000000000000000e+00	8.000000000000000000e+01	9.900000000000000000e+01	1.100000000000000000e+01	8.500000000000000000e+01	4.500000000000000000e+01	5.300000000000000000e+01	6.400000000000000000e+01	1.800000000000000000e+01	6.600000000000000000e+01	6.900000000000000000e+01	3.700000000000000000e+01	0.000000000000000000e+00	1.700000000000000000e+01	5.400000000000000000e+01	6.000000000000000000e+01	2.500000000000000000e+01	8.800000000000000000e+01	3.700000000000000000e+01	0.000000000000000000e+00	9.000000000000000000e+01	7.000000000000000000e+01	7.200000000000000000e+01	8.000000000000000000e+01	7.000000000000000000e+00	1.000000000000000000e+00	2.600000000000000000e+01	2.000000000000000000e+00	5.200000000000000000e+01	9.000000000000000000e+01	1.000000000000000000e+00
3.000000000000000000e+00	7.200000000000000000e+01	1.900000000000000000e+01	8.700000000000000000e+01	8.200000000000000000e+01	8.400000000000000000e+01	6.900000000000000000e+01	8.200000000000000000e+01	4.600000000000000000e+01	6.000000000000000000e+01	9.000000000000000000e+01	6.900000000000000000e+01	7.100000000000000000e+01	0.000000000000000000e+00	2.700000000000000000e+01	8.700000000000000000e+01	9.000000000000000000e+01	8.400000000000000000e+01	5.200000000000000000e+01	9.600000000000000000e+01	6.900000000000000000e+01	6.700000000000000000e+01	2.000000000000000000e+00	2.300000000000000000e+01	9.000000000000000000e+01	6.600000000000000000e+01	2.600000000000000000e+01	7.200000000000000000e+01	5.600000000000000000e+01	9.300000000000000000e+01	4.500000000000000000e+01	1.000000000000000000e+00	1.500000000000000000e+01	5.200000000000000000e+01	4.500000000000000000e+01	2.600000000000000000e+01	7.500000000000000000e+01	1.600000000000000000e+01	3.000000000000000000e+00	8.800000000000000000e+01	4.700000000000000000e+01	3.200000000000000000e+01	8.800000000000000000e+01	9.000000000000000000e+00	2.000000000000000000e+00	3.400000000000000000e+01	1.000000000000000000e+00	5.100000000000000000e+01	8.900000000000000000e+01	5.300000000000000000e+01
7.000000000000000000e+00	3.300000000000000000e+01	4.500000000000000000e+01	7.000000000000000000e+01	5.500000000000000000e+01	8.200000000000000000e+01	9.200000000000000000e+01	8.300000000000000000e+01	3.400000000000000000e+01	3.800000000000000000e+01	8.900000000000000000e+01	6.100000000000000000e+01	7.800000000000000000e+01	2.900000000000000000e+01	4.600000000000000000e+01	8.100000000000000000e+01	8.900000000000000000e+01	8.500000000000000000e+01	5.300000000000000000e+01	7.800000000000000000e+01	9.200000000000000000e+01	5.800000000000000000e+01	7.000000000000000000e+00	8.400000000000000000e+01	8.900000000000000000e+01	2.800000000000000000e+01	9.400000000000000000e+01	1.600000000000000000e+01	2.400000000000000000e+01	9.400000000000000000e+01	1.600000000000000000e+01	7.000000000000000000e+00	3.800000000000000000e+01	5.300000000000000000e+01	9.000000000000000000e+01	6.300000000000000000e+01	9.000000000000000000e+01	3.600000000000000000e+01	9.500000000000000000e+01	8.900000000000000000e+01	7.500000000000000000e+01	7.800000000000000000e+01	8.700000000000000000e+01	7.800000000000000000e+01	7.000000000000000000e+00	1.300000000000000000e+01	0.000000000000000000e+00	9.700000000000000000e+01	8.800000000000000000e+01	5.200000000000000000e+01
0.000000000000000000e+00	1.900000000000000000e+01	9.000000000000000000e+01	8.000000000000000000e+01	8.400000000000000000e+01	9.300000000000000000e+01	9.400000000000000000e+01	5.200000000000000000e+01	1.300000000000000000e+01	6.800000000000000000e+01	8.800000000000000000e+01	6.200000000000000000e+01	7.200000000000000000e+01	9.000000000000000000e+00	3.900000000000000000e+01	8.000000000000000000e+01	8.800000000000000000e+01	6.600000000000000000e+01	2.800000000000000000e+01	7.900000000000000000e+01	9.300000000000000000e+01	1.600000000000000000e+01	1.000000000000000000e+00	6.900000000000000000e+01	8.800000000000000000e+01	0.000000000000000000e+00	2.300000000000000000e+01	3.200000000000000000e+01	8.600000000000000000e+01	2.300000000000000000e+01	1.700000000000000000e+01	2.000000000000000000e+00	2.700000000000000000e+01	0.000000000000000000e+00	1.800000000000000000e+01	6.200000000000000000e+01	6.000000000000000000e+01	1.400000000000000000e+01	1.100000000000000000e+01	4.700000000000000000e+01	6.800000000000000000e+01	3.100000000000000000e+01	8.900000000000000000e+01	7.200000000000000000e+01	1.000000000000000000e+01	5.900000000000000000e+01	2.900000000000000000e+01	0.000000000000000000e+00	8.700000000000000000e+01	8.200000000000000000e+01
7.700000000000000000e+01	9.600000000000000000e+01	9.600000000000000000e+01	1.200000000000000000e+01	6.100000000000000000e+01	0.000000000000000000e+00	6.000000000000000000e+01	6.200000000000000000e+01	9.700000000000000000e+01	7.100000000000000000e+01	7.600000000000000000e+01	7.500000000000000000e+01	2.900000000000000000e+01	9.100000000000000000e+01	7.700000000000000000e+01	1.500000000000000000e+01	3.300000000000000000e+01	6.800000000000000000e+01	9.300000000000000000e+01	6.000000000000000000e+00	4.400000000000000000e+01	6.600000000000000000e+01	4.400000000000000000e+01	7.400000000000000000e+01	3.300000000000000000e+01	7.900000000000000000e+01	6.000000000000000000e+01	1.300000000000000000e+01	8.400000000000000000e+01	7.500000000000000000e+01	7.300000000000000000e+01	9.100000000000000000e+01	4.300000000000000000e+01	9.300000000000000000e+01	4.200000000000000000e+01	3.000000000000000000e+01	9.100000000000000000e+01	7.700000000000000000e+01	8.300000000000000000e+01	7.800000000000000000e+01	5.000000000000000000e+01	4.400000000000000000e+01	5.500000000000000000e+01	5.000000000000000000e+00	5.000000000000000000e+01	5.500000000000000000e+01	7.300000000000000000e+01	8.400000000000000000e+01	3.600000000000000000e+01	1.000000000000000000e+01
7.200000000000000000e+01	2.000000000000000000e+00	1.100000000000000000e+01	1.700000000000000000e+01	7.000000000000000000e+01	2.900000000000000000e+01	8.900000000000000000e+01	4.200000000000000000e+01	8.500000000000000000e+01	7.800000000000000000e+01	7.200000000000000000e+01	7.900000000000000000e+01	1.000000000000000000e+00	5.500000000000000000e+01	3.700000000000000000e+01	4.500000000000000000e+01	3.700000000000000000e+01	6.200000000000000000e+01	8.100000000000000000e+01	3.000000000000000000e+00	8.800000000000000000e+01	2.900000000000000000e+01	6.500000000000000000e+01	6.700000000000000000e+01	3.700000000000000000e+01	5.100000000000000000e+01	9.000000000000000000e+01	1.500000000000000000e+01	5.300000000000000000e+01	7.900000000000000000e+01	7.100000000000000000e+01	5.400000000000000000e+01	3.700000000000000000e+01	8.100000000000000000e+01	6.300000000000000000e+01	5.600000000000000000e+01	9.200000000000000000e+01	7.800000000000000000e+01	6.600000000000000000e+01	3.700000000000000000e+01	5.100000000000000000e+01	4.300000000000000000e+01	9.300000000000000000e+01	3.000000000000000000e+00	5.300000000000000000e+01	8.400000000000000000e+01	7.600000000000000000e+01	9.200000000000000000e+01	1.600000000000000000e+01	6.000000000000000000e+00
3.700000000000000000e+01	9.000000000000000000e+00	1.000000000000000000e+01	1.500000000000000000e+01	1.000000000000000000e+00	3.000000000000000000e+01	7.500000000000000000e+01	6.100000000000000000e+01	2.900000000000000000e+01	3.200000000000000000e+01	1.100000000000000000e+01	5.000000000000000000e+01	8.000000000000000000e+00	8.400000000000000000e+01	1.900000000000000000e+01	1.900000000000000000e+01	3.200000000000000000e+01	4.700000000000000000e+01	8.700000000000000000e+01	2.900000000000000000e+01	7.500000000000000000e+01	1.000000000000000000e+00	1.800000000000000000e+01	3.500000000000000000e+01	3.200000000000000000e+01	6.900000000000000000e+01	8.900000000000000000e+01	5.800000000000000000e+01	9.700000000000000000e+01	5.100000000000000000e+01	7.700000000000000000e+01	5.100000000000000000e+01	1.200000000000000000e+01	4.900000000000000000e+01	2.600000000000000000e+01	7.400000000000000000e+01	9.300000000000000000e+01	1.200000000000000000e+01	9.700000000000000000e+01	7.700000000000000000e+01	9.100000000000000000e+01	9.000000000000000000e+01	9.400000000000000000e+01	4.000000000000000000e+00	5.100000000000000000e+01	5.300000000000000000e+01	3.200000000000000000e+01	9.300000000000000000e+01	7.200000000000000000e+01	4.000000000000000000e+00
4.300000000000000000e+01	7.600000000000000000e+01	3.100000000000000000e+01	1.800000000000000000e+01	0.000000000000000000e+00	2.400000000000000000e+01	7.900000000000000000e+01	7.000000000000000000e+01	6.000000000000000000e+00	3.600000000000000000e+01	2.000000000000000000e+00	5.400000000000000000e+01	9.600000000000000000e+01	8.000000000000000000e+00	4.500000000000000000e+01	7.700000000000000000e+01	7.800000000000000000e+01	6.900000000000000000e+01	4.900000000000000000e+01	5.300000000000000000e+01	6.800000000000000000e+01	3.000000000000000000e+00	7.800000000000000000e+01	1.300000000000000000e+01	7.800000000000000000e+01	9.100000000000000000e+01	8.700000000000000000e+01	7.400000000000000000e+01	1.000000000000000000e+00	5.000000000000000000e+01	4.400000000000000000e+01	8.000000000000000000e+01	8.900000000000000000e+01	8.900000000000000000e+01	3.400000000000000000e+01	5.900000000000000000e+01	9.400000000000000000e+01	8.900000000000000000e+01	6.000000000000000000e+00	6.500000000000000000e+01	8.200000000000000000e+01	1.700000000000000000e+01	4.200000000000000000e+01	2.800000000000000000e+01	8.000000000000000000e+01	6.600000000000000000e+01	3.100000000000000000e+01	7.000000000000000000e+01	7.700000000000000000e+01	3.000000000000000000e+01
9.400000000000000000e+01	4.800000000000000000e+01	2.500000000000000000e+01	7.000000000000000000e+00	3.600000000000000000e+01	1.600000000000000000e+01	0.000000000000000000e+00	5.700000000000000000e+01	6.200000000000000000e+01	2.000000000000000000e+01	3.400000000000000000e+01	4.000000000000000000e+00	6.200000000000000000e+01	1.700000000000000000e+01	7.900000000000000000e+01	9.900000000000000000e+01	2.100000000000000000e+01	5.700000000000000000e+01	3.300000000000000000e+01	1.400000000000000000e+01	9.500000000000000000e+01	6.200000000000000000e+01	2.500000000000000000e+01	7.300000000000000000e+01	5.200000000000000000e+01	3.600000000000000000e+01	9.500000000000000000e+01	5.200000000000000000e+01	2.700000000000000000e+01	3.000000000000000000e+00	8.500000000000000000e+01	1.500000000000000000e+01	9.900000000000000000e+01	6.700000000000000000e+01	1.000000000000000000e+00	6.500000000000000000e+01	3.000000000000000000e+00	8.400000000000000000e+01	6.400000000000000000e+01	8.500000000000000000e+01	4.000000000000000000e+00	8.400000000000000000e+01	3.100000000000000000e+01	6.400000000000000000e+01	1.400000000000000000e+01	7.300000000000000000e+01	6.200000000000000000e+01	1.900000000000000000e+01	9.800000000000000000e+01	3.800000000000000000e+01
4.800000000000000000e+01	2.000000000000000000e+01	5.500000000000000000e+01	9.800000000000000000e+01	4.700000000000000000e+01	6.500000000000000000e+01	5.700000000000000000e+01	7.600000000000000000e+01	6.100000000000000000e+01	4.000000000000000000e+01	6.400000000000000000e+01	9.600000000000000000e+01	2.100000000000000000e+01	6.300000000000000000e+01	2.900000000000000000e+01	2.500000000000000000e+01	2.300000000000000000e+01	3.100000000000000000e+01	9.800000000000000000e+01	1.200000000000000000e+01	6.700000000000000000e+01	9.400000000000000000e+01	4.100000000000000000e+01	8.000000000000000000e+00	2.300000000000000000e+01	3.400000000000000000e+01	8.000000000000000000e+00	5.000000000000000000e+01	6.200000000000000000e+01	3.600000000000000000e+01	4.000000000000000000e+00	3.500000000000000000e+01	9.700000000000000000e+01	2.100000000000000000e+01	4.800000000000000000e+01	5.500000000000000000e+01	9.600000000000000000e+01	6.000000000000000000e+00	6.300000000000000000e+01	8.600000000000000000e+01	9.600000000000000000e+01	9.700000000000000000e+01	9.600000000000000000e+01	1.800000000000000000e+01	3.800000000000000000e+01	6.500000000000000000e+01	7.900000000000000000e+01	4.300000000000000000e+01	2.500000000000000000e+01	6.500000000000000000e+01
4.900000000000000000e+01	5.300000000000000000e+01	9.700000000000000000e+01	9.600000000000000000e+01	6.500000000000000000e+01	7.600000000000000000e+01	3.700000000000000000e+01	1.200000000000000000e+01	9.300000000000000000e+01	6.000000000000000000e+00	3.500000000000000000e+01	7.700000000000000000e+01	5.000000000000000000e+01	4.900000000000000000e+01	9.000000000000000000e+00	3.500000000000000000e+01	8.600000000000000000e+01	1.600000000000000000e+01	6.300000000000000000e+01	3.200000000000000000e+01	4.300000000000000000e+01	5.500000000000000000e+01	7.500000000000000000e+01	5.000000000000000000e+00	8.600000000000000000e+01	6.200000000000000000e+01	7.800000000000000000e+01	6.200000000000000000e+01	6.900000000000000000e+01	1.200000000000000000e+01	6.000000000000000000e+00	2.300000000000000000e+01	5.000000000000000000e+00	6.300000000000000000e+01	4.000000000000000000e+01	8.000000000000000000e+00	7.900000000000000000e+01	7.000000000000000000e+00	7.900000000000000000e+01	5.000000000000000000e+00	7.700000000000000000e+01	5.100000000000000000e+01	9.700000000000000000e+01	3.300000000000000000e+01	4.200000000000000000e+01	7.000000000000000000e+01	4.400000000000000000e+01	2.400000000000000000e+01	7.400000000000000000e+01	7.700000000000000000e+01
1.500000000000000000e+01	8.500000000000000000e+01	3.000000000000000000e+01	3.100000000000000000e+01	7.800000000000000000e+01	3.600000000000000000e+01	9.600000000000000000e+01	1.400000000000000000e+01	3.000000000000000000e+00	3.000000000000000000e+01	9.900000000000000000e+01	6.000000000000000000e+00	8.700000000000000000e+01	6.500000000000000000e+01	7.400000000000000000e+01	3.000000000000000000e+00	4.000000000000000000e+00	6.500000000000000000e+01	1.700000000000000000e+01	3.900000000000000000e+01	7.800000000000000000e+01	2.200000000000000000e+01	1.300000000000000000e+01	4.500000000000000000e+01	4.000000000000000000e+00	4.400000000000000000e+01	7.300000000000000000e+01	6.600000000000000000e+01	4.100000000000000000e+01	8.000000000000000000e+00	9.200000000000000000e+01	6.300000000000000000e+01	5.100000000000000000e+01	1.500000000000000000e+01	5.600000000000000000e+01	3.200000000000000000e+01	6.600000000000000000e+01	9.200000000000000000e+01	4.200000000000000000e+01	9.700000000000000000e+01	2.800000000000000000e+01	9.400000000000000000e+01	8.600000000000000000e+01	6.700000000000000000e+01	6.200000000000000000e+01	8.000000000000000000e+00	1.400000000000000000e+01	6.000000000000000000e+01	0.000000000000000000e+00	1.300000000000000000e+01
6.300000000000000000e+01	8.100000000000000000e+01	4.000000000000000000e+01	9.500000000000000000e+01	3.300000000000000000e+01	4.500000000000000000e+01	3.300000000000000000e+01	4.300000000000000000e+01	7.300000000000000000e+01	2.100000000000000000e+01	8.500000000000000000e+01	0.000000000000000000e+00	4.700000000000000000e+01	1.200000000000000000e+01	9.900000000000000000e+01	9.500000000000000000e+01	9.700000000000000000e+01	3.600000000000000000e+01	3.500000000000000000e+01	3.500000000000000000e+01	5.700000000000000000e+01	4.100000000000000000e+01	3.400000000000000000e+01	4.300000000000000000e+01	9.700000000000000000e+01	1.200000000000000000e+01	5.700000000000000000e+01	5.300000000000000000e+01	2.600000000000000000e+01	7.000000000000000000e+00	4.000000000000000000e+01	3.800000000000000000e+01	5.000000000000000000e+01	3.500000000000000000e+01	0.000000000000000000e+00	7.700000000000000000e+01	9.900000000000000000e+01	9.300000000000000000e+01	2.600000000000000000e+01	5.200000000000000000e+01	2.900000000000000000e+01	4.200000000000000000e+01	9.900000000000000000e+01	3.500000000000000000e+01	6.400000000000000000e+01	5.800000000000000000e+01	6.400000000000000000e+01	1.700000000000000000e+01	2.800000000000000000e+01	1.400000000000000000e+01
1.520000000000000000e+02	1.570000000000000000e+02	1.610000000000000000e+02	1.040000000000000000e+02	1.210000000000000000e+02	1.810000000000000000e+02	1.330000000000000000e+02	1.200000000000000000e+02	1.580000000000000000e+02	1.630000000000000000e+02	1.410000000000000000e+02	1.810000000000000000e+02	1.960000000000000000e+02	1.910000000000000000e+02	1.020000000000000000e+02	1.310000000000000000e+02	1.300000000000000000e+02	1.210000000000000000e+02	1.360000000000000000e+02	1.180000000000000000e+02	1.800000000000000000e+02	1.560000000000000000e+02	1.740000000000000000e+02	1.050000000000000000e+02	1.630000000000000000e+02	1.490000000000000000e+02	1.110000000000000000e+02	1.920000000000000000e+02	1.770000000000000000e+02	1.200000000000000000e+02	1.630000000000000000e+02	1.360000000000000000e+02	1.020000000000000000e+02	1.360000000000000000e+02	1.620000000000000000e+02	1.950000000000000000e+02	1.950000000000000000e+02	1.620000000000000000e+02	1.770000000000000000e+02	1.040000000000000000e+02	1.080000000000000000e+02	1.560000000000000000e+02	1.000000000000000000e+02	1.750000000000000000e+02	1.290000000000000000e+02	1.590000000000000000e+02	1.910000000000000000e+02	1.180000000000000000e+02	1.300000000000000000e+02	1.210000000000000000e+02
1.910000000000000000e+02	1.560000000000000000e+02	1.980000000000000000e+02	1.050000000000000000e+02	1.200000000000000000e+02	1.380000000000000000e+02	1.100000000000000000e+02	1.210000000000000000e+02	1.760000000000000000e+02	1.300000000000000000e+02	1.990000000000000000e+02	1.080000000000000000e+02	1.770000000000000000e+02	1.780000000000000000e+02	1.070000000000000000e+02	1.040000000000000000e+02	1.010000000000000000e+02	1.220000000000000000e+02	1.120000000000000000e+02	1.150000000000000000e+02	1.330000000000000000e+02	1.580000000000000000e+02	1.420000000000000000e+02	1.110000000000000000e+02	1.300000000000000000e+02	1.660000000000000000e+02	1.330000000000000000e+02	1.270000000000000000e+02	1.510000000000000000e+02	1.810000000000000000e+02	1.430000000000000000e+02	1.420000000000000000e+02	1.950000000000000000e+02	1.120000000000000000e+02	1.610000000000000000e+02	1.090000000000000000e+02	1.000000000000000000e+02	1.570000000000000000e+02	1.510000000000000000e+02	1.030000000000000000e+02	1.800000000000000000e+02	1.760000000000000000e+02	1.010000000000000000e+02	1.150000000000000000e+02	1.420000000000000000e+02	1.520000000000000000e+02	1.790000000000000000e+02	1.730000000000000000e+02	1.010000000000000000e+02	1.390000000000000000e+02
1.590000000000000000e+02	1.700000000000000000e+02	1.700000000000000000e+02	1.030000000000000000e+02	1.780000000000000000e+02	1.100000000000000000e+02	1.050000000000000000e+02	1.330000000000000000e+02	1.590000000000000000e+02	1.610000000000000000e+02	1.360000000000000000e+02	1.330000000000000000e+02	1.890000000000000000e+02	1.740000000000000000e+02	1.000000000000000000e+02	1.500000000000000000e+02	1.700000000000000000e+02	1.330000000000000000e+02	1.500000000000000000e+02	1.200000000000000000e+02	1.050000000000000000e+02	1.590000000000000000e+02	1.770000000000000000e+02	1.020000000000000000e+02	1.700000000000000000e+02	1.170000000000000000e+02	1.020000000000000000e+02	1.760000000000000000e+02	1.910000000000000000e+02	1.380000000000000000e+02	1.030000000000000000e+02	1.730000000000000000e+02	1.030000000000000000e+02	1.890000000000000000e+02	1.600000000000000000e+02	1.600000000000000000e+02	1.060000000000000000e+02	1.030000000000000000e+02	1.910000000000000000e+02	1.300000000000000000e+02	1.110000000000000000e+02	1.620000000000000000e+02	1.020000000000000000e+02	1.190000000000000000e+02	1.730000000000000000e+02	1.880000000000000000e+02	1.880000000000000000e+02	1.350000000000000000e+02	1.710000000000000000e+02	1.490000000000000000e+02
1.880000000000000000e+02	1.900000000000000000e+02	1.710000000000000000e+02	1.020000000000000000e+02	1.220000000000000000e+02	1.110000000000000000e+02	1.020000000000000000e+02	1.380000000000000000e+02	1.770000000000000000e+02	1.700000000000000000e+02	1.500000000000000000e+02	1.110000000000000000e+02	1.700000000000000000e+02	1.790000000000000000e+02	1.060000000000000000e+02	1.720000000000000000e+02	1.710000000000000000e+02	1.200000000000000000e+02	1.730000000000000000e+02	1.390000000000000000e+02	1.110000000000000000e+02	1.770000000000000000e+02	1.520000000000000000e+02	1.080000000000000000e+02	1.710000000000000000e+02	1.190000000000000000e+02	1.080000000000000000e+02	1.510000000000000000e+02	1.880000000000000000e+02	1.330000000000000000e+02	1.010000000000000000e+02	1.500000000000000000e+02	1.000000000000000000e+02	1.500000000000000000e+02	1.900000000000000000e+02	1.630000000000000000e+02	1.020000000000000000e+02	1.630000000000000000e+02	1.880000000000000000e+02	1.010000000000000000e+02	1.020000000000000000e+02	1.900000000000000000e+02	1.030000000000000000e+02	1.170000000000000000e+02	1.500000000000000000e+02	1.860000000000000000e+02	1.780000000000000000e+02	1.390000000000000000e+02	1.310000000000000000e+02	1.200000000000000000e+02
1.740000000000000000e+02	1.590000000000000000e+02	1.900000000000000000e+02	1.060000000000000000e+02	1.390000000000000000e+02	1.390000000000000000e+02	1.110000000000000000e+02	1.390000000000000000e+02	1.680000000000000000e+02	1.710000000000000000e+02	1.240000000000000000e+02	1.020000000000000000e+02	1.510000000000000000e+02	1.490000000000000000e+02	1.010000000000000000e+02	1.010000000000000000e+02	1.630000000000000000e+02	1.390000000000000000e+02	1.650000000000000000e+02	1.160000000000000000e+02	1.080000000000000000e+02	1.860000000000000000e+02	1.680000000000000000e+02	1.320000000000000000e+02	1.890000000000000000e+02	1.150000000000000000e+02	1.940000000000000000e+02	1.900000000000000000e+02	1.740000000000000000e+02	1.100000000000000000e+02	1.700000000000000000e+02	1.120000000000000000e+02	1.630000000000000000e+02	1.730000000000000000e+02	1.240000000000000000e+02	1.970000000000000000e+02	1.030000000000000000e+02	1.900000000000000000e+02	1.680000000000000000e+02	1.310000000000000000e+02	1.030000000000000000e+02	1.440000000000000000e+02	1.040000000000000000e+02	1.180000000000000000e+02	1.360000000000000000e+02	1.690000000000000000e+02	1.740000000000000000e+02	1.160000000000000000e+02	1.980000000000000000e+02	1.220000000000000000e+02
1.770000000000000000e+02	1.920000000000000000e+02	1.240000000000000000e+02	1.010000000000000000e+02	1.170000000000000000e+02	1.140000000000000000e+02	1.030000000000000000e+02	1.110000000000000000e+02	1.520000000000000000e+02	1.900000000000000000e+02	1.290000000000000000e+02	1.050000000000000000e+02	1.240000000000000000e+02	1.660000000000000000e+02	1.630000000000000000e+02	1.710000000000000000e+02	1.610000000000000000e+02	1.110000000000000000e+02	1.720000000000000000e+02	1.220000000000000000e+02	1.020000000000000000e+02	1.880000000000000000e+02	1.760000000000000000e+02	1.070000000000000000e+02	1.610000000000000000e+02	1.220000000000000000e+02	1.030000000000000000e+02	1.570000000000000000e+02	1.780000000000000000e+02	1.110000000000000000e+02	1.710000000000000000e+02	1.170000000000000000e+02	1.300000000000000000e+02	1.830000000000000000e+02	1.570000000000000000e+02	1.570000000000000000e+02	1.080000000000000000e+02	1.300000000000000000e+02	1.840000000000000000e+02	1.710000000000000000e+02	1.050000000000000000e+02	1.000000000000000000e+02	1.050000000000000000e+02	1.220000000000000000e+02	1.720000000000000000e+02	1.780000000000000000e+02	1.840000000000000000e+02	1.380000000000000000e+02	1.890000000000000000e+02	1.190000000000000000e+02
1.860000000000000000e+02	1.960000000000000000e+02	1.890000000000000000e+02	1.000000000000000000e+02	1.490000000000000000e+02	1.060000000000000000e+02	1.800000000000000000e+02	1.350000000000000000e+02	1.860000000000000000e+02	1.620000000000000000e+02	1.270000000000000000e+02	1.380000000000000000e+02	1.920000000000000000e+02	1.840000000000000000e+02	1.030000000000000000e+02	1.990000000000000000e+02	1.890000000000000000e+02	1.380000000000000000e+02	1.410000000000000000e+02	1.380000000000000000e+02	1.100000000000000000e+02	1.760000000000000000e+02	1.510000000000000000e+02	1.030000000000000000e+02	1.240000000000000000e+02	1.120000000000000000e+02	1.100000000000000000e+02	1.520000000000000000e+02	1.520000000000000000e+02	1.390000000000000000e+02	1.610000000000000000e+02	1.130000000000000000e+02	1.040000000000000000e+02	1.240000000000000000e+02	1.760000000000000000e+02	1.620000000000000000e+02	1.070000000000000000e+02	1.600000000000000000e+02	1.520000000000000000e+02	1.630000000000000000e+02	1.810000000000000000e+02	1.600000000000000000e+02	1.060000000000000000e+02	1.660000000000000000e+02	1.410000000000000000e+02	1.550000000000000000e+02	1.550000000000000000e+02	1.340000000000000000e+02	1.990000000000000000e+02	1.780000000000000000e+02
1.870000000000000000e+02	1.430000000000000000e+02	1.990000000000000000e+02	1.070000000000000000e+02	1.140000000000000000e+02	1.940000000000000000e+02	1.350000000000000000e+02	1.340000000000000000e+02	1.540000000000000000e+02	1.970000000000000000e+02	1.130000000000000000e+02	1.200000000000000000e+02	1.540000000000000000e+02	1.680000000000000000e+02	1.040000000000000000e+02	1.260000000000000000e+02	1.230000000000000000e+02	1.480000000000000000e+02	1.280000000000000000e+02	1.480000000000000000e+02	1.940000000000000000e+02	1.920000000000000000e+02	1.540000000000000000e+02	1.090000000000000000e+02	1.230000000000000000e+02	1.130000000000000000e+02	1.800000000000000000e+02	1.530000000000000000e+02	1.870000000000000000e+02	1.480000000000000000e+02	1.950000000000000000e+02	1.990000000000000000e+02	1.090000000000000000e+02	1.280000000000000000e+02	1.530000000000000000e+02	1.610000000000000000e+02	1.690000000000000000e+02	1.950000000000000000e+02	1.870000000000000000e+02	1.620000000000000000e+02	1.850000000000000000e+02	1.570000000000000000e+02	1.070000000000000000e+02	1.200000000000000000e+02	1.990000000000000000e+02	1.870000000000000000e+02	1.690000000000000000e+02	1.830000000000000000e+02	1.260000000000000000e+02	1.460000000000000000e+02
1.760000000000000000e+02	1.760000000000000000e+02	1.960000000000000000e+02	1.300000000000000000e+02	1.190000000000000000e+02	1.820000000000000000e+02	1.320000000000000000e+02	1.810000000000000000e+02	1.880000000000000000e+02	1.600000000000000000e+02	1.420000000000000000e+02	1.100000000000000000e+02	1.270000000000000000e+02	1.750000000000000000e+02	1.620000000000000000e+02	1.410000000000000000e+02	1.960000000000000000e+02	1.810000000000000000e+02	1.990000000000000000e+02	1.210000000000000000e+02	1.320000000000000000e+02	1.510000000000000000e+02	1.920000000000000000e+02	1.060000000000000000e+02	1.960000000000000000e+02	1.210000000000000000e+02	1.050000000000000000e+02	1.770000000000000000e+02	1.840000000000000000e+02	1.800000000000000000e+02	1.300000000000000000e+02	1.150000000000000000e+02	1.010000000000000000e+02	1.990000000000000000e+02	1.560000000000000000e+02	1.900000000000000000e+02	1.940000000000000000e+02	1.610000000000000000e+02	1.740000000000000000e+02	1.980000000000000000e+02	1.100000000000000000e+02	1.610000000000000000e+02	1.080000000000000000e+02	1.790000000000000000e+02	1.120000000000000000e+02	1.910000000000000000e+02	1.860000000000000000e+02	1.640000000000000000e+02	1.240000000000000000e+02	1.140000000000000000e+02
1.510000000000000000e+02	1.530000000000000000e+02	1.430000000000000000e+02	1.310000000000000000e+02	1.790000000000000000e+02	1.480000000000000000e+02	1.060000000000000000e+02	1.480000000000000000e+02	1.510000000000000000e+02	1.890000000000000000e+02	1.280000000000000000e+02	1.390000000000000000e+02	1.450000000000000000e+02	1.420000000000000000e+02	1.950000000000000000e+02	1.970000000000000000e+02	1.240000000000000000e+02	1.350000000000000000e+02	1.370000000000000000e+02	1.400000000000000000e+02	1.640000000000000000e+02	1.540000000000000000e+02	1.670000000000000000e+02	1.940000000000000000e+02	1.620000000000000000e+02	1.140000000000000000e+02	1.320000000000000000e+02	1.600000000000000000e+02	1.550000000000000000e+02	1.850000000000000000e+02	1.900000000000000000e+02	1.400000000000000000e+02	1.620000000000000000e+02	1.410000000000000000e+02	1.450000000000000000e+02	1.700000000000000000e+02	1.090000000000000000e+02	1.000000000000000000e+02	1.550000000000000000e+02	1.830000000000000000e+02	1.380000000000000000e+02	1.430000000000000000e+02	1.090000000000000000e+02	1.740000000000000000e+02	1.130000000000000000e+02	1.840000000000000000e+02	1.520000000000000000e+02	1.720000000000000000e+02	1.970000000000000000e+02	1.790000000000000000e+02
1.580000000000000000e+02	1.770000000000000000e+02	1.410000000000000000e+02	1.630000000000000000e+02	1.660000000000000000e+02	1.470000000000000000e+02	1.000000000000000000e+02	1.800000000000000000e+02	1.550000000000000000e+02	1.430000000000000000e+02	1.670000000000000000e+02	1.800000000000000000e+02	1.670000000000000000e+02	1.130000000000000000e+02	1.600000000000000000e+02	1.240000000000000000e+02	1.600000000000000000e+02	1.100000000000000000e+02	1.830000000000000000e+02	1.490000000000000000e+02	1.040000000000000000e+02	1.520000000000000000e+02	1.530000000000000000e+02	1.000000000000000000e+02	1.600000000000000000e+02	1.160000000000000000e+02	1.060000000000000000e+02	1.560000000000000000e+02	1.790000000000000000e+02	1.080000000000000000e+02	1.890000000000000000e+02	1.180000000000000000e+02	1.610000000000000000e+02	1.980000000000000000e+02	1.590000000000000000e+02	1.580000000000000000e+02	1.210000000000000000e+02	1.010000000000000000e+02	1.790000000000000000e+02	1.700000000000000000e+02	1.330000000000000000e+02	1.630000000000000000e+02	1.100000000000000000e+02	1.780000000000000000e+02	1.170000000000000000e+02	1.460000000000000000e+02	1.770000000000000000e+02	1.320000000000000000e+02	1.280000000000000000e+02	1.910000000000000000e+02
1.560000000000000000e+02	1.510000000000000000e+02	1.270000000000000000e+02	1.710000000000000000e+02	1.750000000000000000e+02	1.780000000000000000e+02	1.010000000000000000e+02	1.100000000000000000e+02	1.910000000000000000e+02	1.570000000000000000e+02	1.750000000000000000e+02	1.320000000000000000e+02	1.360000000000000000e+02	1.120000000000000000e+02	1.610000000000000000e+02	1.890000000000000000e+02	1.900000000000000000e+02	1.050000000000000000e+02	1.930000000000000000e+02	1.190000000000000000e+02	1.030000000000000000e+02	1.910000000000000000e+02	1.270000000000000000e+02	1.950000000000000000e+02	1.900000000000000000e+02	1.390000000000000000e+02	1.000000000000000000e+02	1.590000000000000000e+02	1.490000000000000000e+02	1.050000000000000000e+02	1.310000000000000000e+02	1.160000000000000000e+02	1.710000000000000000e+02	1.930000000000000000e+02	1.580000000000000000e+02	1.560000000000000000e+02	1.800000000000000000e+02	1.710000000000000000e+02	1.780000000000000000e+02	1.890000000000000000e+02	1.320000000000000000e+02	1.030000000000000000e+02	1.110000000000000000e+02	1.490000000000000000e+02	1.160000000000000000e+02	1.490000000000000000e+02	1.590000000000000000e+02	1.330000000000000000e+02	1.700000000000000000e+02	1.660000000000000000e+02
1.830000000000000000e+02	1.460000000000000000e+02	1.870000000000000000e+02	1.360000000000000000e+02	1.310000000000000000e+02	1.360000000000000000e+02	1.230000000000000000e+02	1.250000000000000000e+02	1.800000000000000000e+02	1.130000000000000000e+02	1.650000000000000000e+02	1.710000000000000000e+02	1.370000000000000000e+02	1.110000000000000000e+02	1.740000000000000000e+02	1.120000000000000000e+02	1.120000000000000000e+02	1.230000000000000000e+02	1.480000000000000000e+02	1.270000000000000000e+02	1.280000000000000000e+02	1.380000000000000000e+02	1.930000000000000000e+02	1.840000000000000000e+02	1.130000000000000000e+02	1.830000000000000000e+02	1.570000000000000000e+02	1.030000000000000000e+02	1.110000000000000000e+02	1.630000000000000000e+02	1.750000000000000000e+02	1.460000000000000000e+02	1.680000000000000000e+02	1.160000000000000000e+02	1.100000000000000000e+02	1.190000000000000000e+02	1.500000000000000000e+02	1.130000000000000000e+02	1.640000000000000000e+02	1.540000000000000000e+02	1.240000000000000000e+02	1.650000000000000000e+02	1.170000000000000000e+02	1.440000000000000000e+02	1.460000000000000000e+02	1.080000000000000000e+02	1.830000000000000000e+02	1.460000000000000000e+02	1.120000000000000000e+02	1.280000000000000000e+02
1.990000000000000000e+02	1.140000000000000000e+02	1.150000000000000000e+02	1.290000000000000000e+02	1.980000000000000000e+02	1.420000000000000000e+02	1.450000000000000000e+02	1.580000000000000000e+02	1.640000000000000000e+02	1.460000000000000000e+02	1.150000000000000000e+02	1.230000000000000000e+02	1.140000000000000000e+02	1.930000000000000000e+02	1.840000000000000000e+02	1.130000000000000000e+02	1.130000000000000000e+02	1.430000000000000000e+02	1.260000000000000000e+02	1.450000000000000000e+02	1.290000000000000000e+02	1.350000000000000000e+02	1.320000000000000000e+02	1.740000000000000000e+02	1.120000000000000000e+02	1.260000000000000000e+02	1.530000000000000000e+02	1.320000000000000000e+02	1.320000000000000000e+02	1.230000000000000000e+02	1.740000000000000000e+02	1.690000000000000000e+02	1.770000000000000000e+02	1.480000000000000000e+02	1.640000000000000000e+02	1.490000000000000000e+02	1.120000000000000000e+02	1.750000000000000000e+02	1.850000000000000000e+02	1.130000000000000000e+02	1.280000000000000000e+02	1.120000000000000000e+02	1.360000000000000000e+02	1.900000000000000000e+02	1.690000000000000000e+02	1.090000000000000000e+02	1.240000000000000000e+02	1.260000000000000000e+02	1.130000000000000000e+02	1.240000000000000000e+02
1.630000000000000000e+02	1.150000000000000000e+02	1.660000000000000000e+02	1.580000000000000000e+02	1.230000000000000000e+02	1.570000000000000000e+02	1.440000000000000000e+02	1.300000000000000000e+02	1.400000000000000000e+02	1.670000000000000000e+02	1.580000000000000000e+02	1.130000000000000000e+02	1.340000000000000000e+02	1.830000000000000000e+02	1.450000000000000000e+02	1.570000000000000000e+02	1.740000000000000000e+02	1.310000000000000000e+02	1.300000000000000000e+02	1.860000000000000000e+02	1.270000000000000000e+02	1.140000000000000000e+02	1.620000000000000000e+02	1.700000000000000000e+02	1.740000000000000000e+02	1.090000000000000000e+02	1.230000000000000000e+02	1.460000000000000000e+02	1.370000000000000000e+02	1.360000000000000000e+02	1.370000000000000000e+02	1.100000000000000000e+02	1.730000000000000000e+02	1.000000000000000000e+02	1.910000000000000000e+02	1.920000000000000000e+02	1.490000000000000000e+02	1.930000000000000000e+02	1.480000000000000000e+02	1.750000000000000000e+02	1.400000000000000000e+02	1.050000000000000000e+02	1.460000000000000000e+02	1.560000000000000000e+02	1.850000000000000000e+02	1.480000000000000000e+02	1.620000000000000000e+02	1.060000000000000000e+02	1.560000000000000000e+02	1.560000000000000000e+02
1.980000000000000000e+02	1.780000000000000000e+02	1.860000000000000000e+02	1.280000000000000000e+02	1.990000000000000000e+02	1.230000000000000000e+02	1.280000000000000000e+02	1.990000000000000000e+02	1.380000000000000000e+02	1.550000000000000000e+02	1.620000000000000000e+02	1.890000000000000000e+02	1.490000000000000000e+02	1.810000000000000000e+02	1.680000000000000000e+02	1.420000000000000000e+02	1.420000000000000000e+02	1.990000000000000000e+02	1.940000000000000000e+02	1.920000000000000000e+02	1.230000000000000000e+02	1.390000000000000000e+02	1.310000000000000000e+02	1.520000000000000000e+02	1.420000000000000000e+02	1.940000000000000000e+02	1.280000000000000000e+02	1.050000000000000000e+02	1.810000000000000000e+02	1.970000000000000000e+02	1.420000000000000000e+02	1.470000000000000000e+02	1.510000000000000000e+02	1.810000000000000000e+02	1.800000000000000000e+02	1.660000000000000000e+02	1.650000000000000000e+02	1.420000000000000000e+02	1.340000000000000000e+02	1.760000000000000000e+02	1.410000000000000000e+02	1.730000000000000000e+02	1.150000000000000000e+02	1.450000000000000000e+02	1.140000000000000000e+02	1.100000000000000000e+02	1.980000000000000000e+02	1.690000000000000000e+02	1.450000000000000000e+02	1.270000000000000000e+02
1.240000000000000000e+02	1.790000000000000000e+02	1.590000000000000000e+02	1.270000000000000000e+02	1.500000000000000000e+02	1.840000000000000000e+02	1.410000000000000000e+02	1.070000000000000000e+02	1.200000000000000000e+02	1.680000000000000000e+02	1.430000000000000000e+02	1.990000000000000000e+02	1.150000000000000000e+02	1.380000000000000000e+02	1.770000000000000000e+02	1.440000000000000000e+02	1.560000000000000000e+02	1.950000000000000000e+02	1.800000000000000000e+02	1.680000000000000000e+02	1.630000000000000000e+02	1.150000000000000000e+02	1.980000000000000000e+02	1.880000000000000000e+02	1.540000000000000000e+02	1.320000000000000000e+02	1.600000000000000000e+02	1.370000000000000000e+02	1.390000000000000000e+02	1.310000000000000000e+02	1.360000000000000000e+02	1.640000000000000000e+02	1.270000000000000000e+02	1.800000000000000000e+02	1.330000000000000000e+02	1.780000000000000000e+02	1.340000000000000000e+02	1.720000000000000000e+02	1.180000000000000000e+02	1.920000000000000000e+02	1.160000000000000000e+02	1.720000000000000000e+02	1.200000000000000000e+02	1.540000000000000000e+02	1.210000000000000000e+02	1.110000000000000000e+02	1.260000000000000000e+02	1.930000000000000000e+02	1.600000000000000000e+02	1.450000000000000000e+02
1.310000000000000000e+02	1.170000000000000000e+02	1.880000000000000000e+02	1.920000000000000000e+02	1.240000000000000000e+02	1.740000000000000000e+02	1.610000000000000000e+02	1.980000000000000000e+02	1.390000000000000000e+02	1.750000000000000000e+02	1.570000000000000000e+02	1.240000000000000000e+02	1.220000000000000000e+02	1.800000000000000000e+02	1.510000000000000000e+02	1.530000000000000000e+02	1.870000000000000000e+02	1.620000000000000000e+02	1.010000000000000000e+02	1.540000000000000000e+02	1.620000000000000000e+02	1.200000000000000000e+02	1.040000000000000000e+02	1.540000000000000000e+02	1.870000000000000000e+02	1.040000000000000000e+02	1.430000000000000000e+02	1.020000000000000000e+02	1.350000000000000000e+02	1.710000000000000000e+02	1.130000000000000000e+02	1.930000000000000000e+02	1.670000000000000000e+02	1.850000000000000000e+02	1.810000000000000000e+02	1.790000000000000000e+02	1.180000000000000000e+02	1.730000000000000000e+02	1.350000000000000000e+02	1.740000000000000000e+02	1.360000000000000000e+02	1.500000000000000000e+02	1.190000000000000000e+02	1.530000000000000000e+02	1.320000000000000000e+02	1.800000000000000000e+02	1.890000000000000000e+02	1.310000000000000000e+02	1.540000000000000000e+02	1.230000000000000000e+02
1.890000000000000000e+02	1.400000000000000000e+02	1.750000000000000000e+02	1.530000000000000000e+02	1.410000000000000000e+02	1.450000000000000000e+02	1.240000000000000000e+02	1.310000000000000000e+02	1.180000000000000000e+02	1.880000000000000000e+02	1.600000000000000000e+02	1.120000000000000000e+02	1.190000000000000000e+02	1.350000000000000000e+02	1.280000000000000000e+02	1.620000000000000000e+02	1.580000000000000000e+02	1.630000000000000000e+02	1.100000000000000000e+02	1.510000000000000000e+02	1.240000000000000000e+02	1.170000000000000000e+02	1.010000000000000000e+02	1.960000000000000000e+02	1.580000000000000000e+02	1.930000000000000000e+02	1.960000000000000000e+02	1.070000000000000000e+02	1.380000000000000000e+02	1.300000000000000000e+02	1.730000000000000000e+02	1.480000000000000000e+02	1.920000000000000000e+02	1.100000000000000000e+02	1.350000000000000000e+02	1.670000000000000000e+02	1.160000000000000000e+02	1.360000000000000000e+02	1.160000000000000000e+02	1.420000000000000000e+02	1.500000000000000000e+02	1.830000000000000000e+02	1.220000000000000000e+02	1.760000000000000000e+02	1.350000000000000000e+02	1.330000000000000000e+02	1.230000000000000000e+02	1.820000000000000000e+02	1.570000000000000000e+02	1.920000000000000000e+02
1.300000000000000000e+02	1.190000000000000000e+02	1.910000000000000000e+02	1.510000000000000000e+02	1.890000000000000000e+02	1.920000000000000000e+02	1.270000000000000000e+02	1.630000000000000000e+02	1.160000000000000000e+02	1.840000000000000000e+02	1.560000000000000000e+02	1.290000000000000000e+02	1.210000000000000000e+02	1.320000000000000000e+02	1.670000000000000000e+02	1.510000000000000000e+02	1.520000000000000000e+02	1.980000000000000000e+02	1.060000000000000000e+02	1.760000000000000000e+02	1.960000000000000000e+02	1.180000000000000000e+02	1.000000000000000000e+02	1.770000000000000000e+02	1.840000000000000000e+02	1.020000000000000000e+02	1.900000000000000000e+02	1.850000000000000000e+02	1.640000000000000000e+02	1.890000000000000000e+02	1.150000000000000000e+02	1.800000000000000000e+02	1.290000000000000000e+02	1.090000000000000000e+02	1.390000000000000000e+02	1.840000000000000000e+02	1.170000000000000000e+02	1.120000000000000000e+02	1.810000000000000000e+02	1.770000000000000000e+02	1.130000000000000000e+02	1.640000000000000000e+02	1.490000000000000000e+02	1.570000000000000000e+02	1.800000000000000000e+02	1.640000000000000000e+02	1.700000000000000000e+02	1.070000000000000000e+02	1.520000000000000000e+02	1.430000000000000000e+02
1.700000000000000000e+02	1.750000000000000000e+02	1.740000000000000000e+02	1.570000000000000000e+02	1.290000000000000000e+02	1.590000000000000000e+02	1.890000000000000000e+02	1.030000000000000000e+02	1.190000000000000000e+02	1.510000000000000000e+02	1.770000000000000000e+02	1.500000000000000000e+02	1.170000000000000000e+02	1.720000000000000000e+02	1.890000000000000000e+02	1.920000000000000000e+02	1.590000000000000000e+02	1.000000000000000000e+02	1.030000000000000000e+02	1.550000000000000000e+02	1.890000000000000000e+02	1.490000000000000000e+02	1.600000000000000000e+02	1.560000000000000000e+02	1.590000000000000000e+02	1.100000000000000000e+02	1.710000000000000000e+02	1.550000000000000000e+02	1.220000000000000000e+02	1.830000000000000000e+02	1.720000000000000000e+02	1.330000000000000000e+02	1.410000000000000000e+02	1.030000000000000000e+02	1.470000000000000000e+02	1.770000000000000000e+02	1.390000000000000000e+02	1.830000000000000000e+02	1.200000000000000000e+02	1.670000000000000000e+02	1.650000000000000000e+02	1.310000000000000000e+02	1.470000000000000000e+02	1.590000000000000000e+02	1.330000000000000000e+02	1.200000000000000000e+02	1.900000000000000000e+02	1.080000000000000000e+02	1.760000000000000000e+02	1.590000000000000000e+02
1.610000000000000000e+02	1.120000000000000000e+02	1.840000000000000000e+02	1.760000000000000000e+02	1.270000000000000000e+02	1.770000000000000000e+02	1.700000000000000000e+02	1.000000000000000000e+02	1.170000000000000000e+02	1.520000000000000000e+02	1.590000000000000000e+02	1.360000000000000000e+02	1.180000000000000000e+02	1.640000000000000000e+02	1.240000000000000000e+02	1.760000000000000000e+02	1.770000000000000000e+02	1.010000000000000000e+02	1.020000000000000000e+02	1.880000000000000000e+02	1.700000000000000000e+02	1.190000000000000000e+02	1.630000000000000000e+02	1.900000000000000000e+02	1.520000000000000000e+02	1.080000000000000000e+02	1.700000000000000000e+02	1.780000000000000000e+02	1.180000000000000000e+02	1.990000000000000000e+02	1.650000000000000000e+02	1.110000000000000000e+02	1.500000000000000000e+02	1.020000000000000000e+02	1.780000000000000000e+02	1.520000000000000000e+02	1.200000000000000000e+02	1.410000000000000000e+02	1.390000000000000000e+02	1.510000000000000000e+02	1.120000000000000000e+02	1.980000000000000000e+02	1.140000000000000000e+02	1.860000000000000000e+02	1.110000000000000000e+02	1.390000000000000000e+02	1.600000000000000000e+02	1.020000000000000000e+02	1.770000000000000000e+02	1.760000000000000000e+02
1.710000000000000000e+02	1.660000000000000000e+02	1.520000000000000000e+02	1.560000000000000000e+02	1.280000000000000000e+02	1.510000000000000000e+02	1.960000000000000000e+02	1.010000000000000000e+02	1.220000000000000000e+02	1.740000000000000000e+02	1.520000000000000000e+02	1.410000000000000000e+02	1.160000000000000000e+02	1.330000000000000000e+02	1.920000000000000000e+02	1.600000000000000000e+02	1.860000000000000000e+02	1.300000000000000000e+02	1.080000000000000000e+02	1.770000000000000000e+02	1.610000000000000000e+02	1.210000000000000000e+02	1.300000000000000000e+02	1.590000000000000000e+02	1.860000000000000000e+02	1.050000000000000000e+02	1.890000000000000000e+02	1.170000000000000000e+02	1.160000000000000000e+02	1.980000000000000000e+02	1.120000000000000000e+02	1.810000000000000000e+02	1.360000000000000000e+02	1.080000000000000000e+02	1.380000000000000000e+02	1.910000000000000000e+02	1.220000000000000000e+02	1.500000000000000000e+02	1.380000000000000000e+02	1.680000000000000000e+02	1.150000000000000000e+02	1.930000000000000000e+02	1.210000000000000000e+02	1.870000000000000000e+02	1.810000000000000000e+02	1.350000000000000000e+02	1.960000000000000000e+02	1.030000000000000000e+02	1.510000000000000000e+02	1.540000000000000000e+02
1.180000000000000000e+02	1.980000000000000000e+02	1.930000000000000000e+02	1.730000000000000000e+02	1.940000000000000000e+02	1.720000000000000000e+02	1.170000000000000000e+02	1.120000000000000000e+02	1.990000000000000000e+02	1.830000000000000000e+02	1.950000000000000000e+02	1.190000000000000000e+02	1.440000000000000000e+02	1.450000000000000000e+02	1.690000000000000000e+02	1.940000000000000000e+02	1.320000000000000000e+02	1.870000000000000000e+02	1.670000000000000000e+02	1.260000000000000000e+02	1.150000000000000000e+02	1.990000000000000000e+02	1.180000000000000000e+02	1.160000000000000000e+02	1.090000000000000000e+02	1.680000000000000000e+02	1.160000000000000000e+02	1.410000000000000000e+02	1.280000000000000000e+02	1.400000000000000000e+02	1.320000000000000000e+02	1.450000000000000000e+02	1.340000000000000000e+02	1.670000000000000000e+02	1.410000000000000000e+02	1.640000000000000000e+02	1.230000000000000000e+02	1.860000000000000000e+02	1.280000000000000000e+02	1.340000000000000000e+02	1.440000000000000000e+02	1.400000000000000000e+02	1.260000000000000000e+02	1.230000000000000000e+02	1.450000000000000000e+02	1.250000000000000000e+02	1.160000000000000000e+02	1.290000000000000000e+02	1.640000000000000000e+02	1.640000000000000000e+02
1.130000000000000000e+02	1.990000000000000000e+02	1.830000000000000000e+02	1.350000000000000000e+02	1.100000000000000000e+02	1.160000000000000000e+02	1.180000000000000000e+02	1.910000000000000000e+02	1.020000000000000000e+02	1.090000000000000000e+02	1.000000000000000000e+02	1.630000000000000000e+02	1.870000000000000000e+02	1.270000000000000000e+02	1.180000000000000000e+02	1.100000000000000000e+02	1.060000000000000000e+02	1.590000000000000000e+02	1.190000000000000000e+02	1.990000000000000000e+02	1.820000000000000000e+02	1.090000000000000000e+02	1.150000000000000000e+02	1.490000000000000000e+02	1.080000000000000000e+02	1.690000000000000000e+02	1.150000000000000000e+02	1.980000000000000000e+02	1.990000000000000000e+02	1.170000000000000000e+02	1.590000000000000000e+02	1.270000000000000000e+02	1.860000000000000000e+02	1.190000000000000000e+02	1.310000000000000000e+02	1.380000000000000000e+02	1.890000000000000000e+02	1.880000000000000000e+02	1.270000000000000000e+02	1.640000000000000000e+02	1.230000000000000000e+02	1.740000000000000000e+02	1.410000000000000000e+02	1.240000000000000000e+02	1.520000000000000000e+02	1.300000000000000000e+02	1.130000000000000000e+02	1.790000000000000000e+02	1.060000000000000000e+02	1.730000000000000000e+02
1.250000000000000000e+02	1.260000000000000000e+02	1.730000000000000000e+02	1.410000000000000000e+02	1.250000000000000000e+02	1.250000000000000000e+02	1.130000000000000000e+02	1.410000000000000000e+02	1.260000000000000000e+02	1.500000000000000000e+02	1.370000000000000000e+02	1.400000000000000000e+02	1.260000000000000000e+02	1.250000000000000000e+02	1.830000000000000000e+02	1.370000000000000000e+02	1.730000000000000000e+02	1.650000000000000000e+02	1.270000000000000000e+02	1.250000000000000000e+02	1.120000000000000000e+02	1.280000000000000000e+02	1.250000000000000000e+02	1.690000000000000000e+02	1.730000000000000000e+02	1.280000000000000000e+02	1.370000000000000000e+02	1.250000000000000000e+02	1.250000000000000000e+02	1.130000000000000000e+02	1.640000000000000000e+02	1.250000000000000000e+02	1.720000000000000000e+02	1.250000000000000000e+02	1.290000000000000000e+02	1.260000000000000000e+02	1.250000000000000000e+02	1.640000000000000000e+02	1.250000000000000000e+02	1.650000000000000000e+02	1.250000000000000000e+02	1.250000000000000000e+02	1.250000000000000000e+02	1.250000000000000000e+02	1.230000000000000000e+02	1.360000000000000000e+02	1.250000000000000000e+02	1.250000000000000000e+02	1.370000000000000000e+02	1.250000000000000000e+02
1.150000000000000000e+02	1.250000000000000000e+02	1.500000000000000000e+02	1.500000000000000000e+02	1.370000000000000000e+02	1.830000000000000000e+02	1.370000000000000000e+02	1.370000000000000000e+02	1.360000000000000000e+02	1.260000000000000000e+02	1.730000000000000000e+02	1.950000000000000000e+02	1.250000000000000000e+02	1.280000000000000000e+02	1.870000000000000000e+02	1.650000000000000000e+02	1.500000000000000000e+02	1.370000000000000000e+02	1.470000000000000000e+02	1.340000000000000000e+02	1.370000000000000000e+02	1.250000000000000000e+02	1.370000000000000000e+02	1.460000000000000000e+02	1.500000000000000000e+02	1.290000000000000000e+02	1.730000000000000000e+02	1.290000000000000000e+02	1.820000000000000000e+02	1.150000000000000000e+02	1.540000000000000000e+02	1.260000000000000000e+02	1.580000000000000000e+02	1.290000000000000000e+02	1.070000000000000000e+02	1.470000000000000000e+02	1.260000000000000000e+02	1.540000000000000000e+02	1.360000000000000000e+02	1.260000000000000000e+02	1.170000000000000000e+02	1.670000000000000000e+02	1.970000000000000000e+02	1.340000000000000000e+02	1.250000000000000000e+02	1.260000000000000000e+02	1.370000000000000000e+02	1.410000000000000000e+02	1.730000000000000000e+02	1.370000000000000000e+02
1.160000000000000000e+02	1.820000000000000000e+02	1.320000000000000000e+02	1.220000000000000000e+02	1.060000000000000000e+02	1.370000000000000000e+02	1.400000000000000000e+02	1.880000000000000000e+02	1.060000000000000000e+02	1.810000000000000000e+02	1.060000000000000000e+02	1.620000000000000000e+02	1.980000000000000000e+02	1.240000000000000000e+02	1.490000000000000000e+02	1.850000000000000000e+02	1.800000000000000000e+02	1.770000000000000000e+02	1.460000000000000000e+02	1.890000000000000000e+02	1.400000000000000000e+02	1.020000000000000000e+02	1.160000000000000000e+02	1.170000000000000000e+02	1.800000000000000000e+02	1.270000000000000000e+02	1.880000000000000000e+02	1.830000000000000000e+02	1.070000000000000000e+02	1.450000000000000000e+02	1.880000000000000000e+02	1.590000000000000000e+02	1.460000000000000000e+02	1.780000000000000000e+02	1.500000000000000000e+02	1.340000000000000000e+02	1.280000000000000000e+02	1.910000000000000000e+02	1.990000000000000000e+02	1.160000000000000000e+02	1.610000000000000000e+02	1.790000000000000000e+02	1.290000000000000000e+02	1.980000000000000000e+02	1.880000000000000000e+02	1.710000000000000000e+02	1.340000000000000000e+02	1.520000000000000000e+02	1.800000000000000000e+02	1.830000000000000000e+02
1.370000000000000000e+02	1.830000000000000000e+02	1.720000000000000000e+02	1.650000000000000000e+02	1.090000000000000000e+02	1.650000000000000000e+02	1.150000000000000000e+02	1.740000000000000000e+02	1.940000000000000000e+02	1.820000000000000000e+02	1.320000000000000000e+02	1.440000000000000000e+02	1.970000000000000000e+02	1.260000000000000000e+02	1.460000000000000000e+02	1.800000000000000000e+02	1.720000000000000000e+02	1.580000000000000000e+02	1.420000000000000000e+02	1.230000000000000000e+02	1.130000000000000000e+02	1.940000000000000000e+02	1.340000000000000000e+02	1.150000000000000000e+02	1.720000000000000000e+02	1.670000000000000000e+02	1.120000000000000000e+02	1.500000000000000000e+02	1.980000000000000000e+02	1.250000000000000000e+02	1.860000000000000000e+02	1.880000000000000000e+02	1.870000000000000000e+02	1.490000000000000000e+02	1.830000000000000000e+02	1.480000000000000000e+02	1.240000000000000000e+02	1.400000000000000000e+02	1.230000000000000000e+02	1.370000000000000000e+02	1.960000000000000000e+02	1.750000000000000000e+02	1.280000000000000000e+02	1.960000000000000000e+02	1.440000000000000000e+02	1.950000000000000000e+02	1.650000000000000000e+02	1.840000000000000000e+02	1.340000000000000000e+02	1.260000000000000000e+02
1.720000000000000000e+02	1.470000000000000000e+02	1.370000000000000000e+02	1.470000000000000000e+02	1.030000000000000000e+02	1.500000000000000000e+02	1.250000000000000000e+02	1.860000000000000000e+02	1.080000000000000000e+02	1.470000000000000000e+02	1.020000000000000000e+02	1.610000000000000000e+02	1.690000000000000000e+02	1.940000000000000000e+02	1.790000000000000000e+02	1.340000000000000000e+02	1.370000000000000000e+02	1.530000000000000000e+02	1.250000000000000000e+02	1.960000000000000000e+02	1.420000000000000000e+02	1.050000000000000000e+02	1.350000000000000000e+02	1.790000000000000000e+02	1.370000000000000000e+02	1.250000000000000000e+02	1.590000000000000000e+02	1.930000000000000000e+02	1.080000000000000000e+02	1.620000000000000000e+02	1.840000000000000000e+02	1.870000000000000000e+02	1.880000000000000000e+02	1.140000000000000000e+02	1.720000000000000000e+02	1.160000000000000000e+02	1.290000000000000000e+02	1.520000000000000000e+02	1.930000000000000000e+02	1.580000000000000000e+02	1.700000000000000000e+02	1.170000000000000000e+02	1.130000000000000000e+02	1.700000000000000000e+02	1.550000000000000000e+02	1.010000000000000000e+02	1.720000000000000000e+02	1.910000000000000000e+02	1.150000000000000000e+02	1.990000000000000000e+02
1.840000000000000000e+02	1.600000000000000000e+02	1.300000000000000000e+02	1.100000000000000000e+02	1.380000000000000000e+02	1.330000000000000000e+02	1.810000000000000000e+02	1.220000000000000000e+02	1.560000000000000000e+02	1.010000000000000000e+02	1.980000000000000000e+02	1.850000000000000000e+02	1.760000000000000000e+02	1.520000000000000000e+02	1.940000000000000000e+02	1.930000000000000000e+02	1.000000000000000000e+02	1.140000000000000000e+02	1.130000000000000000e+02	1.730000000000000000e+02	1.810000000000000000e+02	1.570000000000000000e+02	1.750000000000000000e+02	1.330000000000000000e+02	1.010000000000000000e+02	1.780000000000000000e+02	1.810000000000000000e+02	1.960000000000000000e+02	1.590000000000000000e+02	1.220000000000000000e+02	1.600000000000000000e+02	1.290000000000000000e+02	1.060000000000000000e+02	1.130000000000000000e+02	1.630000000000000000e+02	1.080000000000000000e+02	1.630000000000000000e+02	1.560000000000000000e+02	1.590000000000000000e+02	1.000000000000000000e+02	1.060000000000000000e+02	1.770000000000000000e+02	1.310000000000000000e+02	1.120000000000000000e+02	1.670000000000000000e+02	1.510000000000000000e+02	1.660000000000000000e+02	1.120000000000000000e+02	1.030000000000000000e+02	1.380000000000000000e+02
1.750000000000000000e+02	1.580000000000000000e+02	1.600000000000000000e+02	1.080000000000000000e+02	1.350000000000000000e+02	1.210000000000000000e+02	1.080000000000000000e+02	1.180000000000000000e+02	1.670000000000000000e+02	1.980000000000000000e+02	1.710000000000000000e+02	1.060000000000000000e+02	1.520000000000000000e+02	1.460000000000000000e+02	1.310000000000000000e+02	1.000000000000000000e+02	1.980000000000000000e+02	1.470000000000000000e+02	1.150000000000000000e+02	1.120000000000000000e+02	1.350000000000000000e+02	1.450000000000000000e+02	1.290000000000000000e+02	1.480000000000000000e+02	1.980000000000000000e+02	1.400000000000000000e+02	1.640000000000000000e+02	1.610000000000000000e+02	1.690000000000000000e+02	1.940000000000000000e+02	1.440000000000000000e+02	1.750000000000000000e+02	1.930000000000000000e+02	1.150000000000000000e+02	1.010000000000000000e+02	1.810000000000000000e+02	1.010000000000000000e+02	1.530000000000000000e+02	1.860000000000000000e+02	1.930000000000000000e+02	1.000000000000000000e+02	1.920000000000000000e+02	1.930000000000000000e+02	1.130000000000000000e+02	1.750000000000000000e+02	1.740000000000000000e+02	1.750000000000000000e+02	1.170000000000000000e+02	1.040000000000000000e+02	1.170000000000000000e+02
1.680000000000000000e+02	1.270000000000000000e+02	1.280000000000000000e+02	1.980000000000000000e+02	1.180000000000000000e+02	1.490000000000000000e+02	1.040000000000000000e+02	1.640000000000000000e+02	1.460000000000000000e+02	1.440000000000000000e+02	1.120000000000000000e+02	1.040000000000000000e+02	1.740000000000000000e+02	1.190000000000000000e+02	1.560000000000000000e+02	1.980000000000000000e+02	1.620000000000000000e+02	1.800000000000000000e+02	1.640000000000000000e+02	1.170000000000000000e+02	1.930000000000000000e+02	1.550000000000000000e+02	1.280000000000000000e+02	1.040000000000000000e+02	1.440000000000000000e+02	1.200000000000000000e+02	1.930000000000000000e+02	1.680000000000000000e+02	1.750000000000000000e+02	1.020000000000000000e+02	1.970000000000000000e+02	1.190000000000000000e+02	1.900000000000000000e+02	1.720000000000000000e+02	1.950000000000000000e+02	1.440000000000000000e+02	1.050000000000000000e+02	1.960000000000000000e+02	1.750000000000000000e+02	1.990000000000000000e+02	1.040000000000000000e+02	1.960000000000000000e+02	1.800000000000000000e+02	1.400000000000000000e+02	1.150000000000000000e+02	1.820000000000000000e+02	1.680000000000000000e+02	1.200000000000000000e+02	1.410000000000000000e+02	1.400000000000000000e+02
1.570000000000000000e+02	1.680000000000000000e+02	1.290000000000000000e+02	1.610000000000000000e+02	1.740000000000000000e+02	1.560000000000000000e+02	1.310000000000000000e+02	1.050000000000000000e+02	1.780000000000000000e+02	1.760000000000000000e+02	1.920000000000000000e+02	1.640000000000000000e+02	1.500000000000000000e+02	1.180000000000000000e+02	1.900000000000000000e+02	1.700000000000000000e+02	1.920000000000000000e+02	1.020000000000000000e+02	1.320000000000000000e+02	1.790000000000000000e+02	1.010000000000000000e+02	1.790000000000000000e+02	1.900000000000000000e+02	1.610000000000000000e+02	1.760000000000000000e+02	1.350000000000000000e+02	1.010000000000000000e+02	1.880000000000000000e+02	1.190000000000000000e+02	1.320000000000000000e+02	1.990000000000000000e+02	1.390000000000000000e+02	1.700000000000000000e+02	1.320000000000000000e+02	1.860000000000000000e+02	1.590000000000000000e+02	1.110000000000000000e+02	1.890000000000000000e+02	1.490000000000000000e+02	1.500000000000000000e+02	1.640000000000000000e+02	1.710000000000000000e+02	1.330000000000000000e+02	1.910000000000000000e+02	1.390000000000000000e+02	1.210000000000000000e+02	1.540000000000000000e+02	1.110000000000000000e+02	1.270000000000000000e+02	1.520000000000000000e+02
1.230000000000000000e+02	1.910000000000000000e+02	1.540000000000000000e+02	1.240000000000000000e+02	1.730000000000000000e+02	1.790000000000000000e+02	1.500000000000000000e+02	1.720000000000000000e+02	1.120000000000000000e+02	1.860000000000000000e+02	1.440000000000000000e+02	1.830000000000000000e+02	1.790000000000000000e+02	1.650000000000000000e+02	1.590000000000000000e+02	1.290000000000000000e+02	1.450000000000000000e+02	1.720000000000000000e+02	1.810000000000000000e+02	1.740000000000000000e+02	1.990000000000000000e+02	1.400000000000000000e+02	1.970000000000000000e+02	1.230000000000000000e+02	1.450000000000000000e+02	1.810000000000000000e+02	1.970000000000000000e+02	1.750000000000000000e+02	1.120000000000000000e+02	1.720000000000000000e+02	1.280000000000000000e+02	1.720000000000000000e+02	1.280000000000000000e+02	1.330000000000000000e+02	1.940000000000000000e+02	1.460000000000000000e+02	1.640000000000000000e+02	1.270000000000000000e+02	1.140000000000000000e+02	1.440000000000000000e+02	1.830000000000000000e+02	1.990000000000000000e+02	1.340000000000000000e+02	1.510000000000000000e+02	1.490000000000000000e+02	1.850000000000000000e+02	1.450000000000000000e+02	1.140000000000000000e+02	1.440000000000000000e+02	1.680000000000000000e+02
1.450000000000000000e+02	1.420000000000000000e+02	1.680000000000000000e+02	1.960000000000000000e+02	1.120000000000000000e+02	1.910000000000000000e+02	1.980000000000000000e+02	1.090000000000000000e+02	1.660000000000000000e+02	1.920000000000000000e+02	1.900000000000000000e+02	1.720000000000000000e+02	1.130000000000000000e+02	1.200000000000000000e+02	1.760000000000000000e+02	1.960000000000000000e+02	1.530000000000000000e+02	1.090000000000000000e+02	1.330000000000000000e+02	1.840000000000000000e+02	1.310000000000000000e+02	1.750000000000000000e+02	1.890000000000000000e+02	1.860000000000000000e+02	1.530000000000000000e+02	1.330000000000000000e+02	1.630000000000000000e+02	1.740000000000000000e+02	1.210000000000000000e+02	1.040000000000000000e+02	1.410000000000000000e+02	1.210000000000000000e+02	1.990000000000000000e+02	1.110000000000000000e+02	1.110000000000000000e+02	1.550000000000000000e+02	1.330000000000000000e+02	1.240000000000000000e+02	1.170000000000000000e+02	1.280000000000000000e+02	1.720000000000000000e+02	1.890000000000000000e+02	1.380000000000000000e+02	1.520000000000000000e+02	1.220000000000000000e+02	1.810000000000000000e+02	1.920000000000000000e+02	1.810000000000000000e+02	1.290000000000000000e+02	1.740000000000000000e+02
1.650000000000000000e+02	1.370000000000000000e+02	1.650000000000000000e+02	1.370000000000000000e+02	1.040000000000000000e+02	1.130000000000000000e+02	1.620000000000000000e+02	1.870000000000000000e+02	1.100000000000000000e+02	1.650000000000000000e+02	1.030000000000000000e+02	1.970000000000000000e+02	1.460000000000000000e+02	1.850000000000000000e+02	1.400000000000000000e+02	1.070000000000000000e+02	1.650000000000000000e+02	1.450000000000000000e+02	1.140000000000000000e+02	1.240000000000000000e+02	1.250000000000000000e+02	1.110000000000000000e+02	1.640000000000000000e+02	1.120000000000000000e+02	1.650000000000000000e+02	1.410000000000000000e+02	1.560000000000000000e+02	1.000000000000000000e+02	1.100000000000000000e+02	1.290000000000000000e+02	1.520000000000000000e+02	1.550000000000000000e+02	1.400000000000000000e+02	1.370000000000000000e+02	1.930000000000000000e+02	1.180000000000000000e+02	1.410000000000000000e+02	1.740000000000000000e+02	1.260000000000000000e+02	1.560000000000000000e+02	1.890000000000000000e+02	1.130000000000000000e+02	1.120000000000000000e+02	1.890000000000000000e+02	1.260000000000000000e+02	1.040000000000000000e+02	1.410000000000000000e+02	1.420000000000000000e+02	1.650000000000000000e+02	1.410000000000000000e+02
1.260000000000000000e+02	1.730000000000000000e+02	1.130000000000000000e+02	1.250000000000000000e+02	1.260000000000000000e+02	1.410000000000000000e+02	1.360000000000000000e+02	1.260000000000000000e+02	1.480000000000000000e+02	1.410000000000000000e+02	1.250000000000000000e+02	1.150000000000000000e+02	1.780000000000000000e+02	1.480000000000000000e+02	1.410000000000000000e+02	1.250000000000000000e+02	1.290000000000000000e+02	1.500000000000000000e+02	1.850000000000000000e+02	1.670000000000000000e+02	1.260000000000000000e+02	1.370000000000000000e+02	1.260000000000000000e+02	1.250000000000000000e+02	1.290000000000000000e+02	1.500000000000000000e+02	1.410000000000000000e+02	1.730000000000000000e+02	1.480000000000000000e+02	1.410000000000000000e+02	1.680000000000000000e+02	1.830000000000000000e+02	1.540000000000000000e+02	1.340000000000000000e+02	1.730000000000000000e+02	1.370000000000000000e+02	1.370000000000000000e+02	1.670000000000000000e+02	1.820000000000000000e+02	1.530000000000000000e+02	1.370000000000000000e+02	1.260000000000000000e+02	1.650000000000000000e+02	1.370000000000000000e+02	1.470000000000000000e+02	1.940000000000000000e+02	1.270000000000000000e+02	1.470000000000000000e+02	1.250000000000000000e+02	1.670000000000000000e+02
1.600000000000000000e+02	1.740000000000000000e+02	1.510000000000000000e+02	1.600000000000000000e+02	1.420000000000000000e+02	1.880000000000000000e+02	1.990000000000000000e+02	1.020000000000000000e+02	1.490000000000000000e+02	1.590000000000000000e+02	1.510000000000000000e+02	1.650000000000000000e+02	1.120000000000000000e+02	1.160000000000000000e+02	1.700000000000000000e+02	1.900000000000000000e+02	1.760000000000000000e+02	1.030000000000000000e+02	1.050000000000000000e+02	1.910000000000000000e+02	1.300000000000000000e+02	1.780000000000000000e+02	1.610000000000000000e+02	1.600000000000000000e+02	1.510000000000000000e+02	1.800000000000000000e+02	1.300000000000000000e+02	1.870000000000000000e+02	1.170000000000000000e+02	1.930000000000000000e+02	1.830000000000000000e+02	1.200000000000000000e+02	1.890000000000000000e+02	1.040000000000000000e+02	1.870000000000000000e+02	1.880000000000000000e+02	1.380000000000000000e+02	1.980000000000000000e+02	1.210000000000000000e+02	1.270000000000000000e+02	1.340000000000000000e+02	1.010000000000000000e+02	1.480000000000000000e+02	1.880000000000000000e+02	1.200000000000000000e+02	1.220000000000000000e+02	1.560000000000000000e+02	1.050000000000000000e+02	1.920000000000000000e+02	1.770000000000000000e+02
1.960000000000000000e+02	1.840000000000000000e+02	1.770000000000000000e+02	1.900000000000000000e+02	1.360000000000000000e+02	1.520000000000000000e+02	1.710000000000000000e+02	1.060000000000000000e+02	1.210000000000000000e+02	1.770000000000000000e+02	1.760000000000000000e+02	1.730000000000000000e+02	1.730000000000000000e+02	1.390000000000000000e+02	1.960000000000000000e+02	1.430000000000000000e+02	1.510000000000000000e+02	1.040000000000000000e+02	1.110000000000000000e+02	1.520000000000000000e+02	1.710000000000000000e+02	1.660000000000000000e+02	1.710000000000000000e+02	1.570000000000000000e+02	1.770000000000000000e+02	1.110000000000000000e+02	1.610000000000000000e+02	1.400000000000000000e+02	1.200000000000000000e+02	1.010000000000000000e+02	1.500000000000000000e+02	1.380000000000000000e+02	1.240000000000000000e+02	1.050000000000000000e+02	1.850000000000000000e+02	1.510000000000000000e+02	1.350000000000000000e+02	1.990000000000000000e+02	1.220000000000000000e+02	1.290000000000000000e+02	1.730000000000000000e+02	1.040000000000000000e+02	1.390000000000000000e+02	1.770000000000000000e+02	1.380000000000000000e+02	1.380000000000000000e+02	1.440000000000000000e+02	1.850000000000000000e+02	1.670000000000000000e+02	1.510000000000000000e+02
1.970000000000000000e+02	1.180000000000000000e+02	1.550000000000000000e+02	1.870000000000000000e+02	1.970000000000000000e+02	1.680000000000000000e+02	1.430000000000000000e+02	1.230000000000000000e+02	1.340000000000000000e+02	1.400000000000000000e+02	1.400000000000000000e+02	1.280000000000000000e+02	1.640000000000000000e+02	1.100000000000000000e+02	1.520000000000000000e+02	1.680000000000000000e+02	1.690000000000000000e+02	1.600000000000000000e+02	1.970000000000000000e+02	1.530000000000000000e+02	1.430000000000000000e+02	1.480000000000000000e+02	1.090000000000000000e+02	1.280000000000000000e+02	1.690000000000000000e+02	1.310000000000000000e+02	1.290000000000000000e+02	1.940000000000000000e+02	1.850000000000000000e+02	1.280000000000000000e+02	1.400000000000000000e+02	1.310000000000000000e+02	1.120000000000000000e+02	1.230000000000000000e+02	1.480000000000000000e+02	1.400000000000000000e+02	1.150000000000000000e+02	1.370000000000000000e+02	1.800000000000000000e+02	1.590000000000000000e+02	1.290000000000000000e+02	1.370000000000000000e+02	1.400000000000000000e+02	1.430000000000000000e+02	1.820000000000000000e+02	1.720000000000000000e+02	1.970000000000000000e+02	1.980000000000000000e+02	1.740000000000000000e+02	1.440000000000000000e+02
1.360000000000000000e+02	1.690000000000000000e+02	1.250000000000000000e+02	1.820000000000000000e+02	1.320000000000000000e+02	1.150000000000000000e+02	1.650000000000000000e+02	1.500000000000000000e+02	1.050000000000000000e+02	1.730000000000000000e+02	1.930000000000000000e+02	1.260000000000000000e+02	1.550000000000000000e+02	1.820000000000000000e+02	1.370000000000000000e+02	1.080000000000000000e+02	1.830000000000000000e+02	1.560000000000000000e+02	1.220000000000000000e+02	1.280000000000000000e+02	1.650000000000000000e+02	1.850000000000000000e+02	1.650000000000000000e+02	1.780000000000000000e+02	1.830000000000000000e+02	1.360000000000000000e+02	1.580000000000000000e+02	1.310000000000000000e+02	1.940000000000000000e+02	1.950000000000000000e+02	1.770000000000000000e+02	1.240000000000000000e+02	1.590000000000000000e+02	1.210000000000000000e+02	1.090000000000000000e+02	1.200000000000000000e+02	1.990000000000000000e+02	1.680000000000000000e+02	1.410000000000000000e+02	1.250000000000000000e+02	1.970000000000000000e+02	1.420000000000000000e+02	1.370000000000000000e+02	1.830000000000000000e+02	1.910000000000000000e+02	1.000000000000000000e+02	1.360000000000000000e+02	1.780000000000000000e+02	1.070000000000000000e+02	1.360000000000000000e+02
1.640000000000000000e+02	1.340000000000000000e+02	1.470000000000000000e+02	1.690000000000000000e+02	1.010000000000000000e+02	1.290000000000000000e+02	1.600000000000000000e+02	1.590000000000000000e+02	1.320000000000000000e+02	1.150000000000000000e+02	1.340000000000000000e+02	1.700000000000000000e+02	1.470000000000000000e+02	1.090000000000000000e+02	1.910000000000000000e+02	1.150000000000000000e+02	1.150000000000000000e+02	1.570000000000000000e+02	1.820000000000000000e+02	1.440000000000000000e+02	1.670000000000000000e+02	1.800000000000000000e+02	1.800000000000000000e+02	1.750000000000000000e+02	1.150000000000000000e+02	1.240000000000000000e+02	1.540000000000000000e+02	1.060000000000000000e+02	1.050000000000000000e+02	1.610000000000000000e+02	1.910000000000000000e+02	1.230000000000000000e+02	1.520000000000000000e+02	1.470000000000000000e+02	1.340000000000000000e+02	1.170000000000000000e+02	1.360000000000000000e+02	1.840000000000000000e+02	1.940000000000000000e+02	1.870000000000000000e+02	1.270000000000000000e+02	1.150000000000000000e+02	1.420000000000000000e+02	1.710000000000000000e+02	1.980000000000000000e+02	1.310000000000000000e+02	1.990000000000000000e+02	1.550000000000000000e+02	1.400000000000000000e+02	1.980000000000000000e+02
1.140000000000000000e+02	1.070000000000000000e+02	1.080000000000000000e+02	1.160000000000000000e+02	1.690000000000000000e+02	1.090000000000000000e+02	1.190000000000000000e+02	1.420000000000000000e+02	1.430000000000000000e+02	1.940000000000000000e+02	1.940000000000000000e+02	1.460000000000000000e+02	1.630000000000000000e+02	1.760000000000000000e+02	1.850000000000000000e+02	1.480000000000000000e+02	1.850000000000000000e+02	1.840000000000000000e+02	1.550000000000000000e+02	1.110000000000000000e+02	1.140000000000000000e+02	1.950000000000000000e+02	1.140000000000000000e+02	1.470000000000000000e+02	1.640000000000000000e+02	1.860000000000000000e+02	1.140000000000000000e+02	1.120000000000000000e+02	1.440000000000000000e+02	1.870000000000000000e+02	1.940000000000000000e+02	1.530000000000000000e+02	1.850000000000000000e+02	1.550000000000000000e+02	1.230000000000000000e+02	1.940000000000000000e+02	1.430000000000000000e+02	1.820000000000000000e+02	1.960000000000000000e+02	1.850000000000000000e+02	1.460000000000000000e+02	1.550000000000000000e+02	1.440000000000000000e+02	1.640000000000000000e+02	1.570000000000000000e+02	1.620000000000000000e+02	1.470000000000000000e+02	1.270000000000000000e+02	1.850000000000000000e+02	1.800000000000000000e+02
1.470000000000000000e+02	1.310000000000000000e+02	1.070000000000000000e+02	1.480000000000000000e+02	1.820000000000000000e+02	1.930000000000000000e+02	1.470000000000000000e+02	1.550000000000000000e+02	1.440000000000000000e+02	1.930000000000000000e+02	1.070000000000000000e+02	1.660000000000000000e+02	1.710000000000000000e+02	1.920000000000000000e+02	1.470000000000000000e+02	1.160000000000000000e+02	1.940000000000000000e+02	1.860000000000000000e+02	1.740000000000000000e+02	1.930000000000000000e+02	1.470000000000000000e+02	1.240000000000000000e+02	1.470000000000000000e+02	1.340000000000000000e+02	1.320000000000000000e+02	1.870000000000000000e+02	1.690000000000000000e+02	1.260000000000000000e+02	1.270000000000000000e+02	1.660000000000000000e+02	1.090000000000000000e+02	1.540000000000000000e+02	1.470000000000000000e+02	1.460000000000000000e+02	1.280000000000000000e+02	1.850000000000000000e+02	1.440000000000000000e+02	1.870000000000000000e+02	1.440000000000000000e+02	1.350000000000000000e+02	1.140000000000000000e+02	1.180000000000000000e+02	1.230000000000000000e+02	1.260000000000000000e+02	1.860000000000000000e+02	1.450000000000000000e+02	1.480000000000000000e+02	1.280000000000000000e+02	1.940000000000000000e+02	1.320000000000000000e+02
1.390000000000000000e+02	1.930000000000000000e+02	1.640000000000000000e+02	1.180000000000000000e+02	1.070000000000000000e+02	1.260000000000000000e+02	1.690000000000000000e+02	1.360000000000000000e+02	1.070000000000000000e+02	1.640000000000000000e+02	1.350000000000000000e+02	1.790000000000000000e+02	1.310000000000000000e+02	1.230000000000000000e+02	1.340000000000000000e+02	1.170000000000000000e+02	1.340000000000000000e+02	1.130000000000000000e+02	1.920000000000000000e+02	1.310000000000000000e+02	1.690000000000000000e+02	1.070000000000000000e+02	1.820000000000000000e+02	1.370000000000000000e+02	1.340000000000000000e+02	1.450000000000000000e+02	1.870000000000000000e+02	1.650000000000000000e+02	1.230000000000000000e+02	1.750000000000000000e+02	1.870000000000000000e+02	1.440000000000000000e+02	1.690000000000000000e+02	1.680000000000000000e+02	1.260000000000000000e+02	1.820000000000000000e+02	1.450000000000000000e+02	1.550000000000000000e+02	1.240000000000000000e+02	1.820000000000000000e+02	1.430000000000000000e+02	1.470000000000000000e+02	1.450000000000000000e+02	1.310000000000000000e+02	1.960000000000000000e+02	1.280000000000000000e+02	1.350000000000000000e+02	1.230000000000000000e+02	1.160000000000000000e+02	1.930000000000000000e+02
1.950000000000000000e+02	1.650000000000000000e+02	1.460000000000000000e+02	1.540000000000000000e+02	1.440000000000000000e+02	1.530000000000000000e+02	1.530000000000000000e+02	1.710000000000000000e+02	1.130000000000000000e+02	1.420000000000000000e+02	1.870000000000000000e+02	1.450000000000000000e+02	1.480000000000000000e+02	1.310000000000000000e+02	1.990000000000000000e+02	1.580000000000000000e+02	1.840000000000000000e+02	1.970000000000000000e+02	1.950000000000000000e+02	1.580000000000000000e+02	1.530000000000000000e+02	1.360000000000000000e+02	1.070000000000000000e+02	1.530000000000000000e+02	1.550000000000000000e+02	1.300000000000000000e+02	1.450000000000000000e+02	1.820000000000000000e+02	1.410000000000000000e+02	1.440000000000000000e+02	1.160000000000000000e+02	1.090000000000000000e+02	1.650000000000000000e+02	1.630000000000000000e+02	1.140000000000000000e+02	1.270000000000000000e+02	1.780000000000000000e+02	1.340000000000000000e+02	1.720000000000000000e+02	1.400000000000000000e+02	1.660000000000000000e+02	1.940000000000000000e+02	1.550000000000000000e+02	1.380000000000000000e+02	1.940000000000000000e+02	1.120000000000000000e+02	1.950000000000000000e+02	1.950000000000000000e+02	1.840000000000000000e+02	1.570000000000000000e+02
1.620000000000000000e+02	1.500000000000000000e+02	1.400000000000000000e+02	1.450000000000000000e+02	1.450000000000000000e+02	1.540000000000000000e+02	1.290000000000000000e+02	1.950000000000000000e+02	1.470000000000000000e+02	1.290000000000000000e+02	1.790000000000000000e+02	1.250000000000000000e+02	1.720000000000000000e+02	1.990000000000000000e+02	1.230000000000000000e+02	1.540000000000000000e+02	1.680000000000000000e+02	1.930000000000000000e+02	1.710000000000000000e+02	1.870000000000000000e+02	1.440000000000000000e+02	1.130000000000000000e+02	1.950000000000000000e+02	1.430000000000000000e+02	1.680000000000000000e+02	1.980000000000000000e+02	1.990000000000000000e+02	1.660000000000000000e+02	1.360000000000000000e+02	1.260000000000000000e+02	1.340000000000000000e+02	1.850000000000000000e+02	1.260000000000000000e+02	1.300000000000000000e+02	1.820000000000000000e+02	1.450000000000000000e+02	1.470000000000000000e+02	1.250000000000000000e+02	1.730000000000000000e+02	1.120000000000000000e+02	1.190000000000000000e+02	1.090000000000000000e+02	1.690000000000000000e+02	1.470000000000000000e+02	1.040000000000000000e+02	1.150000000000000000e+02	1.430000000000000000e+02	1.010000000000000000e+02	1.680000000000000000e+02	1.530000000000000000e+02
1.440000000000000000e+02	1.360000000000000000e+02	1.420000000000000000e+02	1.430000000000000000e+02	1.670000000000000000e+02	1.860000000000000000e+02	1.970000000000000000e+02	1.040000000000000000e+02	1.750000000000000000e+02	1.540000000000000000e+02	1.530000000000000000e+02	1.370000000000000000e+02	1.400000000000000000e+02	1.370000000000000000e+02	1.440000000000000000e+02	1.450000000000000000e+02	1.540000000000000000e+02	1.070000000000000000e+02	1.090000000000000000e+02	1.470000000000000000e+02	1.970000000000000000e+02	1.420000000000000000e+02	1.230000000000000000e+02	1.580000000000000000e+02	1.560000000000000000e+02	1.850000000000000000e+02	1.980000000000000000e+02	1.840000000000000000e+02	1.130000000000000000e+02	1.650000000000000000e+02	1.260000000000000000e+02	1.320000000000000000e+02	1.230000000000000000e+02	1.940000000000000000e+02	1.550000000000000000e+02	1.540000000000000000e+02	1.480000000000000000e+02	1.230000000000000000e+02	1.150000000000000000e+02	1.360000000000000000e+02	1.180000000000000000e+02	1.970000000000000000e+02	1.820000000000000000e+02	1.140000000000000000e+02	1.480000000000000000e+02	1.170000000000000000e+02	1.530000000000000000e+02	1.940000000000000000e+02	1.530000000000000000e+02	1.860000000000000000e+02
1.010000000000000000e+02	1.490000000000000000e+02	1.790000000000000000e+02	1.590000000000000000e+02	1.960000000000000000e+02	1.760000000000000000e+02	1.670000000000000000e+02	1.620000000000000000e+02	1.150000000000000000e+02	1.910000000000000000e+02	1.880000000000000000e+02	1.420000000000000000e+02	1.390000000000000000e+02	1.040000000000000000e+02	1.270000000000000000e+02	1.560000000000000000e+02	1.880000000000000000e+02	1.710000000000000000e+02	1.000000000000000000e+02	1.590000000000000000e+02	1.900000000000000000e+02	1.220000000000000000e+02	1.030000000000000000e+02	1.760000000000000000e+02	1.880000000000000000e+02	1.030000000000000000e+02	1.240000000000000000e+02	1.180000000000000000e+02	1.730000000000000000e+02	1.240000000000000000e+02	1.170000000000000000e+02	1.050000000000000000e+02	1.420000000000000000e+02	1.060000000000000000e+02	1.210000000000000000e+02	1.740000000000000000e+02	1.190000000000000000e+02	1.650000000000000000e+02	1.330000000000000000e+02	1.520000000000000000e+02	1.420000000000000000e+02	1.320000000000000000e+02	1.780000000000000000e+02	1.580000000000000000e+02	1.050000000000000000e+02	1.160000000000000000e+02	1.610000000000000000e+02	1.000000000000000000e+02	1.590000000000000000e+02	1.900000000000000000e+02
1.730000000000000000e+02	1.870000000000000000e+02	1.580000000000000000e+02	1.830000000000000000e+02	1.930000000000000000e+02	1.730000000000000000e+02	1.950000000000000000e+02	1.690000000000000000e+02	1.110000000000000000e+02	1.690000000000000000e+02	1.630000000000000000e+02	1.300000000000000000e+02	1.990000000000000000e+02	1.500000000000000000e+02	1.880000000000000000e+02	1.020000000000000000e+02	1.260000000000000000e+02	1.250000000000000000e+02	1.200000000000000000e+02	1.410000000000000000e+02	1.730000000000000000e+02	1.330000000000000000e+02	1.720000000000000000e+02	1.660000000000000000e+02	1.260000000000000000e+02	1.820000000000000000e+02	1.360000000000000000e+02	1.010000000000000000e+02	1.800000000000000000e+02	1.120000000000000000e+02	1.510000000000000000e+02	1.410000000000000000e+02	1.530000000000000000e+02	1.200000000000000000e+02	1.040000000000000000e+02	1.210000000000000000e+02	1.830000000000000000e+02	1.510000000000000000e+02	1.500000000000000000e+02	1.570000000000000000e+02	1.710000000000000000e+02	1.290000000000000000e+02	1.730000000000000000e+02	1.280000000000000000e+02	1.780000000000000000e+02	1.030000000000000000e+02	1.730000000000000000e+02	1.400000000000000000e+02	1.950000000000000000e+02	1.500000000000000000e+02
1.800000000000000000e+02	1.100000000000000000e+02	1.810000000000000000e+02	1.490000000000000000e+02	1.620000000000000000e+02	1.970000000000000000e+02	1.580000000000000000e+02	1.510000000000000000e+02	1.310000000000000000e+02	1.200000000000000000e+02	1.330000000000000000e+02	1.570000000000000000e+02	1.040000000000000000e+02	1.950000000000000000e+02	1.190000000000000000e+02	1.190000000000000000e+02	1.390000000000000000e+02	1.680000000000000000e+02	1.860000000000000000e+02	1.010000000000000000e+02	1.840000000000000000e+02	1.040000000000000000e+02	1.380000000000000000e+02	1.500000000000000000e+02	1.390000000000000000e+02	1.430000000000000000e+02	1.910000000000000000e+02	1.350000000000000000e+02	1.000000000000000000e+02	1.560000000000000000e+02	1.390000000000000000e+02	1.700000000000000000e+02	1.490000000000000000e+02	1.860000000000000000e+02	1.120000000000000000e+02	1.500000000000000000e+02	1.680000000000000000e+02	1.210000000000000000e+02	1.310000000000000000e+02	1.140000000000000000e+02	1.760000000000000000e+02	1.490000000000000000e+02	1.510000000000000000e+02	1.040000000000000000e+02	1.560000000000000000e+02	1.890000000000000000e+02	1.320000000000000000e+02	1.590000000000000000e+02	1.180000000000000000e+02	1.010000000000000000e+02
1.050000000000000000e+02	1.330000000000000000e+02	1.390000000000000000e+02	1.790000000000000000e+02	1.430000000000000000e+02	1.890000000000000000e+02	1.770000000000000000e+02	1.960000000000000000e+02	1.980000000000000000e+02	1.210000000000000000e+02	1.470000000000000000e+02	1.760000000000000000e+02	1.100000000000000000e+02	1.300000000000000000e+02	1.150000000000000000e+02	1.550000000000000000e+02	1.220000000000000000e+02	1.290000000000000000e+02	1.530000000000000000e+02	1.620000000000000000e+02	1.770000000000000000e+02	1.930000000000000000e+02	1.330000000000000000e+02	1.290000000000000000e+02	1.220000000000000000e+02	1.620000000000000000e+02	1.740000000000000000e+02	1.810000000000000000e+02	1.010000000000000000e+02	1.510000000000000000e+02	1.210000000000000000e+02	1.950000000000000000e+02	1.780000000000000000e+02	1.530000000000000000e+02	1.170000000000000000e+02	1.410000000000000000e+02	1.740000000000000000e+02	1.490000000000000000e+02	1.030000000000000000e+02	1.190000000000000000e+02	1.510000000000000000e+02	1.390000000000000000e+02	1.520000000000000000e+02	1.050000000000000000e+02	1.950000000000000000e+02	1.410000000000000000e+02	1.030000000000000000e+02	1.560000000000000000e+02	1.460000000000000000e+02	1.300000000000000000e+02
1.820000000000000000e+02	1.090000000000000000e+02	1.940000000000000000e+02	1.140000000000000000e+02	1.520000000000000000e+02	1.040000000000000000e+02	1.660000000000000000e+02	1.680000000000000000e+02	1.950000000000000000e+02	1.850000000000000000e+02	1.480000000000000000e+02	1.910000000000000000e+02	1.950000000000000000e+02	1.530000000000000000e+02	1.480000000000000000e+02	1.220000000000000000e+02	1.810000000000000000e+02	1.750000000000000000e+02	1.870000000000000000e+02	1.950000000000000000e+02	1.660000000000000000e+02	1.980000000000000000e+02	1.690000000000000000e+02	1.720000000000000000e+02	1.350000000000000000e+02	1.540000000000000000e+02	1.460000000000000000e+02	1.150000000000000000e+02	1.960000000000000000e+02	1.840000000000000000e+02	1.820000000000000000e+02	1.430000000000000000e+02	1.480000000000000000e+02	1.870000000000000000e+02	1.250000000000000000e+02	1.930000000000000000e+02	1.530000000000000000e+02	1.350000000000000000e+02	1.700000000000000000e+02	1.480000000000000000e+02	1.570000000000000000e+02	1.460000000000000000e+02	1.430000000000000000e+02	1.090000000000000000e+02	1.580000000000000000e+02	1.440000000000000000e+02	1.850000000000000000e+02	1.540000000000000000e+02	1.480000000000000000e+02	1.090000000000000000e+02
1.850000000000000000e+02	1.940000000000000000e+02	1.820000000000000000e+02	1.120000000000000000e+02	1.510000000000000000e+02	1.980000000000000000e+02	1.790000000000000000e+02	1.540000000000000000e+02	1.970000000000000000e+02	1.480000000000000000e+02	1.180000000000000000e+02	1.530000000000000000e+02	1.090000000000000000e+02	1.960000000000000000e+02	1.160000000000000000e+02	1.470000000000000000e+02	1.480000000000000000e+02	1.540000000000000000e+02	1.540000000000000000e+02	1.630000000000000000e+02	1.870000000000000000e+02	1.310000000000000000e+02	1.480000000000000000e+02	1.830000000000000000e+02	1.480000000000000000e+02	1.530000000000000000e+02	1.550000000000000000e+02	1.340000000000000000e+02	1.890000000000000000e+02	1.540000000000000000e+02	1.690000000000000000e+02	1.580000000000000000e+02	1.180000000000000000e+02	1.540000000000000000e+02	1.130000000000000000e+02	1.830000000000000000e+02	1.540000000000000000e+02	1.460000000000000000e+02	1.970000000000000000e+02	1.470000000000000000e+02	1.530000000000000000e+02	1.140000000000000000e+02	1.540000000000000000e+02	1.950000000000000000e+02	1.430000000000000000e+02	1.230000000000000000e+02	1.800000000000000000e+02	1.450000000000000000e+02	1.470000000000000000e+02	1.950000000000000000e+02
1.060000000000000000e+02	1.640000000000000000e+02	1.180000000000000000e+02	1.680000000000000000e+02	1.530000000000000000e+02	1.430000000000000000e+02	1.740000000000000000e+02	1.430000000000000000e+02	1.410000000000000000e+02	1.120000000000000000e+02	1.460000000000000000e+02	1.540000000000000000e+02	1.320000000000000000e+02	1.710000000000000000e+02	1.730000000000000000e+02	1.520000000000000000e+02	1.460000000000000000e+02	1.440000000000000000e+02	1.610000000000000000e+02	1.810000000000000000e+02	1.510000000000000000e+02	1.500000000000000000e+02	1.560000000000000000e+02	1.450000000000000000e+02	1.660000000000000000e+02	1.710000000000000000e+02	1.420000000000000000e+02	1.210000000000000000e+02	1.970000000000000000e+02	1.530000000000000000e+02	1.140000000000000000e+02	1.060000000000000000e+02	1.150000000000000000e+02	1.430000000000000000e+02	1.790000000000000000e+02	1.280000000000000000e+02	1.910000000000000000e+02	1.470000000000000000e+02	1.090000000000000000e+02	1.660000000000000000e+02	1.790000000000000000e+02	1.850000000000000000e+02	1.860000000000000000e+02	1.800000000000000000e+02	1.060000000000000000e+02	1.130000000000000000e+02	1.060000000000000000e+02	1.620000000000000000e+02	1.790000000000000000e+02	1.620000000000000000e+02
1.200000000000000000e+02	1.030000000000000000e+02	1.100000000000000000e+02	1.400000000000000000e+02	1.860000000000000000e+02	1.000000000000000000e+02	1.780000000000000000e+02	1.280000000000000000e+02	1.700000000000000000e+02	1.320000000000000000e+02	1.220000000000000000e+02	1.580000000000000000e+02	1.000000000000000000e+02	1.600000000000000000e+02	1.800000000000000000e+02	1.490000000000000000e+02	1.180000000000000000e+02	1.400000000000000000e+02	1.760000000000000000e+02	1.050000000000000000e+02	1.780000000000000000e+02	1.630000000000000000e+02	1.880000000000000000e+02	1.930000000000000000e+02	1.160000000000000000e+02	1.760000000000000000e+02	1.190000000000000000e+02	1.190000000000000000e+02	1.900000000000000000e+02	1.880000000000000000e+02	1.100000000000000000e+02	1.610000000000000000e+02	1.380000000000000000e+02	1.760000000000000000e+02	1.680000000000000000e+02	1.300000000000000000e+02	1.590000000000000000e+02	1.110000000000000000e+02	1.610000000000000000e+02	1.330000000000000000e+02	1.580000000000000000e+02	1.100000000000000000e+02	1.570000000000000000e+02	1.080000000000000000e+02	1.610000000000000000e+02	1.920000000000000000e+02	1.810000000000000000e+02	1.700000000000000000e+02	1.220000000000000000e+02	1.080000000000000000e+02
1.690000000000000000e+02	1.060000000000000000e+02	1.050000000000000000e+02	1.150000000000000000e+02	1.870000000000000000e+02	1.070000000000000000e+02	1.460000000000000000e+02	1.290000000000000000e+02	1.620000000000000000e+02	1.800000000000000000e+02	1.390000000000000000e+02	1.870000000000000000e+02	1.300000000000000000e+02	1.570000000000000000e+02	1.810000000000000000e+02	1.140000000000000000e+02	1.350000000000000000e+02	1.660000000000000000e+02	1.770000000000000000e+02	1.070000000000000000e+02	1.460000000000000000e+02	1.700000000000000000e+02	1.460000000000000000e+02	1.640000000000000000e+02	1.850000000000000000e+02	1.580000000000000000e+02	1.220000000000000000e+02	1.130000000000000000e+02	1.430000000000000000e+02	1.910000000000000000e+02	1.850000000000000000e+02	1.570000000000000000e+02	1.350000000000000000e+02	1.770000000000000000e+02	1.670000000000000000e+02	1.010000000000000000e+02	1.570000000000000000e+02	1.800000000000000000e+02	1.620000000000000000e+02	1.810000000000000000e+02	1.870000000000000000e+02	1.690000000000000000e+02	1.900000000000000000e+02	1.070000000000000000e+02	1.700000000000000000e+02	1.430000000000000000e+02	1.820000000000000000e+02	1.530000000000000000e+02	1.390000000000000000e+02	1.940000000000000000e+02
1.810000000000000000e+02	1.040000000000000000e+02	1.800000000000000000e+02	1.130000000000000000e+02	1.580000000000000000e+02	1.950000000000000000e+02	1.550000000000000000e+02	1.450000000000000000e+02	1.960000000000000000e+02	1.720000000000000000e+02	1.210000000000000000e+02	1.880000000000000000e+02	1.010000000000000000e+02	1.900000000000000000e+02	1.320000000000000000e+02	1.460000000000000000e+02	1.170000000000000000e+02	1.120000000000000000e+02	1.560000000000000000e+02	1.080000000000000000e+02	1.550000000000000000e+02	1.890000000000000000e+02	1.860000000000000000e+02	1.310000000000000000e+02	1.180000000000000000e+02	1.570000000000000000e+02	1.170000000000000000e+02	1.490000000000000000e+02	1.620000000000000000e+02	1.860000000000000000e+02	1.110000000000000000e+02	1.620000000000000000e+02	1.330000000000000000e+02	1.560000000000000000e+02	1.740000000000000000e+02	1.710000000000000000e+02	1.860000000000000000e+02	1.100000000000000000e+02	1.890000000000000000e+02	1.390000000000000000e+02	1.550000000000000000e+02	1.080000000000000000e+02	1.560000000000000000e+02	1.100000000000000000e+02	1.630000000000000000e+02	1.540000000000000000e+02	1.100000000000000000e+02	1.610000000000000000e+02	1.140000000000000000e+02	1.100000000000000000e+02
1.330000000000000000e+02	1.050000000000000000e+02	1.330000000000000000e+02	1.660000000000000000e+02	1.590000000000000000e+02	1.300000000000000000e+02	1.880000000000000000e+02	1.270000000000000000e+02	1.890000000000000000e+02	1.350000000000000000e+02	1.200000000000000000e+02	1.590000000000000000e+02	1.020000000000000000e+02	1.610000000000000000e+02	1.350000000000000000e+02	1.780000000000000000e+02	1.210000000000000000e+02	1.420000000000000000e+02	1.590000000000000000e+02	1.020000000000000000e+02	1.880000000000000000e+02	1.300000000000000000e+02	1.550000000000000000e+02	1.990000000000000000e+02	1.210000000000000000e+02	1.900000000000000000e+02	1.790000000000000000e+02	1.220000000000000000e+02	1.610000000000000000e+02	1.590000000000000000e+02	1.330000000000000000e+02	1.630000000000000000e+02	1.200000000000000000e+02	1.590000000000000000e+02	1.750000000000000000e+02	1.980000000000000000e+02	1.770000000000000000e+02	1.380000000000000000e+02	1.300000000000000000e+02	1.200000000000000000e+02	1.590000000000000000e+02	1.330000000000000000e+02	1.760000000000000000e+02	1.020000000000000000e+02	1.620000000000000000e+02	1.270000000000000000e+02	1.050000000000000000e+02	1.900000000000000000e+02	1.210000000000000000e+02	1.020000000000000000e+02
1.490000000000000000e+02	1.010000000000000000e+02	1.060000000000000000e+02	1.340000000000000000e+02	1.880000000000000000e+02	1.080000000000000000e+02	1.490000000000000000e+02	1.130000000000000000e+02	1.600000000000000000e+02	1.080000000000000000e+02	1.850000000000000000e+02	1.780000000000000000e+02	1.610000000000000000e+02	1.560000000000000000e+02	1.110000000000000000e+02	1.200000000000000000e+02	1.640000000000000000e+02	1.790000000000000000e+02	1.510000000000000000e+02	1.090000000000000000e+02	1.490000000000000000e+02	1.610000000000000000e+02	1.780000000000000000e+02	1.800000000000000000e+02	1.940000000000000000e+02	1.770000000000000000e+02	1.210000000000000000e+02	1.420000000000000000e+02	1.570000000000000000e+02	1.780000000000000000e+02	1.080000000000000000e+02	1.900000000000000000e+02	1.110000000000000000e+02	1.510000000000000000e+02	1.920000000000000000e+02	1.060000000000000000e+02	1.560000000000000000e+02	1.080000000000000000e+02	1.900000000000000000e+02	1.110000000000000000e+02	1.780000000000000000e+02	1.860000000000000000e+02	1.610000000000000000e+02	1.320000000000000000e+02	1.900000000000000000e+02	1.760000000000000000e+02	1.380000000000000000e+02	1.960000000000000000e+02	1.810000000000000000e+02	1.850000000000000000e+02
1.780000000000000000e+02	1.630000000000000000e+02	1.030000000000000000e+02	1.810000000000000000e+02	1.460000000000000000e+02	1.050000000000000000e+02	1.200000000000000000e+02	1.780000000000000000e+02	1.900000000000000000e+02	1.020000000000000000e+02	1.640000000000000000e+02	1.140000000000000000e+02	1.560000000000000000e+02	1.590000000000000000e+02	1.100000000000000000e+02	1.810000000000000000e+02	1.080000000000000000e+02	1.780000000000000000e+02	1.840000000000000000e+02	1.320000000000000000e+02	1.210000000000000000e+02	1.620000000000000000e+02	1.660000000000000000e+02	1.380000000000000000e+02	1.060000000000000000e+02	1.880000000000000000e+02	1.200000000000000000e+02	1.280000000000000000e+02	1.560000000000000000e+02	1.460000000000000000e+02	1.060000000000000000e+02	1.920000000000000000e+02	1.100000000000000000e+02	1.740000000000000000e+02	1.700000000000000000e+02	1.020000000000000000e+02	1.600000000000000000e+02	1.050000000000000000e+02	1.560000000000000000e+02	1.080000000000000000e+02	1.820000000000000000e+02	1.880000000000000000e+02	1.700000000000000000e+02	1.720000000000000000e+02	1.920000000000000000e+02	1.570000000000000000e+02	1.210000000000000000e+02	1.670000000000000000e+02	1.110000000000000000e+02	1.810000000000000000e+02
1.460000000000000000e+02	1.620000000000000000e+02	1.040000000000000000e+02	1.720000000000000000e+02	1.910000000000000000e+02	1.020000000000000000e+02	1.210000000000000000e+02	1.150000000000000000e+02	1.570000000000000000e+02	1.060000000000000000e+02	1.160000000000000000e+02	1.490000000000000000e+02	1.600000000000000000e+02	1.860000000000000000e+02	1.050000000000000000e+02	1.180000000000000000e+02	1.070000000000000000e+02	1.190000000000000000e+02	1.680000000000000000e+02	1.800000000000000000e+02	1.220000000000000000e+02	1.600000000000000000e+02	1.910000000000000000e+02	1.100000000000000000e+02	1.070000000000000000e+02	1.510000000000000000e+02	1.380000000000000000e+02	1.450000000000000000e+02	1.760000000000000000e+02	1.490000000000000000e+02	1.020000000000000000e+02	1.960000000000000000e+02	1.050000000000000000e+02	1.920000000000000000e+02	1.430000000000000000e+02	1.000000000000000000e+02	1.580000000000000000e+02	1.020000000000000000e+02	1.920000000000000000e+02	1.100000000000000000e+02	1.690000000000000000e+02	1.580000000000000000e+02	1.620000000000000000e+02	1.350000000000000000e+02	1.530000000000000000e+02	1.560000000000000000e+02	1.140000000000000000e+02	1.240000000000000000e+02	1.350000000000000000e+02	1.820000000000000000e+02
1.790000000000000000e+02	1.610000000000000000e+02	1.010000000000000000e+02	1.320000000000000000e+02	1.480000000000000000e+02	1.800000000000000000e+02	1.380000000000000000e+02	1.190000000000000000e+02	1.530000000000000000e+02	1.000000000000000000e+02	1.830000000000000000e+02	1.210000000000000000e+02	1.900000000000000000e+02	1.880000000000000000e+02	1.080000000000000000e+02	1.640000000000000000e+02	1.310000000000000000e+02	1.490000000000000000e+02	1.750000000000000000e+02	1.350000000000000000e+02	1.390000000000000000e+02	1.900000000000000000e+02	1.790000000000000000e+02	1.810000000000000000e+02	1.310000000000000000e+02	1.840000000000000000e+02	1.350000000000000000e+02	1.670000000000000000e+02	1.580000000000000000e+02	1.140000000000000000e+02	1.620000000000000000e+02	1.680000000000000000e+02	1.080000000000000000e+02	1.420000000000000000e+02	1.960000000000000000e+02	1.030000000000000000e+02	1.620000000000000000e+02	1.060000000000000000e+02	1.760000000000000000e+02	1.060000000000000000e+02	1.210000000000000000e+02	1.590000000000000000e+02	1.300000000000000000e+02	1.650000000000000000e+02	1.270000000000000000e+02	1.580000000000000000e+02	1.490000000000000000e+02	1.500000000000000000e+02	1.320000000000000000e+02	1.480000000000000000e+02
1.270000000000000000e+02	1.290000000000000000e+02	1.760000000000000000e+02	1.970000000000000000e+02	1.650000000000000000e+02	1.660000000000000000e+02	1.830000000000000000e+02	1.820000000000000000e+02	1.140000000000000000e+02	1.270000000000000000e+02	1.960000000000000000e+02	1.930000000000000000e+02	1.750000000000000000e+02	1.220000000000000000e+02	1.530000000000000000e+02	1.630000000000000000e+02	1.280000000000000000e+02	1.320000000000000000e+02	1.350000000000000000e+02	1.750000000000000000e+02	1.830000000000000000e+02	1.460000000000000000e+02	1.240000000000000000e+02	1.870000000000000000e+02	1.280000000000000000e+02	1.340000000000000000e+02	1.620000000000000000e+02	1.620000000000000000e+02	1.150000000000000000e+02	1.030000000000000000e+02	1.930000000000000000e+02	1.490000000000000000e+02	1.960000000000000000e+02	1.640000000000000000e+02	1.080000000000000000e+02	1.690000000000000000e+02	1.320000000000000000e+02	1.970000000000000000e+02	1.120000000000000000e+02	1.960000000000000000e+02	1.930000000000000000e+02	1.240000000000000000e+02	1.640000000000000000e+02	1.680000000000000000e+02	1.190000000000000000e+02	1.180000000000000000e+02	1.670000000000000000e+02	1.210000000000000000e+02	1.610000000000000000e+02	1.750000000000000000e+02
1.410000000000000000e+02	1.130000000000000000e+02	1.360000000000000000e+02	1.230000000000000000e+02	1.830000000000000000e+02	1.750000000000000000e+02	1.260000000000000000e+02	1.830000000000000000e+02	1.810000000000000000e+02	1.870000000000000000e+02	1.230000000000000000e+02	1.980000000000000000e+02	1.650000000000000000e+02	1.340000000000000000e+02	1.540000000000000000e+02	1.360000000000000000e+02	1.360000000000000000e+02	1.260000000000000000e+02	1.340000000000000000e+02	1.370000000000000000e+02	1.410000000000000000e+02	1.120000000000000000e+02	1.990000000000000000e+02	1.550000000000000000e+02	1.360000000000000000e+02	1.720000000000000000e+02	1.440000000000000000e+02	1.950000000000000000e+02	1.340000000000000000e+02	1.500000000000000000e+02	1.670000000000000000e+02	1.140000000000000000e+02	1.450000000000000000e+02	1.380000000000000000e+02	1.320000000000000000e+02	1.150000000000000000e+02	1.730000000000000000e+02	1.280000000000000000e+02	1.650000000000000000e+02	1.450000000000000000e+02	1.990000000000000000e+02	1.410000000000000000e+02	1.180000000000000000e+02	1.920000000000000000e+02	1.370000000000000000e+02	1.320000000000000000e+02	1.280000000000000000e+02	1.370000000000000000e+02	1.360000000000000000e+02	1.290000000000000000e+02
1.040000000000000000e+02	1.220000000000000000e+02	1.780000000000000000e+02	1.860000000000000000e+02	1.710000000000000000e+02	1.440000000000000000e+02	1.900000000000000000e+02	1.890000000000000000e+02	1.650000000000000000e+02	1.660000000000000000e+02	1.860000000000000000e+02	1.270000000000000000e+02	1.200000000000000000e+02	1.050000000000000000e+02	1.360000000000000000e+02	1.770000000000000000e+02	1.550000000000000000e+02	1.890000000000000000e+02	1.070000000000000000e+02	1.430000000000000000e+02	1.600000000000000000e+02	1.160000000000000000e+02	1.060000000000000000e+02	1.510000000000000000e+02	1.790000000000000000e+02	1.060000000000000000e+02	1.670000000000000000e+02	1.110000000000000000e+02	1.720000000000000000e+02	1.700000000000000000e+02	1.660000000000000000e+02	1.940000000000000000e+02	1.740000000000000000e+02	1.070000000000000000e+02	1.200000000000000000e+02	1.750000000000000000e+02	1.400000000000000000e+02	1.150000000000000000e+02	1.110000000000000000e+02	1.840000000000000000e+02	1.750000000000000000e+02	1.340000000000000000e+02	1.660000000000000000e+02	1.480000000000000000e+02	1.100000000000000000e+02	1.340000000000000000e+02	1.710000000000000000e+02	1.970000000000000000e+02	1.580000000000000000e+02	1.960000000000000000e+02
1.340000000000000000e+02	1.480000000000000000e+02	1.340000000000000000e+02	1.170000000000000000e+02	1.000000000000000000e+02	1.990000000000000000e+02	1.750000000000000000e+02	1.770000000000000000e+02	1.040000000000000000e+02	1.140000000000000000e+02	1.080000000000000000e+02	1.430000000000000000e+02	1.820000000000000000e+02	1.980000000000000000e+02	1.780000000000000000e+02	1.820000000000000000e+02	1.820000000000000000e+02	1.760000000000000000e+02	1.690000000000000000e+02	1.700000000000000000e+02	1.750000000000000000e+02	1.080000000000000000e+02	1.850000000000000000e+02	1.130000000000000000e+02	1.810000000000000000e+02	1.230000000000000000e+02	1.860000000000000000e+02	1.090000000000000000e+02	1.020000000000000000e+02	1.430000000000000000e+02	1.550000000000000000e+02	1.860000000000000000e+02	1.550000000000000000e+02	1.690000000000000000e+02	1.650000000000000000e+02	1.650000000000000000e+02	1.270000000000000000e+02	1.790000000000000000e+02	1.070000000000000000e+02	1.690000000000000000e+02	1.450000000000000000e+02	1.660000000000000000e+02	1.670000000000000000e+02	1.610000000000000000e+02	1.870000000000000000e+02	1.970000000000000000e+02	1.640000000000000000e+02	1.510000000000000000e+02	1.820000000000000000e+02	1.970000000000000000e+02
1.350000000000000000e+02	1.810000000000000000e+02	1.480000000000000000e+02	1.460000000000000000e+02	1.950000000000000000e+02	1.280000000000000000e+02	1.540000000000000000e+02	1.530000000000000000e+02	1.090000000000000000e+02	1.160000000000000000e+02	1.800000000000000000e+02	1.900000000000000000e+02	1.850000000000000000e+02	1.070000000000000000e+02	1.170000000000000000e+02	1.400000000000000000e+02	1.160000000000000000e+02	1.920000000000000000e+02	1.450000000000000000e+02	1.710000000000000000e+02	1.680000000000000000e+02	1.100000000000000000e+02	1.810000000000000000e+02	1.420000000000000000e+02	1.820000000000000000e+02	1.440000000000000000e+02	1.520000000000000000e+02	1.640000000000000000e+02	1.060000000000000000e+02	1.600000000000000000e+02	1.460000000000000000e+02	1.890000000000000000e+02	1.170000000000000000e+02	1.450000000000000000e+02	1.370000000000000000e+02	1.730000000000000000e+02	1.670000000000000000e+02	1.780000000000000000e+02	1.060000000000000000e+02	1.170000000000000000e+02	1.540000000000000000e+02	1.190000000000000000e+02	1.680000000000000000e+02	1.630000000000000000e+02	1.890000000000000000e+02	1.990000000000000000e+02	1.930000000000000000e+02	1.880000000000000000e+02	1.170000000000000000e+02	1.310000000000000000e+02
1.070000000000000000e+02	1.720000000000000000e+02	1.690000000000000000e+02	1.670000000000000000e+02	1.540000000000000000e+02	1.600000000000000000e+02	1.420000000000000000e+02	1.970000000000000000e+02	1.290000000000000000e+02	1.360000000000000000e+02	1.660000000000000000e+02	1.750000000000000000e+02	1.930000000000000000e+02	1.970000000000000000e+02	1.250000000000000000e+02	1.740000000000000000e+02	1.750000000000000000e+02	1.830000000000000000e+02	1.700000000000000000e+02	1.820000000000000000e+02	1.450000000000000000e+02	1.290000000000000000e+02	1.570000000000000000e+02	1.440000000000000000e+02	1.750000000000000000e+02	1.970000000000000000e+02	1.250000000000000000e+02	1.690000000000000000e+02	1.260000000000000000e+02	1.420000000000000000e+02	1.350000000000000000e+02	1.040000000000000000e+02	1.370000000000000000e+02	1.700000000000000000e+02	1.690000000000000000e+02	1.960000000000000000e+02	1.460000000000000000e+02	1.320000000000000000e+02	1.830000000000000000e+02	1.150000000000000000e+02	1.490000000000000000e+02	1.070000000000000000e+02	1.530000000000000000e+02	1.820000000000000000e+02	1.090000000000000000e+02	1.400000000000000000e+02	1.090000000000000000e+02	1.300000000000000000e+02	1.750000000000000000e+02	1.580000000000000000e+02
1.190000000000000000e+02	1.300000000000000000e+02	1.000000000000000000e+02	1.380000000000000000e+02	1.050000000000000000e+02	1.640000000000000000e+02	1.220000000000000000e+02	1.790000000000000000e+02	1.300000000000000000e+02	1.050000000000000000e+02	1.050000000000000000e+02	1.470000000000000000e+02	1.580000000000000000e+02	1.770000000000000000e+02	1.380000000000000000e+02	1.330000000000000000e+02	1.050000000000000000e+02	1.880000000000000000e+02	1.790000000000000000e+02	1.980000000000000000e+02	1.200000000000000000e+02	1.960000000000000000e+02	1.190000000000000000e+02	1.390000000000000000e+02	1.050000000000000000e+02	1.520000000000000000e+02	1.390000000000000000e+02	1.890000000000000000e+02	1.530000000000000000e+02	1.690000000000000000e+02	1.070000000000000000e+02	1.510000000000000000e+02	1.800000000000000000e+02	1.790000000000000000e+02	1.890000000000000000e+02	1.100000000000000000e+02	1.610000000000000000e+02	1.940000000000000000e+02	1.570000000000000000e+02	1.050000000000000000e+02	1.470000000000000000e+02	1.910000000000000000e+02	1.890000000000000000e+02	1.990000000000000000e+02	1.770000000000000000e+02	1.600000000000000000e+02	1.220000000000000000e+02	1.740000000000000000e+02	1.080000000000000000e+02	1.340000000000000000e+02
1.660000000000000000e+02	1.710000000000000000e+02	1.630000000000000000e+02	1.110000000000000000e+02	1.810000000000000000e+02	1.200000000000000000e+02	1.850000000000000000e+02	1.490000000000000000e+02	1.450000000000000000e+02	1.030000000000000000e+02	1.010000000000000000e+02	1.480000000000000000e+02	1.590000000000000000e+02	1.550000000000000000e+02	1.820000000000000000e+02	1.050000000000000000e+02	1.030000000000000000e+02	1.460000000000000000e+02	1.660000000000000000e+02	1.500000000000000000e+02	1.380000000000000000e+02	1.430000000000000000e+02	1.400000000000000000e+02	1.200000000000000000e+02	1.030000000000000000e+02	1.910000000000000000e+02	1.480000000000000000e+02	1.700000000000000000e+02	1.540000000000000000e+02	1.820000000000000000e+02	1.570000000000000000e+02	1.740000000000000000e+02	1.940000000000000000e+02	1.750000000000000000e+02	1.710000000000000000e+02	1.050000000000000000e+02	1.710000000000000000e+02	1.580000000000000000e+02	1.580000000000000000e+02	1.020000000000000000e+02	1.070000000000000000e+02	1.510000000000000000e+02	1.980000000000000000e+02	1.500000000000000000e+02	1.680000000000000000e+02	1.530000000000000000e+02	1.190000000000000000e+02	1.130000000000000000e+02	1.020000000000000000e+02	1.160000000000000000e+02
1.280000000000000000e+02	1.880000000000000000e+02	1.530000000000000000e+02	1.990000000000000000e+02	1.340000000000000000e+02	1.400000000000000000e+02	1.720000000000000000e+02	1.650000000000000000e+02	1.350000000000000000e+02	1.240000000000000000e+02	1.700000000000000000e+02	1.010000000000000000e+02	1.840000000000000000e+02	1.210000000000000000e+02	1.980000000000000000e+02	1.830000000000000000e+02	1.410000000000000000e+02	1.340000000000000000e+02	1.390000000000000000e+02	1.420000000000000000e+02	1.720000000000000000e+02	1.470000000000000000e+02	1.500000000000000000e+02	1.260000000000000000e+02	1.410000000000000000e+02	1.650000000000000000e+02	1.260000000000000000e+02	1.300000000000000000e+02	1.650000000000000000e+02	1.000000000000000000e+02	1.270000000000000000e+02	1.650000000000000000e+02	1.440000000000000000e+02	1.350000000000000000e+02	1.020000000000000000e+02	1.140000000000000000e+02	1.930000000000000000e+02	1.920000000000000000e+02	1.130000000000000000e+02	1.230000000000000000e+02	1.310000000000000000e+02	1.280000000000000000e+02	1.350000000000000000e+02	1.160000000000000000e+02	1.650000000000000000e+02	1.050000000000000000e+02	1.290000000000000000e+02	1.650000000000000000e+02	1.500000000000000000e+02	1.420000000000000000e+02
1.500000000000000000e+02	1.550000000000000000e+02	1.560000000000000000e+02	1.260000000000000000e+02	1.720000000000000000e+02	1.120000000000000000e+02	1.630000000000000000e+02	1.730000000000000000e+02	1.330000000000000000e+02	1.280000000000000000e+02	1.610000000000000000e+02	1.310000000000000000e+02	1.660000000000000000e+02	1.730000000000000000e+02	1.500000000000000000e+02	1.950000000000000000e+02	1.250000000000000000e+02	1.730000000000000000e+02	1.380000000000000000e+02	1.290000000000000000e+02	1.950000000000000000e+02	1.730000000000000000e+02	1.830000000000000000e+02	1.910000000000000000e+02	1.250000000000000000e+02	1.480000000000000000e+02	1.500000000000000000e+02	1.040000000000000000e+02	1.330000000000000000e+02	1.730000000000000000e+02	1.290000000000000000e+02	1.780000000000000000e+02	1.760000000000000000e+02	1.390000000000000000e+02	1.050000000000000000e+02	1.220000000000000000e+02	1.720000000000000000e+02	1.290000000000000000e+02	1.370000000000000000e+02	1.430000000000000000e+02	1.980000000000000000e+02	1.360000000000000000e+02	1.160000000000000000e+02	1.670000000000000000e+02	1.660000000000000000e+02	1.020000000000000000e+02	1.500000000000000000e+02	1.490000000000000000e+02	1.620000000000000000e+02	1.720000000000000000e+02
1.320000000000000000e+02	1.350000000000000000e+02	1.220000000000000000e+02	1.840000000000000000e+02	1.630000000000000000e+02	1.240000000000000000e+02	1.560000000000000000e+02	1.760000000000000000e+02	1.930000000000000000e+02	1.220000000000000000e+02	1.820000000000000000e+02	1.920000000000000000e+02	1.800000000000000000e+02	1.020000000000000000e+02	1.660000000000000000e+02	1.690000000000000000e+02	1.140000000000000000e+02	1.280000000000000000e+02	1.440000000000000000e+02	1.610000000000000000e+02	1.580000000000000000e+02	1.320000000000000000e+02	1.110000000000000000e+02	1.360000000000000000e+02	1.170000000000000000e+02	1.890000000000000000e+02	1.770000000000000000e+02	1.100000000000000000e+02	1.030000000000000000e+02	1.680000000000000000e+02	1.490000000000000000e+02	1.970000000000000000e+02	1.910000000000000000e+02	1.440000000000000000e+02	1.180000000000000000e+02	1.120000000000000000e+02	1.420000000000000000e+02	1.190000000000000000e+02	1.020000000000000000e+02	1.550000000000000000e+02	1.920000000000000000e+02	1.220000000000000000e+02	1.740000000000000000e+02	1.010000000000000000e+02	1.970000000000000000e+02	1.980000000000000000e+02	1.040000000000000000e+02	1.860000000000000000e+02	1.690000000000000000e+02	1.710000000000000000e+02
1.930000000000000000e+02	1.210000000000000000e+02	1.170000000000000000e+02	1.550000000000000000e+02	1.300000000000000000e+02	1.670000000000000000e+02	1.570000000000000000e+02	1.560000000000000000e+02	1.720000000000000000e+02	1.170000000000000000e+02	1.170000000000000000e+02	1.960000000000000000e+02	1.350000000000000000e+02	1.080000000000000000e+02	1.750000000000000000e+02	1.750000000000000000e+02	1.470000000000000000e+02	1.900000000000000000e+02	1.230000000000000000e+02	1.900000000000000000e+02	1.540000000000000000e+02	1.810000000000000000e+02	1.100000000000000000e+02	1.680000000000000000e+02	1.470000000000000000e+02	1.070000000000000000e+02	1.760000000000000000e+02	1.080000000000000000e+02	1.040000000000000000e+02	1.960000000000000000e+02	1.790000000000000000e+02	1.980000000000000000e+02	1.840000000000000000e+02	1.820000000000000000e+02	1.160000000000000000e+02	1.130000000000000000e+02	1.130000000000000000e+02	1.660000000000000000e+02	1.320000000000000000e+02	1.860000000000000000e+02	1.670000000000000000e+02	1.160000000000000000e+02	1.750000000000000000e+02	1.600000000000000000e+02	1.310000000000000000e+02	1.930000000000000000e+02	1.310000000000000000e+02	1.870000000000000000e+02	1.870000000000000000e+02	1.890000000000000000e+02
1.380000000000000000e+02	1.020000000000000000e+02	1.110000000000000000e+02	1.190000000000000000e+02	1.770000000000000000e+02	1.010000000000000000e+02	1.910000000000000000e+02	1.670000000000000000e+02	1.630000000000000000e+02	1.330000000000000000e+02	1.810000000000000000e+02	1.560000000000000000e+02	1.060000000000000000e+02	1.430000000000000000e+02	1.200000000000000000e+02	1.210000000000000000e+02	1.380000000000000000e+02	1.740000000000000000e+02	1.880000000000000000e+02	1.000000000000000000e+02	1.910000000000000000e+02	1.000000000000000000e+02	1.210000000000000000e+02	1.730000000000000000e+02	1.380000000000000000e+02	1.560000000000000000e+02	1.780000000000000000e+02	1.160000000000000000e+02	1.630000000000000000e+02	1.580000000000000000e+02	1.800000000000000000e+02	1.600000000000000000e+02	1.390000000000000000e+02	1.880000000000000000e+02	1.420000000000000000e+02	1.310000000000000000e+02	1.760000000000000000e+02	1.330000000000000000e+02	1.710000000000000000e+02	1.380000000000000000e+02	1.560000000000000000e+02	1.210000000000000000e+02	1.920000000000000000e+02	1.000000000000000000e+02	1.600000000000000000e+02	1.960000000000000000e+02	1.110000000000000000e+02	1.760000000000000000e+02	1.200000000000000000e+02	1.050000000000000000e+02
1.110000000000000000e+02	1.110000000000000000e+02	1.380000000000000000e+02	1.780000000000000000e+02	1.760000000000000000e+02	1.710000000000000000e+02	1.520000000000000000e+02	1.920000000000000000e+02	1.710000000000000000e+02	1.390000000000000000e+02	1.380000000000000000e+02	1.520000000000000000e+02	1.080000000000000000e+02	1.700000000000000000e+02	1.220000000000000000e+02	1.660000000000000000e+02	1.200000000000000000e+02	1.670000000000000000e+02	1.580000000000000000e+02	1.030000000000000000e+02	1.520000000000000000e+02	1.010000000000000000e+02	1.390000000000000000e+02	1.410000000000000000e+02	1.200000000000000000e+02	1.600000000000000000e+02	1.840000000000000000e+02	1.390000000000000000e+02	1.300000000000000000e+02	1.770000000000000000e+02	1.380000000000000000e+02	1.710000000000000000e+02	1.210000000000000000e+02	1.580000000000000000e+02	1.400000000000000000e+02	1.990000000000000000e+02	1.510000000000000000e+02	1.390000000000000000e+02	1.010000000000000000e+02	1.210000000000000000e+02	1.770000000000000000e+02	1.200000000000000000e+02	1.770000000000000000e+02	1.030000000000000000e+02	1.710000000000000000e+02	1.240000000000000000e+02	1.080000000000000000e+02	1.570000000000000000e+02	1.190000000000000000e+02	1.030000000000000000e+02
1.000000000000000000e+02	1.160000000000000000e+02	1.490000000000000000e+02	1.770000000000000000e+02	1.920000000000000000e+02	1.900000000000000000e+02	1.920000000000000000e+02	1.610000000000000000e+02	1.370000000000000000e+02	1.790000000000000000e+02	1.910000000000000000e+02	1.680000000000000000e+02	1.330000000000000000e+02	1.010000000000000000e+02	1.290000000000000000e+02	1.590000000000000000e+02	1.910000000000000000e+02	1.610000000000000000e+02	1.630000000000000000e+02	1.560000000000000000e+02	1.920000000000000000e+02	1.650000000000000000e+02	1.020000000000000000e+02	1.920000000000000000e+02	1.910000000000000000e+02	1.000000000000000000e+02	1.270000000000000000e+02	1.480000000000000000e+02	1.830000000000000000e+02	1.670000000000000000e+02	1.180000000000000000e+02	1.020000000000000000e+02	1.130000000000000000e+02	1.610000000000000000e+02	1.490000000000000000e+02	1.680000000000000000e+02	1.660000000000000000e+02	1.160000000000000000e+02	1.100000000000000000e+02	1.910000000000000000e+02	1.740000000000000000e+02	1.800000000000000000e+02	1.880000000000000000e+02	1.850000000000000000e+02	1.080000000000000000e+02	1.650000000000000000e+02	1.630000000000000000e+02	1.630000000000000000e+02	1.880000000000000000e+02	1.600000000000000000e+02
1.030000000000000000e+02	1.200000000000000000e+02	1.190000000000000000e+02	1.880000000000000000e+02	1.700000000000000000e+02	1.960000000000000000e+02	1.680000000000000000e+02	1.600000000000000000e+02	1.730000000000000000e+02	1.780000000000000000e+02	1.550000000000000000e+02	1.670000000000000000e+02	1.380000000000000000e+02	1.030000000000000000e+02	1.420000000000000000e+02	1.860000000000000000e+02	1.790000000000000000e+02	1.700000000000000000e+02	1.960000000000000000e+02	1.570000000000000000e+02	1.570000000000000000e+02	1.340000000000000000e+02	1.080000000000000000e+02	1.270000000000000000e+02	1.460000000000000000e+02	1.010000000000000000e+02	1.920000000000000000e+02	1.330000000000000000e+02	1.930000000000000000e+02	1.270000000000000000e+02	1.190000000000000000e+02	1.080000000000000000e+02	1.750000000000000000e+02	1.950000000000000000e+02	1.220000000000000000e+02	1.420000000000000000e+02	1.790000000000000000e+02	1.170000000000000000e+02	1.050000000000000000e+02	1.880000000000000000e+02	1.680000000000000000e+02	1.350000000000000000e+02	1.790000000000000000e+02	1.330000000000000000e+02	1.030000000000000000e+02	1.730000000000000000e+02	1.300000000000000000e+02	1.890000000000000000e+02	1.860000000000000000e+02	1.700000000000000000e+02
1.920000000000000000e+02	1.670000000000000000e+02	1.920000000000000000e+02	1.890000000000000000e+02	1.150000000000000000e+02	1.460000000000000000e+02	1.930000000000000000e+02	1.320000000000000000e+02	1.840000000000000000e+02	1.560000000000000000e+02	1.680000000000000000e+02	1.350000000000000000e+02	1.290000000000000000e+02	1.170000000000000000e+02	1.710000000000000000e+02	1.280000000000000000e+02	1.430000000000000000e+02	1.080000000000000000e+02	1.310000000000000000e+02	1.660000000000000000e+02	1.000000000000000000e+02	1.740000000000000000e+02	1.960000000000000000e+02	1.300000000000000000e+02	1.430000000000000000e+02	1.380000000000000000e+02	1.040000000000000000e+02	1.580000000000000000e+02	1.660000000000000000e+02	1.350000000000000000e+02	1.980000000000000000e+02	1.220000000000000000e+02	1.310000000000000000e+02	1.310000000000000000e+02	1.540000000000000000e+02	1.860000000000000000e+02	1.100000000000000000e+02	1.700000000000000000e+02	1.660000000000000000e+02	1.240000000000000000e+02	1.350000000000000000e+02	1.700000000000000000e+02	1.810000000000000000e+02	1.840000000000000000e+02	1.180000000000000000e+02	1.140000000000000000e+02	1.510000000000000000e+02	1.800000000000000000e+02	1.960000000000000000e+02	1.840000000000000000e+02
1.900000000000000000e+02	1.520000000000000000e+02	1.670000000000000000e+02	1.700000000000000000e+02	1.130000000000000000e+02	1.580000000000000000e+02	1.300000000000000000e+02	1.080000000000000000e+02	1.790000000000000000e+02	1.530000000000000000e+02	1.740000000000000000e+02	1.340000000000000000e+02	1.420000000000000000e+02	1.150000000000000000e+02	1.430000000000000000e+02	1.610000000000000000e+02	1.570000000000000000e+02	1.060000000000000000e+02	1.040000000000000000e+02	1.780000000000000000e+02	1.980000000000000000e+02	1.840000000000000000e+02	1.700000000000000000e+02	1.620000000000000000e+02	1.920000000000000000e+02	1.640000000000000000e+02	1.310000000000000000e+02	1.860000000000000000e+02	1.400000000000000000e+02	1.640000000000000000e+02	1.240000000000000000e+02	1.350000000000000000e+02	1.980000000000000000e+02	1.010000000000000000e+02	1.880000000000000000e+02	1.760000000000000000e+02	1.810000000000000000e+02	1.310000000000000000e+02	1.190000000000000000e+02	1.410000000000000000e+02	1.390000000000000000e+02	1.300000000000000000e+02	1.850000000000000000e+02	1.550000000000000000e+02	1.640000000000000000e+02	1.190000000000000000e+02	1.760000000000000000e+02	1.100000000000000000e+02	1.900000000000000000e+02	1.880000000000000000e+02
1.430000000000000000e+02	1.410000000000000000e+02	1.120000000000000000e+02	1.440000000000000000e+02	1.680000000000000000e+02	1.870000000000000000e+02	1.120000000000000000e+02	1.930000000000000000e+02	1.690000000000000000e+02	1.450000000000000000e+02	1.840000000000000000e+02	1.170000000000000000e+02	1.830000000000000000e+02	1.410000000000000000e+02	1.970000000000000000e+02	1.670000000000000000e+02	1.670000000000000000e+02	1.640000000000000000e+02	1.890000000000000000e+02	1.690000000000000000e+02	1.360000000000000000e+02	1.690000000000000000e+02	1.430000000000000000e+02	1.710000000000000000e+02	1.670000000000000000e+02	1.990000000000000000e+02	1.830000000000000000e+02	1.790000000000000000e+02	1.420000000000000000e+02	1.370000000000000000e+02	1.250000000000000000e+02	1.820000000000000000e+02	1.830000000000000000e+02	1.970000000000000000e+02	1.520000000000000000e+02	1.870000000000000000e+02	1.820000000000000000e+02	1.260000000000000000e+02	1.470000000000000000e+02	1.730000000000000000e+02	1.220000000000000000e+02	1.060000000000000000e+02	1.600000000000000000e+02	1.690000000000000000e+02	1.930000000000000000e+02	1.470000000000000000e+02	1.570000000000000000e+02	1.090000000000000000e+02	1.420000000000000000e+02	1.870000000000000000e+02
1.290000000000000000e+02	1.860000000000000000e+02	1.570000000000000000e+02	1.940000000000000000e+02	1.640000000000000000e+02	1.170000000000000000e+02	1.340000000000000000e+02	1.470000000000000000e+02	1.820000000000000000e+02	1.250000000000000000e+02	1.970000000000000000e+02	1.000000000000000000e+02	1.910000000000000000e+02	1.140000000000000000e+02	1.860000000000000000e+02	1.030000000000000000e+02	1.990000000000000000e+02	1.160000000000000000e+02	1.180000000000000000e+02	1.650000000000000000e+02	1.070000000000000000e+02	1.820000000000000000e+02	1.410000000000000000e+02	1.650000000000000000e+02	1.990000000000000000e+02	1.470000000000000000e+02	1.720000000000000000e+02	1.630000000000000000e+02	1.470000000000000000e+02	1.090000000000000000e+02	1.920000000000000000e+02	1.790000000000000000e+02	1.570000000000000000e+02	1.180000000000000000e+02	1.060000000000000000e+02	1.390000000000000000e+02	1.310000000000000000e+02	1.450000000000000000e+02	1.690000000000000000e+02	1.600000000000000000e+02	1.300000000000000000e+02	1.270000000000000000e+02	1.720000000000000000e+02	1.290000000000000000e+02	1.790000000000000000e+02	1.060000000000000000e+02	1.120000000000000000e+02	1.190000000000000000e+02	1.830000000000000000e+02	1.130000000000000000e+02
1.090000000000000000e+02	1.390000000000000000e+02	1.140000000000000000e+02	1.740000000000000000e+02	1.610000000000000000e+02	1.270000000000000000e+02	1.510000000000000000e+02	1.570000000000000000e+02	1.830000000000000000e+02	1.190000000000000000e+02	1.190000000000000000e+02	1.740000000000000000e+02	1.810000000000000000e+02	1.060000000000000000e+02	1.130000000000000000e+02	1.870000000000000000e+02	1.660000000000000000e+02	1.960000000000000000e+02	1.430000000000000000e+02	1.600000000000000000e+02	1.560000000000000000e+02	1.640000000000000000e+02	1.940000000000000000e+02	1.670000000000000000e+02	1.190000000000000000e+02	1.950000000000000000e+02	1.510000000000000000e+02	1.800000000000000000e+02	1.090000000000000000e+02	1.900000000000000000e+02	1.780000000000000000e+02	1.070000000000000000e+02	1.790000000000000000e+02	1.960000000000000000e+02	1.150000000000000000e+02	1.360000000000000000e+02	1.750000000000000000e+02	1.180000000000000000e+02	1.040000000000000000e+02	1.790000000000000000e+02	1.840000000000000000e+02	1.480000000000000000e+02	1.840000000000000000e+02	1.620000000000000000e+02	1.070000000000000000e+02	1.830000000000000000e+02	1.010000000000000000e+02	1.440000000000000000e+02	1.550000000000000000e+02	1.610000000000000000e+02
1.530000000000000000e+02	1.280000000000000000e+02	1.450000000000000000e+02	1.620000000000000000e+02	1.840000000000000000e+02	1.550000000000000000e+02	1.730000000000000000e+02	1.940000000000000000e+02	1.740000000000000000e+02	1.580000000000000000e+02	1.540000000000000000e+02	1.180000000000000000e+02	1.410000000000000000e+02	1.360000000000000000e+02	1.570000000000000000e+02	1.270000000000000000e+02	1.270000000000000000e+02	1.940000000000000000e+02	1.980000000000000000e+02	1.460000000000000000e+02	1.500000000000000000e+02	1.680000000000000000e+02	1.440000000000000000e+02	1.630000000000000000e+02	1.570000000000000000e+02	1.730000000000000000e+02	1.950000000000000000e+02	1.910000000000000000e+02	1.460000000000000000e+02	1.340000000000000000e+02	1.230000000000000000e+02	1.340000000000000000e+02	1.970000000000000000e+02	1.710000000000000000e+02	1.770000000000000000e+02	1.530000000000000000e+02	1.850000000000000000e+02	1.040000000000000000e+02	1.400000000000000000e+02	1.900000000000000000e+02	1.200000000000000000e+02	1.020000000000000000e+02	1.950000000000000000e+02	1.460000000000000000e+02	1.340000000000000000e+02	1.660000000000000000e+02	1.580000000000000000e+02	1.040000000000000000e+02	1.430000000000000000e+02	1.550000000000000000e+02
1.100000000000000000e+02	1.320000000000000000e+02	1.350000000000000000e+02	1.750000000000000000e+02	1.560000000000000000e+02	1.630000000000000000e+02	1.860000000000000000e+02	1.240000000000000000e+02	1.230000000000000000e+02	1.340000000000000000e+02	1.140000000000000000e+02	1.860000000000000000e+02	1.030000000000000000e+02	1.620000000000000000e+02	1.640000000000000000e+02	1.790000000000000000e+02	1.190000000000000000e+02	1.360000000000000000e+02	1.570000000000000000e+02	1.100000000000000000e+02	1.860000000000000000e+02	1.970000000000000000e+02	1.870000000000000000e+02	1.980000000000000000e+02	1.140000000000000000e+02	1.700000000000000000e+02	1.400000000000000000e+02	1.140000000000000000e+02	1.700000000000000000e+02	1.520000000000000000e+02	1.810000000000000000e+02	1.300000000000000000e+02	1.140000000000000000e+02	1.570000000000000000e+02	1.840000000000000000e+02	1.890000000000000000e+02	1.880000000000000000e+02	1.810000000000000000e+02	1.950000000000000000e+02	1.220000000000000000e+02	1.860000000000000000e+02	1.810000000000000000e+02	1.580000000000000000e+02	1.110000000000000000e+02	1.300000000000000000e+02	1.670000000000000000e+02	1.940000000000000000e+02	1.430000000000000000e+02	1.490000000000000000e+02	1.060000000000000000e+02
1.940000000000000000e+02	1.850000000000000000e+02	1.160000000000000000e+02	1.420000000000000000e+02	1.570000000000000000e+02	1.620000000000000000e+02	1.840000000000000000e+02	1.440000000000000000e+02	1.280000000000000000e+02	1.370000000000000000e+02	1.690000000000000000e+02	1.840000000000000000e+02	1.940000000000000000e+02	1.890000000000000000e+02	1.720000000000000000e+02	1.840000000000000000e+02	1.400000000000000000e+02	1.410000000000000000e+02	1.900000000000000000e+02	1.850000000000000000e+02	1.740000000000000000e+02	1.260000000000000000e+02	1.580000000000000000e+02	1.970000000000000000e+02	1.400000000000000000e+02	1.960000000000000000e+02	1.130000000000000000e+02	1.470000000000000000e+02	1.240000000000000000e+02	1.740000000000000000e+02	1.480000000000000000e+02	1.010000000000000000e+02	1.160000000000000000e+02	1.900000000000000000e+02	1.460000000000000000e+02	1.230000000000000000e+02	1.550000000000000000e+02	1.480000000000000000e+02	1.980000000000000000e+02	1.460000000000000000e+02	1.910000000000000000e+02	1.820000000000000000e+02	1.870000000000000000e+02	1.810000000000000000e+02	1.010000000000000000e+02	1.420000000000000000e+02	1.070000000000000000e+02	1.710000000000000000e+02	1.660000000000000000e+02	1.070000000000000000e+02
1.080000000000000000e+02	1.800000000000000000e+02	1.200000000000000000e+02	1.910000000000000000e+02	1.600000000000000000e+02	1.610000000000000000e+02	1.590000000000000000e+02	1.900000000000000000e+02	1.240000000000000000e+02	1.180000000000000000e+02	1.490000000000000000e+02	1.770000000000000000e+02	1.050000000000000000e+02	1.630000000000000000e+02	1.650000000000000000e+02	1.910000000000000000e+02	1.490000000000000000e+02	1.270000000000000000e+02	1.600000000000000000e+02	1.060000000000000000e+02	1.590000000000000000e+02	1.830000000000000000e+02	1.590000000000000000e+02	1.240000000000000000e+02	1.490000000000000000e+02	1.610000000000000000e+02	1.750000000000000000e+02	1.200000000000000000e+02	1.710000000000000000e+02	1.760000000000000000e+02	1.200000000000000000e+02	1.000000000000000000e+02	1.220000000000000000e+02	1.600000000000000000e+02	1.660000000000000000e+02	1.240000000000000000e+02	1.520000000000000000e+02	1.200000000000000000e+02	1.000000000000000000e+02	1.490000000000000000e+02	1.880000000000000000e+02	1.110000000000000000e+02	1.590000000000000000e+02	1.060000000000000000e+02	1.000000000000000000e+02	1.290000000000000000e+02	1.020000000000000000e+02	1.600000000000000000e+02	1.780000000000000000e+02	1.000000000000000000e+02
1.170000000000000000e+02	1.970000000000000000e+02	1.950000000000000000e+02	1.330000000000000000e+02	1.110000000000000000e+02	1.350000000000000000e+02	1.480000000000000000e+02	1.660000000000000000e+02	1.030000000000000000e+02	1.040000000000000000e+02	1.040000000000000000e+02	1.220000000000000000e+02	1.570000000000000000e+02	1.870000000000000000e+02	1.140000000000000000e+02	1.110000000000000000e+02	1.020000000000000000e+02	1.550000000000000000e+02	1.490000000000000000e+02	1.830000000000000000e+02	1.480000000000000000e+02	1.230000000000000000e+02	1.170000000000000000e+02	1.210000000000000000e+02	1.020000000000000000e+02	1.740000000000000000e+02	1.470000000000000000e+02	1.710000000000000000e+02	1.920000000000000000e+02	1.470000000000000000e+02	1.560000000000000000e+02	1.520000000000000000e+02	1.640000000000000000e+02	1.660000000000000000e+02	1.300000000000000000e+02	1.110000000000000000e+02	1.700000000000000000e+02	1.590000000000000000e+02	1.530000000000000000e+02	1.070000000000000000e+02	1.630000000000000000e+02	1.520000000000000000e+02	1.990000000000000000e+02	1.410000000000000000e+02	1.510000000000000000e+02	1.630000000000000000e+02	1.170000000000000000e+02	1.750000000000000000e+02	1.050000000000000000e+02	1.650000000000000000e+02
1.210000000000000000e+02	1.000000000000000000e+02	1.020000000000000000e+02	1.200000000000000000e+02	1.550000000000000000e+02	1.030000000000000000e+02	1.140000000000000000e+02	1.840000000000000000e+02	1.610000000000000000e+02	1.110000000000000000e+02	1.100000000000000000e+02	1.550000000000000000e+02	1.620000000000000000e+02	1.580000000000000000e+02	1.330000000000000000e+02	1.380000000000000000e+02	1.110000000000000000e+02	1.910000000000000000e+02	1.910000000000000000e+02	1.040000000000000000e+02	1.190000000000000000e+02	1.710000000000000000e+02	1.490000000000000000e+02	1.350000000000000000e+02	1.110000000000000000e+02	1.590000000000000000e+02	1.490000000000000000e+02	1.360000000000000000e+02	1.600000000000000000e+02	1.550000000000000000e+02	1.050000000000000000e+02	1.760000000000000000e+02	1.810000000000000000e+02	1.910000000000000000e+02	1.270000000000000000e+02	1.040000000000000000e+02	1.900000000000000000e+02	1.850000000000000000e+02	1.600000000000000000e+02	1.800000000000000000e+02	1.600000000000000000e+02	1.870000000000000000e+02	1.960000000000000000e+02	1.930000000000000000e+02	1.760000000000000000e+02	1.900000000000000000e+02	1.200000000000000000e+02	1.920000000000000000e+02	1.330000000000000000e+02	1.110000000000000000e+02
1.020000000000000000e+02	1.380000000000000000e+02	1.210000000000000000e+02	1.520000000000000000e+02	1.900000000000000000e+02	1.700000000000000000e+02	1.760000000000000000e+02	1.700000000000000000e+02	1.500000000000000000e+02	1.490000000000000000e+02	1.780000000000000000e+02	1.510000000000000000e+02	1.110000000000000000e+02	1.000000000000000000e+02	1.120000000000000000e+02	1.880000000000000000e+02	1.780000000000000000e+02	1.240000000000000000e+02	1.620000000000000000e+02	1.940000000000000000e+02	1.760000000000000000e+02	1.720000000000000000e+02	1.050000000000000000e+02	1.890000000000000000e+02	1.780000000000000000e+02	1.630000000000000000e+02	1.680000000000000000e+02	1.380000000000000000e+02	1.310000000000000000e+02	1.920000000000000000e+02	1.220000000000000000e+02	1.030000000000000000e+02	1.660000000000000000e+02	1.620000000000000000e+02	1.190000000000000000e+02	1.290000000000000000e+02	1.840000000000000000e+02	1.220000000000000000e+02	1.080000000000000000e+02	1.780000000000000000e+02	1.520000000000000000e+02	1.380000000000000000e+02	1.910000000000000000e+02	1.940000000000000000e+02	1.020000000000000000e+02	1.500000000000000000e+02	1.000000000000000000e+02	1.580000000000000000e+02	1.910000000000000000e+02	1.630000000000000000e+02
1.480000000000000000e+02	1.080000000000000000e+02	1.850000000000000000e+02	1.210000000000000000e+02	1.020000000000000000e+02	1.310000000000000000e+02	1.870000000000000000e+02	1.520000000000000000e+02	1.010000000000000000e+02	1.380000000000000000e+02	1.110000000000000000e+02	1.600000000000000000e+02	1.070000000000000000e+02	1.440000000000000000e+02	1.210000000000000000e+02	1.390000000000000000e+02	1.330000000000000000e+02	1.510000000000000000e+02	1.520000000000000000e+02	1.300000000000000000e+02	1.790000000000000000e+02	1.030000000000000000e+02	1.200000000000000000e+02	1.400000000000000000e+02	1.330000000000000000e+02	1.920000000000000000e+02	1.660000000000000000e+02	1.720000000000000000e+02	1.950000000000000000e+02	1.570000000000000000e+02	1.470000000000000000e+02	1.560000000000000000e+02	1.190000000000000000e+02	1.520000000000000000e+02	1.360000000000000000e+02	1.720000000000000000e+02	1.920000000000000000e+02	1.140000000000000000e+02	1.630000000000000000e+02	1.180000000000000000e+02	1.900000000000000000e+02	1.780000000000000000e+02	1.270000000000000000e+02	1.300000000000000000e+02	1.590000000000000000e+02	1.700000000000000000e+02	1.330000000000000000e+02	1.770000000000000000e+02	1.380000000000000000e+02	1.040000000000000000e+02
1.670000000000000000e+02	1.540000000000000000e+02	1.440000000000000000e+02	1.090000000000000000e+02	1.160000000000000000e+02	1.180000000000000000e+02	1.640000000000000000e+02	1.160000000000000000e+02	1.420000000000000000e+02	1.230000000000000000e+02	1.890000000000000000e+02	1.030000000000000000e+02	1.680000000000000000e+02	1.400000000000000000e+02	1.580000000000000000e+02	1.300000000000000000e+02	1.970000000000000000e+02	1.820000000000000000e+02	1.160000000000000000e+02	1.130000000000000000e+02	1.060000000000000000e+02	1.670000000000000000e+02	1.360000000000000000e+02	1.820000000000000000e+02	1.970000000000000000e+02	1.180000000000000000e+02	1.070000000000000000e+02	1.440000000000000000e+02	1.140000000000000000e+02	1.060000000000000000e+02	1.960000000000000000e+02	1.660000000000000000e+02	1.430000000000000000e+02	1.650000000000000000e+02	1.030000000000000000e+02	1.250000000000000000e+02	1.040000000000000000e+02	1.440000000000000000e+02	1.460000000000000000e+02	1.610000000000000000e+02	1.010000000000000000e+02	1.230000000000000000e+02	1.320000000000000000e+02	1.420000000000000000e+02	1.400000000000000000e+02	1.370000000000000000e+02	1.420000000000000000e+02	1.220000000000000000e+02	1.630000000000000000e+02	1.180000000000000000e+02
1.540000000000000000e+02	1.450000000000000000e+02	1.230000000000000000e+02	1.950000000000000000e+02	1.400000000000000000e+02	1.690000000000000000e+02	1.090000000000000000e+02	1.850000000000000000e+02	1.870000000000000000e+02	1.960000000000000000e+02	1.450000000000000000e+02	1.940000000000000000e+02	1.280000000000000000e+02	1.290000000000000000e+02	1.300000000000000000e+02	1.230000000000000000e+02	1.440000000000000000e+02	1.850000000000000000e+02	1.240000000000000000e+02	1.140000000000000000e+02	1.090000000000000000e+02	1.870000000000000000e+02	1.450000000000000000e+02	1.010000000000000000e+02	1.270000000000000000e+02	1.370000000000000000e+02	1.090000000000000000e+02	1.540000000000000000e+02	1.680000000000000000e+02	1.160000000000000000e+02	1.040000000000000000e+02	1.370000000000000000e+02	1.600000000000000000e+02	1.260000000000000000e+02	1.510000000000000000e+02	1.430000000000000000e+02	1.140000000000000000e+02	1.430000000000000000e+02	1.420000000000000000e+02	1.970000000000000000e+02	1.940000000000000000e+02	1.950000000000000000e+02	1.940000000000000000e+02	1.210000000000000000e+02	1.830000000000000000e+02	1.790000000000000000e+02	1.870000000000000000e+02	1.480000000000000000e+02	1.230000000000000000e+02	1.690000000000000000e+02
1.550000000000000000e+02	1.890000000000000000e+02	1.620000000000000000e+02	1.930000000000000000e+02	1.470000000000000000e+02	1.850000000000000000e+02	1.390000000000000000e+02	1.140000000000000000e+02	1.920000000000000000e+02	1.950000000000000000e+02	1.260000000000000000e+02	1.820000000000000000e+02	1.530000000000000000e+02	1.510000000000000000e+02	1.090000000000000000e+02	1.730000000000000000e+02	1.950000000000000000e+02	1.180000000000000000e+02	1.290000000000000000e+02	1.330000000000000000e+02	1.160000000000000000e+02	1.530000000000000000e+02	1.840000000000000000e+02	1.850000000000000000e+02	1.950000000000000000e+02	1.750000000000000000e+02	1.850000000000000000e+02	1.430000000000000000e+02	1.860000000000000000e+02	1.210000000000000000e+02	1.000000000000000000e+02	1.280000000000000000e+02	1.070000000000000000e+02	1.270000000000000000e+02	1.440000000000000000e+02	1.070000000000000000e+02	1.870000000000000000e+02	1.070000000000000000e+02	1.540000000000000000e+02	1.090000000000000000e+02	1.480000000000000000e+02	1.530000000000000000e+02	1.630000000000000000e+02	1.390000000000000000e+02	1.240000000000000000e+02	1.770000000000000000e+02	1.460000000000000000e+02	1.990000000000000000e+02	1.720000000000000000e+02	1.470000000000000000e+02
1.220000000000000000e+02	1.950000000000000000e+02	1.090000000000000000e+02	1.390000000000000000e+02	1.080000000000000000e+02	1.320000000000000000e+02	1.820000000000000000e+02	1.750000000000000000e+02	1.000000000000000000e+02	1.100000000000000000e+02	1.090000000000000000e+02	1.690000000000000000e+02	1.430000000000000000e+02	1.540000000000000000e+02	1.390000000000000000e+02	1.350000000000000000e+02	1.100000000000000000e+02	1.520000000000000000e+02	1.780000000000000000e+02	1.970000000000000000e+02	1.170000000000000000e+02	1.060000000000000000e+02	1.220000000000000000e+02	1.180000000000000000e+02	1.100000000000000000e+02	1.550000000000000000e+02	1.180000000000000000e+02	1.970000000000000000e+02	1.450000000000000000e+02	1.790000000000000000e+02	1.580000000000000000e+02	1.770000000000000000e+02	1.820000000000000000e+02	1.840000000000000000e+02	1.970000000000000000e+02	1.800000000000000000e+02	1.960000000000000000e+02	1.690000000000000000e+02	1.430000000000000000e+02	1.940000000000000000e+02	1.620000000000000000e+02	1.840000000000000000e+02	1.240000000000000000e+02	1.970000000000000000e+02	1.540000000000000000e+02	1.610000000000000000e+02	1.390000000000000000e+02	1.680000000000000000e+02	1.100000000000000000e+02	1.330000000000000000e+02
1.400000000000000000e+02	1.230000000000000000e+02	1.310000000000000000e+02	1.640000000000000000e+02	1.850000000000000000e+02	1.340000000000000000e+02	1.160000000000000000e+02	1.400000000000000000e+02	1.270000000000000000e+02	1.070000000000000000e+02	1.720000000000000000e+02	1.070000000000000000e+02	1.860000000000000000e+02	1.690000000000000000e+02	1.930000000000000000e+02	1.090000000000000000e+02	1.090000000000000000e+02	1.170000000000000000e+02	1.400000000000000000e+02	1.640000000000000000e+02	1.180000000000000000e+02	1.440000000000000000e+02	1.130000000000000000e+02	1.140000000000000000e+02	1.930000000000000000e+02	1.460000000000000000e+02	1.820000000000000000e+02	1.230000000000000000e+02	1.670000000000000000e+02	1.190000000000000000e+02	1.530000000000000000e+02	1.670000000000000000e+02	1.320000000000000000e+02	1.400000000000000000e+02	1.990000000000000000e+02	1.320000000000000000e+02	1.970000000000000000e+02	1.090000000000000000e+02	1.450000000000000000e+02	1.320000000000000000e+02	1.950000000000000000e+02	1.540000000000000000e+02	1.710000000000000000e+02	1.270000000000000000e+02	1.280000000000000000e+02	1.680000000000000000e+02	1.400000000000000000e+02	1.360000000000000000e+02	1.090000000000000000e+02	1.350000000000000000e+02
1.420000000000000000e+02	1.440000000000000000e+02	1.970000000000000000e+02	1.800000000000000000e+02	1.330000000000000000e+02	1.220000000000000000e+02	1.940000000000000000e+02	1.170000000000000000e+02	1.250000000000000000e+02	1.310000000000000000e+02	1.310000000000000000e+02	1.090000000000000000e+02	1.880000000000000000e+02	1.670000000000000000e+02	1.260000000000000000e+02	1.320000000000000000e+02	1.040000000000000000e+02	1.690000000000000000e+02	1.170000000000000000e+02	1.360000000000000000e+02	1.850000000000000000e+02	1.270000000000000000e+02	1.120000000000000000e+02	1.220000000000000000e+02	1.000000000000000000e+02	1.790000000000000000e+02	1.340000000000000000e+02	1.240000000000000000e+02	1.290000000000000000e+02	1.180000000000000000e+02	1.450000000000000000e+02	1.840000000000000000e+02	1.560000000000000000e+02	1.170000000000000000e+02	1.980000000000000000e+02	1.330000000000000000e+02	1.300000000000000000e+02	1.760000000000000000e+02	1.670000000000000000e+02	1.950000000000000000e+02	1.090000000000000000e+02	1.450000000000000000e+02	1.830000000000000000e+02	1.360000000000000000e+02	1.740000000000000000e+02	1.750000000000000000e+02	1.180000000000000000e+02	1.150000000000000000e+02	1.000000000000000000e+02	1.150000000000000000e+02
1.120000000000000000e+02	1.240000000000000000e+02	1.260000000000000000e+02	1.850000000000000000e+02	1.800000000000000000e+02	1.190000000000000000e+02	1.070000000000000000e+02	1.460000000000000000e+02	1.850000000000000000e+02	1.990000000000000000e+02	1.300000000000000000e+02	1.160000000000000000e+02	1.230000000000000000e+02	1.470000000000000000e+02	1.550000000000000000e+02	1.060000000000000000e+02	1.930000000000000000e+02	1.150000000000000000e+02	1.210000000000000000e+02	1.720000000000000000e+02	1.340000000000000000e+02	1.410000000000000000e+02	1.730000000000000000e+02	1.190000000000000000e+02	1.040000000000000000e+02	1.420000000000000000e+02	1.650000000000000000e+02	1.990000000000000000e+02	1.500000000000000000e+02	1.070000000000000000e+02	1.760000000000000000e+02	1.910000000000000000e+02	1.250000000000000000e+02	1.220000000000000000e+02	1.000000000000000000e+02	1.350000000000000000e+02	1.980000000000000000e+02	1.770000000000000000e+02	1.290000000000000000e+02	1.720000000000000000e+02	1.260000000000000000e+02	1.680000000000000000e+02	1.500000000000000000e+02	1.730000000000000000e+02	1.840000000000000000e+02	1.070000000000000000e+02	1.150000000000000000e+02	1.660000000000000000e+02	1.930000000000000000e+02	1.120000000000000000e+02
[truncated: 5,000 more columns]
