# Supplementary material for: The biological role of local and global fMRI BOLD signal variability in multiscale human brain organization
Source: Nat Commun. 2026 Jan 30;17:2189. doi: 10.1038/s41467-026-68700-0 (PMC12960827; doi:10.1038/s41467-026-68700-0)
Supplement: Supplementary file 4 — Source Data [file 41467_2026_68700_MOESM4_ESM.zip › Source Data/FigS3_data.csv]

Sample	Sub	Network	LocalVar	GlobalVar
YoungSample1	1	Visual	1.574554278	1.003410287
YoungSample1	2	Visual	1.094631871	0.467159058
YoungSample1	3	Visual	1.333192337	-0.749677628
YoungSample1	4	Visual	0.899845947	0.050045889
YoungSample1	5	Visual	1.526514027	1.350794951
YoungSample1	6	Visual	1.501377806	0.646160874
YoungSample1	7	Visual	0.465952909	0.533825697
YoungSample1	8	Visual	1.117732552	0.620837218
YoungSample1	9	Visual	0.861050768	-0.810090429
YoungSample1	10	Visual	1.017181803	1.190269976
YoungSample1	11	Visual	1.729532384	1.171429902
YoungSample1	12	Visual	1.434306184	0.187594426
YoungSample1	13	Visual	1.014696956	-0.084141026
YoungSample1	14	Visual	1.583443372	0.766316298
YoungSample1	15	Visual	1.569887273	0.068679344
YoungSample1	16	Visual	1.540714775	0.002431159
YoungSample1	17	Visual	1.798415274	0.546278563
YoungSample1	18	Visual	1.20735488	-0.185275463
YoungSample1	19	Visual	1.452723765	0.334982388
YoungSample1	20	Visual	0.91341478	-0.519182762
YoungSample1	21	Visual	1.344435156	1.073718228
YoungSample1	22	Visual	1.370027245	0.300723741
YoungSample1	23	Visual	1.057072888	1.421171958
YoungSample1	24	Visual	1.496118067	0.555374012
YoungSample1	25	Visual	1.467608066	0.964124104
YoungSample1	26	Visual	1.091918371	0.29460231
YoungSample1	27	Visual	1.131616121	1.839913881
YoungSample1	28	Visual	1.517220316	0.034764678
YoungSample1	29	Visual	1.778820706	1.443760667
YoungSample1	30	Visual	1.650368659	1.191963492
YoungSample1	31	Visual	1.625397731	0.239064724
YoungSample1	32	Visual	1.390095865	0.404341801
YoungSample1	33	Visual	1.319820022	0.810148553
YoungSample1	34	Visual	1.576016496	0.555799823
YoungSample1	35	Visual	1.434592488	0.64123119
YoungSample1	36	Visual	1.418423529	0.636431553
YoungSample1	37	Visual	1.320443892	0.579248502
YoungSample1	38	Visual	1.345662408	1.557934713
YoungSample1	39	Visual	0.844279513	0.333250904
YoungSample1	40	Visual	1.634100112	1.779606515
YoungSample1	41	Visual	1.235888509	0.254947309
YoungSample1	42	Visual	1.339743203	-0.439296676
YoungSample1	43	Visual	1.392285534	0.107375348
YoungSample1	44	Visual	1.069523305	1.123701156
YoungSample1	45	Visual	1.160857601	0.962534632
YoungSample1	46	Visual	1.023156434	0.857653024
YoungSample1	47	Visual	1.616450993	0.523269847
YoungSample1	48	Visual	1.005379352	0.704708471
YoungSample1	49	Visual	1.341206925	0.201211561
YoungSample1	50	Visual	1.588668695	1.499820675
YoungSample1	51	Visual	1.566955151	1.181782962
YoungSample1	52	Visual	1.084150712	1.290177192
YoungSample1	53	Visual	0.917054933	1.276396421
YoungSample1	54	Visual	1.801160985	1.619819143
YoungSample1	55	Visual	0.805220554	0.328942567
YoungSample1	56	Visual	1.421886637	0.264927641
YoungSample1	57	Visual	0.592171341	0.304935834
YoungSample1	58	Visual	1.578878285	0.621770007
YoungSample1	59	Visual	1.239679852	-0.094817106
YoungSample1	60	Visual	0.99098932	0.370326676
YoungSample1	61	Visual	0.983615941	0.790191156
YoungSample1	62	Visual	1.265855761	0.988298076
YoungSample1	63	Visual	0.572190378	0.716558029
YoungSample1	64	Visual	0.695493342	0.749329138
YoungSample1	65	Visual	1.648916556	-0.758741552
YoungSample1	66	Visual	0.877828021	-0.484870201
YoungSample1	67	Visual	1.706351234	0.472144806
YoungSample1	68	Visual	1.445947748	0.074541155
YoungSample1	69	Visual	1.639391807	0.926397589
YoungSample1	70	Visual	1.300401005	0.46030934
YoungSample1	71	Visual	1.615652327	-0.193860238
YoungSample1	72	Visual	0.742382097	0.037049349
YoungSample1	73	Visual	1.452923175	0.626515682
YoungSample1	74	Visual	0.816035712	0.051909311
YoungSample1	75	Visual	1.535405537	1.4298919
YoungSample1	76	Visual	1.536997371	0.716474748
YoungSample1	77	Visual	1.105724888	0.686899001
YoungSample1	78	Visual	1.673356525	1.173697303
YoungSample1	79	Visual	1.513563993	0.345296324
YoungSample1	80	Visual	0.583695932	-0.115769928
YoungSample1	81	Visual	1.025039847	0.138270506
YoungSample1	82	Visual	1.420555901	0.414577407
YoungSample1	83	Visual	1.73589259	0.526684972
YoungSample1	84	Visual	0.931272322	1.375207377
YoungSample1	85	Visual	1.389060691	0.764984758
YoungSample1	86	Visual	1.986320055	1.433017631
YoungSample1	87	Visual	1.285265475	1.0334052
YoungSample1	88	Visual	1.214763402	-0.465480723
YoungSample1	89	Visual	0.942686521	1.353455266
YoungSample1	90	Visual	1.366480199	0.294151663
YoungSample1	91	Visual	1.377174371	0.158202619
YoungSample1	92	Visual	1.652273738	0.856724877
YoungSample1	93	Visual	0.981431921	0.832196508
YoungSample1	94	Visual	1.309740719	0.807457098
YoungSample1	95	Visual	0.829693117	-0.025519865
YoungSample1	96	Visual	1.030223745	0.849762963
YoungSample1	97	Visual	1.560118831	0.999909292
YoungSample1	98	Visual	1.284492497	0.367787393
YoungSample1	99	Visual	1.00069029	-0.690812016
YoungSample1	100	Visual	1.657392875	1.18941366
YoungSample1	101	Visual	1.571264001	1.074877706
YoungSample1	102	Visual	0.786738009	0.72890165
YoungSample1	103	Visual	1.448767196	0.615995212
YoungSample1	104	Visual	1.336912118	0.127013341
YoungSample1	105	Visual	0.443842662	0.278309
YoungSample1	106	Visual	1.286038183	-0.218914745
YoungSample1	107	Visual	1.25804701	0.980493467
YoungSample1	108	Visual	1.696143571	-0.24036732
YoungSample1	109	Visual	1.791064657	0.582054258
YoungSample1	110	Visual	1.28198215	0.396079717
YoungSample1	111	Visual	1.335397992	-0.069578972
YoungSample1	112	Visual	1.234134726	0.409275618
YoungSample1	113	Visual	1.285548475	0.866964849
YoungSample1	114	Visual	0.93466416	0.921282238
YoungSample1	115	Visual	1.727024119	-0.205986444
YoungSample1	116	Visual	0.685990602	0.533232883
YoungSample1	117	Visual	0.713265872	-0.452425076
YoungSample1	118	Visual	1.011890107	1.308193601
YoungSample1	119	Visual	1.773621019	0.165833874
YoungSample1	120	Visual	1.412230025	1.173098543
YoungSample1	121	Visual	0.928541068	0.030801386
YoungSample1	122	Visual	1.336265864	1.37570104
YoungSample1	123	Visual	0.851999556	0.077910297
YoungSample1	124	Visual	1.648559097	0.28002134
YoungSample1	125	Visual	1.523759547	0.41090066
YoungSample1	126	Visual	1.041077657	0.54717343
YoungSample1	127	Visual	1.650519085	0.398294147
YoungSample1	128	Visual	1.45296556	1.209936814
YoungSample1	129	Visual	1.568982754	-0.044067829
YoungSample1	130	Visual	1.477888981	0.133154538
YoungSample1	131	Visual	1.081971096	0.032775554
YoungSample1	132	Visual	1.41837112	0.519781
YoungSample1	133	Visual	1.674398648	1.307294579
YoungSample1	134	Visual	1.368979745	0.430873559
YoungSample1	135	Visual	0.940502629	1.074428815
YoungSample1	136	Visual	1.038365977	0.391813819
YoungSample1	137	Visual	1.007840251	0.184489744
YoungSample1	138	Visual	1.152376197	1.564205118
YoungSample1	139	Visual	0.874882502	0.825103121
YoungSample1	140	Visual	1.235345418	1.040637254
YoungSample1	141	Visual	1.141323563	0.341786804
YoungSample1	142	Visual	1.048279793	0.113522362
YoungSample1	143	Visual	1.416797763	0.4782528
YoungSample1	144	Visual	1.474420664	0.629495112
YoungSample1	145	Visual	1.480527875	0.857177176
YoungSample1	146	Visual	1.37855948	0.20694557
YoungSample1	147	Visual	1.127612133	0.547736192
YoungSample1	148	Visual	1.521791992	1.296393974
YoungSample1	149	Visual	0.984689255	-0.273451249
YoungSample1	150	Visual	1.468699707	1.460650774
YoungSample1	1	SomMot	-0.607133546	-0.952310385
YoungSample1	2	SomMot	-0.596615208	-0.349740681
YoungSample1	3	SomMot	-0.264340743	-0.81989022
YoungSample1	4	SomMot	-0.353053337	-0.889038003
YoungSample1	5	SomMot	-0.48605926	-1.012725585
YoungSample1	6	SomMot	-0.266384639	-0.631521194
YoungSample1	7	SomMot	0.286536079	-1.046208548
YoungSample1	8	SomMot	-0.709289033	-0.671088237
YoungSample1	9	SomMot	-0.619149961	0.143029332
YoungSample1	10	SomMot	-0.159207894	-0.380860896
YoungSample1	11	SomMot	0.009832166	-0.61011785
YoungSample1	12	SomMot	-0.701576733	-0.809511326
YoungSample1	13	SomMot	-0.619366887	-0.45820182
YoungSample1	14	SomMot	-0.744969739	0.025211214
YoungSample1	15	SomMot	-0.328483897	-1.181049576
YoungSample1	16	SomMot	-0.344902539	0.245242893
YoungSample1	17	SomMot	-0.519127984	-0.569501346
YoungSample1	18	SomMot	-0.512974558	-0.896926692
YoungSample1	19	SomMot	0.017993235	-1.023712359
YoungSample1	20	SomMot	-0.370401541	-0.664733793
YoungSample1	21	SomMot	-0.045527889	-0.361452485
YoungSample1	22	SomMot	-0.482513531	-0.175508526
YoungSample1	23	SomMot	-0.155456602	-0.755075532
YoungSample1	24	SomMot	-0.618575544	-1.041318486
YoungSample1	25	SomMot	0.005142313	-0.676083136
YoungSample1	26	SomMot	-0.465598831	-0.155635845
YoungSample1	27	SomMot	-0.021368863	-0.841850659
YoungSample1	28	SomMot	-0.017584751	-0.06534684
YoungSample1	29	SomMot	0.095559908	-0.889927934
YoungSample1	30	SomMot	0.011264257	-0.968643742
YoungSample1	31	SomMot	-0.158637463	-0.417723969
YoungSample1	32	SomMot	-0.641243558	-0.777027739
YoungSample1	33	SomMot	-0.138221851	-0.518266183
YoungSample1	34	SomMot	0.299680908	-0.749345388
YoungSample1	35	SomMot	-0.490661787	0.305897256
YoungSample1	36	SomMot	-0.102961023	-0.824872284
YoungSample1	37	SomMot	-0.467157358	-0.756885553
YoungSample1	38	SomMot	-0.333447092	-0.488659137
YoungSample1	39	SomMot	-0.529605689	-0.988375507
YoungSample1	40	SomMot	-0.435465946	-0.531952431
YoungSample1	41	SomMot	-0.53335996	-0.602899271
YoungSample1	42	SomMot	-0.44968143	-0.404651302
YoungSample1	43	SomMot	0.339916696	-0.911812786
YoungSample1	44	SomMot	-0.279715101	-0.915022424
YoungSample1	45	SomMot	-0.626561118	-0.298240917
YoungSample1	46	SomMot	-0.555093221	-0.318092312
YoungSample1	47	SomMot	-0.241433403	-0.740467814
YoungSample1	48	SomMot	-0.49066285	-0.961683751
YoungSample1	49	SomMot	-0.533540257	-0.827429216
YoungSample1	50	SomMot	-0.305038354	-0.658157108
YoungSample1	51	SomMot	-0.334005615	-0.847155838
YoungSample1	52	SomMot	-0.337432397	-0.450777275
YoungSample1	53	SomMot	-0.148733372	-0.595946584
YoungSample1	54	SomMot	-0.009187052	-0.438002483
YoungSample1	55	SomMot	-0.641358227	-0.632523035
YoungSample1	56	SomMot	-0.219671017	-0.697575197
YoungSample1	57	SomMot	-0.426081094	-0.755073947
YoungSample1	58	SomMot	-0.198341109	-0.417452055
YoungSample1	59	SomMot	0.039918803	-0.274279308
YoungSample1	60	SomMot	-0.514149573	-0.475433218
YoungSample1	61	SomMot	0.001910815	-0.591168658
YoungSample1	62	SomMot	-0.801998094	-0.709488607
YoungSample1	63	SomMot	-0.296530698	-0.553492812
YoungSample1	64	SomMot	-0.497554379	-0.522855947
YoungSample1	65	SomMot	-0.431324987	-0.315896986
YoungSample1	66	SomMot	-0.607225325	-0.260596266
YoungSample1	67	SomMot	-0.020512388	0.074481449
YoungSample1	68	SomMot	-0.78962503	-0.819884032
YoungSample1	69	SomMot	0.024586824	-0.609895097
YoungSample1	70	SomMot	-0.158499385	-0.997419541
YoungSample1	71	SomMot	-0.216968068	-0.703657908
YoungSample1	72	SomMot	-0.108283358	-0.6016852
YoungSample1	73	SomMot	-0.520940801	-0.937806449
YoungSample1	74	SomMot	-0.11877759	-1.19995514
YoungSample1	75	SomMot	-0.011041206	-0.985507982
YoungSample1	76	SomMot	-0.569753302	-0.407745436
YoungSample1	77	SomMot	-0.041794062	-0.836630513
YoungSample1	78	SomMot	-0.240340294	-0.707116579
YoungSample1	79	SomMot	-0.265293468	-0.614382366
YoungSample1	80	SomMot	-0.325027079	-0.457229181
YoungSample1	81	SomMot	0.326489747	-0.933170103
YoungSample1	82	SomMot	-0.676548575	-0.099015549
YoungSample1	83	SomMot	-0.328615976	-0.852474849
YoungSample1	84	SomMot	-0.306371457	-0.532290588
YoungSample1	85	SomMot	0.151242798	-0.92717225
YoungSample1	86	SomMot	-0.296771619	-0.688024469
YoungSample1	87	SomMot	-0.498315653	-0.823614637
YoungSample1	88	SomMot	-0.553056865	-0.014846795
YoungSample1	89	SomMot	-0.2334465	-0.905353223
YoungSample1	90	SomMot	-0.612943419	-0.26486116
YoungSample1	91	SomMot	-0.698905751	-0.804141363
YoungSample1	92	SomMot	-0.294425632	-0.859498919
YoungSample1	93	SomMot	0.027090852	-0.557700099
YoungSample1	94	SomMot	-0.130504566	-0.91635918
YoungSample1	95	SomMot	0.082825894	-0.797608197
YoungSample1	96	SomMot	0.333121012	-0.801468109
YoungSample1	97	SomMot	-0.134340019	-0.761097081
YoungSample1	98	SomMot	-0.554390317	-0.863702376
YoungSample1	99	SomMot	-0.677242418	-0.356713206
YoungSample1	100	SomMot	0.002288557	-0.257766589
YoungSample1	101	SomMot	0.22386244	-0.554913411
YoungSample1	102	SomMot	0.117637899	0.105231842
YoungSample1	103	SomMot	0.355342636	-0.419916927
YoungSample1	104	SomMot	-0.270893727	-1.045793131
YoungSample1	105	SomMot	-0.185713362	-0.522231028
YoungSample1	106	SomMot	0.248087287	-1.133662704
YoungSample1	107	SomMot	-0.578583381	-1.120576218
YoungSample1	108	SomMot	-0.291696872	-0.879595423
YoungSample1	109	SomMot	-0.179846366	0.019363881
YoungSample1	110	SomMot	0.303198006	-0.102970322
YoungSample1	111	SomMot	-0.433111698	-0.184465401
YoungSample1	112	SomMot	-0.17939186	-0.726164123
YoungSample1	113	SomMot	-0.279538703	-0.983475921
YoungSample1	114	SomMot	-0.470546478	-1.124113759
YoungSample1	115	SomMot	-0.224071474	0.479308975
YoungSample1	116	SomMot	-0.420512946	-0.449924136
YoungSample1	117	SomMot	-0.660029337	-0.746447844
YoungSample1	118	SomMot	-0.756319136	-0.878707448
YoungSample1	119	SomMot	-0.274867485	-0.989283898
YoungSample1	120	SomMot	-0.056327434	-0.484718688
YoungSample1	121	SomMot	0.122135064	-1.04090318
YoungSample1	122	SomMot	-0.133234084	-1.065011884
YoungSample1	123	SomMot	-0.149211447	-0.908547014
YoungSample1	124	SomMot	-0.345343676	-0.857879272
YoungSample1	125	SomMot	-0.067652532	-0.740398956
YoungSample1	126	SomMot	-0.219552614	-0.899390662
YoungSample1	127	SomMot	0.198841138	-0.647317352
YoungSample1	128	SomMot	-0.018856605	-0.766543884
YoungSample1	129	SomMot	-0.299098519	-0.866789356
YoungSample1	130	SomMot	-0.377841919	-0.107028052
YoungSample1	131	SomMot	-0.396997023	-0.97567519
YoungSample1	132	SomMot	0.129703788	-0.801575464
YoungSample1	133	SomMot	0.074507818	-0.715206978
YoungSample1	134	SomMot	-0.165465766	-0.72116164
YoungSample1	135	SomMot	-0.727764738	-0.515465415
YoungSample1	136	SomMot	-0.207972077	-0.644879023
YoungSample1	137	SomMot	-0.633036851	-0.341910107
YoungSample1	138	SomMot	0.488066137	-0.307189613
YoungSample1	139	SomMot	-0.761681969	-0.675451489
YoungSample1	140	SomMot	0.262262235	-1.023306449
YoungSample1	141	SomMot	-0.555554988	-0.657609752
YoungSample1	142	SomMot	-0.14547623	-0.571267172
YoungSample1	143	SomMot	-0.798517685	-0.258405051
YoungSample1	144	SomMot	-0.409630696	-0.433155917
YoungSample1	145	SomMot	-0.36604935	-0.85507455
YoungSample1	146	SomMot	-0.597411413	-0.095838521
YoungSample1	147	SomMot	-0.128651607	-0.941083701
YoungSample1	148	SomMot	-0.126926784	-0.630641039
YoungSample1	149	SomMot	-0.814679575	-0.692477085
YoungSample1	150	SomMot	0.124520151	-1.036437788
YoungSample1	1	DorsAttn	0.23021618	0.18603879
YoungSample1	2	DorsAttn	0.105956998	-0.644831012
YoungSample1	3	DorsAttn	0.514794029	-0.423721928
YoungSample1	4	DorsAttn	0.456609505	-0.049002653
YoungSample1	5	DorsAttn	0.054507627	-0.013860892
YoungSample1	6	DorsAttn	0.306435407	0.781332646
YoungSample1	7	DorsAttn	0.592088842	-0.48837506
YoungSample1	8	DorsAttn	0.057378797	0.002220439
YoungSample1	9	DorsAttn	0.43037081	-0.197301969
YoungSample1	10	DorsAttn	-0.111515801	0.178831101
YoungSample1	11	DorsAttn	0.235014832	0.244383731
YoungSample1	12	DorsAttn	0.476280147	-0.082899578
YoungSample1	13	DorsAttn	0.057056379	-0.095594278
YoungSample1	14	DorsAttn	0.513217224	-0.056364919
YoungSample1	15	DorsAttn	0.190571357	-0.379122369
YoungSample1	16	DorsAttn	0.272458971	0.364023498
YoungSample1	17	DorsAttn	0.095564012	0.034983998
YoungSample1	18	DorsAttn	0.468209816	0.042276367
YoungSample1	19	DorsAttn	0.062376227	0.043809763
YoungSample1	20	DorsAttn	0.328489173	-0.632258293
YoungSample1	21	DorsAttn	0.088813805	-0.302979077
YoungSample1	22	DorsAttn	0.077725192	-0.656790121
YoungSample1	23	DorsAttn	0.224193295	0.033118934
YoungSample1	24	DorsAttn	0.381720988	-0.024353118
YoungSample1	25	DorsAttn	0.327966304	0.207383727
YoungSample1	26	DorsAttn	0.581027106	0.060342949
YoungSample1	27	DorsAttn	0.358132639	-0.241870367
YoungSample1	28	DorsAttn	0.490584786	0.432358896
YoungSample1	29	DorsAttn	0.238034871	0.418891376
YoungSample1	30	DorsAttn	0.280510806	0.320237107
YoungSample1	31	DorsAttn	-0.038049287	-0.560520433
YoungSample1	32	DorsAttn	0.428054792	0.184704422
YoungSample1	33	DorsAttn	0.298612463	-0.133211244
YoungSample1	34	DorsAttn	0.210655842	-0.074643571
YoungSample1	35	DorsAttn	-0.193291299	0.388122999
YoungSample1	36	DorsAttn	0.160750414	0.317271777
YoungSample1	37	DorsAttn	0.579778641	0.660745443
YoungSample1	38	DorsAttn	0.161463084	0.270376037
YoungSample1	39	DorsAttn	0.485045664	-0.408302874
YoungSample1	40	DorsAttn	0.198138956	-0.116819615
YoungSample1	41	DorsAttn	0.101855774	-0.163145797
YoungSample1	42	DorsAttn	0.352131609	0.074381358
YoungSample1	43	DorsAttn	0.365752462	-0.411039575
YoungSample1	44	DorsAttn	0.579106878	-0.012151938
YoungSample1	45	DorsAttn	0.279620757	0.39572663
YoungSample1	46	DorsAttn	0.034908023	-0.040588358
YoungSample1	47	DorsAttn	0.218709838	0.581639554
YoungSample1	48	DorsAttn	0.403850073	0.003844831
YoungSample1	49	DorsAttn	0.326526974	-0.187972412
YoungSample1	50	DorsAttn	0.171111938	0.120280236
YoungSample1	51	DorsAttn	0.202486749	-0.278316568
YoungSample1	52	DorsAttn	0.467385474	0.327220737
YoungSample1	53	DorsAttn	0.271100757	0.232058316
YoungSample1	54	DorsAttn	0.301921712	0.544932975
YoungSample1	55	DorsAttn	0.474311863	0.386684495
YoungSample1	56	DorsAttn	0.477771587	-0.39930958
YoungSample1	57	DorsAttn	0.385282113	-0.346463807
YoungSample1	58	DorsAttn	0.181993419	0.582152864
YoungSample1	59	DorsAttn	0.140888059	0.155847358
YoungSample1	60	DorsAttn	0.117977059	-0.025377715
YoungSample1	61	DorsAttn	0.15750428	-0.4289924
YoungSample1	62	DorsAttn	0.185845966	-0.061286782
YoungSample1	63	DorsAttn	0.104960522	-0.564612704
YoungSample1	64	DorsAttn	0.1704234	-0.413162226
YoungSample1	65	DorsAttn	0.062640401	-0.289336044
YoungSample1	66	DorsAttn	0.238807947	-0.28405554
YoungSample1	67	DorsAttn	0.163246057	0.297191968
YoungSample1	68	DorsAttn	0.012786836	0.236507991
YoungSample1	69	DorsAttn	0.390772469	0.387636464
YoungSample1	70	DorsAttn	0.110291617	0.165546266
YoungSample1	71	DorsAttn	0.361909729	-0.57004871
YoungSample1	72	DorsAttn	0.666258931	0.086443109
YoungSample1	73	DorsAttn	0.241046475	-0.001697085
YoungSample1	74	DorsAttn	0.529204822	-0.085141204
YoungSample1	75	DorsAttn	0.369332825	0.569591188
YoungSample1	76	DorsAttn	0.18526973	0.190505581
YoungSample1	77	DorsAttn	0.448525707	0.10562853
YoungSample1	78	DorsAttn	0.134085103	0.104958722
YoungSample1	79	DorsAttn	0.387076892	-0.245507016
YoungSample1	80	DorsAttn	0.215665903	-0.01229584
YoungSample1	81	DorsAttn	0.278254096	0.025412209
YoungSample1	82	DorsAttn	0.432265567	-0.307024411
YoungSample1	83	DorsAttn	0.319755666	0.00050046
YoungSample1	84	DorsAttn	-0.071666084	0.393766014
YoungSample1	85	DorsAttn	0.002102275	0.10617146
YoungSample1	86	DorsAttn	0.140192316	0.318485764
YoungSample1	87	DorsAttn	0.267144183	-0.067012413
YoungSample1	88	DorsAttn	0.384810939	-0.782109432
YoungSample1	89	DorsAttn	0.393265266	-0.344295509
YoungSample1	90	DorsAttn	0.74010446	-0.859767844
YoungSample1	91	DorsAttn	0.270787962	-0.252930891
YoungSample1	92	DorsAttn	0.157448741	0.255105876
YoungSample1	93	DorsAttn	0.274749557	0.511697193
YoungSample1	94	DorsAttn	0.391882587	0.345096532
YoungSample1	95	DorsAttn	0.256200766	-0.727316747
YoungSample1	96	DorsAttn	0.448971839	-0.195744191
YoungSample1	97	DorsAttn	0.291391259	-0.67102728
YoungSample1	98	DorsAttn	0.647235273	0.26492283
YoungSample1	99	DorsAttn	0.648783313	-0.255611891
YoungSample1	100	DorsAttn	0.320491074	0.684612174
YoungSample1	101	DorsAttn	0.399920267	0.354996243
YoungSample1	102	DorsAttn	0.682089535	-0.012134912
YoungSample1	103	DorsAttn	0.505859615	-0.266223527
YoungSample1	104	DorsAttn	0.729794244	-0.395342461
YoungSample1	105	DorsAttn	0.247161362	-0.45582089
YoungSample1	106	DorsAttn	0.080830944	-0.508907612
YoungSample1	107	DorsAttn	0.381307674	-0.064307814
YoungSample1	108	DorsAttn	0.528009298	0.587154484
YoungSample1	109	DorsAttn	0.114834108	0.175962552
YoungSample1	110	DorsAttn	0.426113367	0.536739989
YoungSample1	111	DorsAttn	0.575226973	-0.363177433
YoungSample1	112	DorsAttn	0.310995553	0.235769813
YoungSample1	113	DorsAttn	0.469972677	0.006124232
YoungSample1	114	DorsAttn	0.560501699	-0.135408103
YoungSample1	115	DorsAttn	-0.089820239	-0.096720352
YoungSample1	116	DorsAttn	0.236294298	-0.211678658
YoungSample1	117	DorsAttn	0.485354771	-0.242030611
YoungSample1	118	DorsAttn	0.354596984	-0.101883585
YoungSample1	119	DorsAttn	0.377749011	-0.387739694
YoungSample1	120	DorsAttn	-0.009492559	-0.23381192
YoungSample1	121	DorsAttn	0.304668834	0.085161098
YoungSample1	122	DorsAttn	0.240090015	-0.019833922
YoungSample1	123	DorsAttn	0.618416587	0.167806124
YoungSample1	124	DorsAttn	0.308209948	0.524988722
YoungSample1	125	DorsAttn	0.276823912	0.170716205
YoungSample1	126	DorsAttn	0.444283349	-0.343419339
YoungSample1	127	DorsAttn	0.503771048	0.428443278
YoungSample1	128	DorsAttn	0.197102536	0.326459425
YoungSample1	129	DorsAttn	0.036471905	0.242435808
YoungSample1	130	DorsAttn	0.067872473	0.644240739
YoungSample1	131	DorsAttn	0.240347228	0.070595139
YoungSample1	132	DorsAttn	0.154728731	-0.039807193
YoungSample1	133	DorsAttn	0.277703421	0.349823717
YoungSample1	134	DorsAttn	-0.046860749	0.147531254
YoungSample1	135	DorsAttn	0.518985057	0.173901396
YoungSample1	136	DorsAttn	0.152434975	0.066245823
YoungSample1	137	DorsAttn	-0.04275376	-0.532408933
YoungSample1	138	DorsAttn	0.270997075	-0.250800935
YoungSample1	139	DorsAttn	0.374760264	0.448450236
YoungSample1	140	DorsAttn	0.072454549	-0.370246884
YoungSample1	141	DorsAttn	0.435049732	-0.442671398
YoungSample1	142	DorsAttn	0.166844715	-0.047894408
YoungSample1	143	DorsAttn	0.39168973	0.296232879
YoungSample1	144	DorsAttn	0.132280541	0.178590676
YoungSample1	145	DorsAttn	0.081208857	-0.047477606
YoungSample1	146	DorsAttn	0.429302783	-0.106134667
YoungSample1	147	DorsAttn	0.03498153	-0.170967705
YoungSample1	148	DorsAttn	0.222655674	0.266596482
YoungSample1	149	DorsAttn	0.197755827	0.01162222
YoungSample1	150	DorsAttn	0.333655635	0.395110415
YoungSample1	1	SalVentAttn	-0.465068844	-0.385100226
YoungSample1	2	SalVentAttn	-0.198488694	-0.321950397
YoungSample1	3	SalVentAttn	-0.458285607	0.369196373
YoungSample1	4	SalVentAttn	-0.319081113	-0.584652101
YoungSample1	5	SalVentAttn	-0.508894895	-0.045183126
YoungSample1	6	SalVentAttn	-0.230991913	-0.081792033
YoungSample1	7	SalVentAttn	-0.305983939	0.071164887
YoungSample1	8	SalVentAttn	-0.022247453	-0.444348266
YoungSample1	9	SalVentAttn	-0.391620469	0.330677086
YoungSample1	10	SalVentAttn	-0.251348341	-0.601753482
YoungSample1	11	SalVentAttn	-0.489736073	-0.314181848
YoungSample1	12	SalVentAttn	-0.43935482	-0.947645023
YoungSample1	13	SalVentAttn	-0.126850038	-0.689893038
YoungSample1	14	SalVentAttn	-0.561479932	-0.165062597
YoungSample1	15	SalVentAttn	-0.340687024	-0.16441988
YoungSample1	16	SalVentAttn	-0.549278565	0.140790928
YoungSample1	17	SalVentAttn	-0.40390851	-0.301853718
YoungSample1	18	SalVentAttn	-0.333903969	-0.376801636
YoungSample1	19	SalVentAttn	-0.672026659	-0.193373969
YoungSample1	20	SalVentAttn	-0.241253389	-0.315089555
YoungSample1	21	SalVentAttn	-0.390362745	-0.270210751
YoungSample1	22	SalVentAttn	-0.332787428	-0.374167358
YoungSample1	23	SalVentAttn	-0.39193234	-0.6600425
YoungSample1	24	SalVentAttn	-0.420434585	-0.518632114
YoungSample1	25	SalVentAttn	-0.53178834	-0.087215038
YoungSample1	26	SalVentAttn	-0.415236474	0.33180832
YoungSample1	27	SalVentAttn	-0.396247001	-0.163834685
YoungSample1	28	SalVentAttn	-0.599327443	-0.600616252
YoungSample1	29	SalVentAttn	-0.39675141	-0.524655647
YoungSample1	30	SalVentAttn	-0.513830941	-0.393837383
YoungSample1	31	SalVentAttn	-0.335970646	0.08533356
YoungSample1	32	SalVentAttn	-0.240048999	-0.593378967
YoungSample1	33	SalVentAttn	-0.475650714	0.047206242
YoungSample1	34	SalVentAttn	-0.498861318	-0.063019584
YoungSample1	35	SalVentAttn	-0.116237291	-0.235099144
YoungSample1	36	SalVentAttn	-0.464536062	-0.148184995
YoungSample1	37	SalVentAttn	-0.256395855	-0.886519399
YoungSample1	38	SalVentAttn	-0.234010424	-0.622159031
YoungSample1	39	SalVentAttn	-0.263813913	-0.268933665
YoungSample1	40	SalVentAttn	-0.39629758	-0.538289742
YoungSample1	41	SalVentAttn	-0.163239822	-0.715079377
YoungSample1	42	SalVentAttn	-0.082113982	-0.330103973
YoungSample1	43	SalVentAttn	-0.534739733	0.199227591
YoungSample1	44	SalVentAttn	-0.349216641	-0.487492466
YoungSample1	45	SalVentAttn	-0.215555642	-0.700409132
YoungSample1	46	SalVentAttn	-0.347190555	-0.144693759
YoungSample1	47	SalVentAttn	-0.381910773	-1.014365525
YoungSample1	48	SalVentAttn	-0.159027441	-0.79656304
YoungSample1	49	SalVentAttn	-0.227658198	-0.813350612
YoungSample1	50	SalVentAttn	-0.467909386	-0.173328969
YoungSample1	51	SalVentAttn	-0.458100303	-0.298032285
YoungSample1	52	SalVentAttn	-0.011585274	-0.82315859
YoungSample1	53	SalVentAttn	-0.351129541	-0.330889396
YoungSample1	54	SalVentAttn	-0.483632528	-0.624364777
YoungSample1	55	SalVentAttn	-0.305832734	-0.86231904
YoungSample1	56	SalVentAttn	-0.375102738	-0.395967472
YoungSample1	57	SalVentAttn	-0.096041833	-0.388057434
YoungSample1	58	SalVentAttn	-0.407364067	-0.390059857
YoungSample1	59	SalVentAttn	-0.540467647	-0.115835095
YoungSample1	60	SalVentAttn	-0.303819632	-0.236719215
YoungSample1	61	SalVentAttn	-0.164923129	-0.348281895
YoungSample1	62	SalVentAttn	-0.025578876	-0.549992334
YoungSample1	63	SalVentAttn	-0.077211356	-0.447434633
YoungSample1	64	SalVentAttn	-0.155361689	-0.408735814
YoungSample1	65	SalVentAttn	-0.287984905	0.044322025
YoungSample1	66	SalVentAttn	-0.190782951	-0.315347336
YoungSample1	67	SalVentAttn	-0.338869194	-0.700662918
YoungSample1	68	SalVentAttn	-0.296190596	-0.134800436
YoungSample1	69	SalVentAttn	-0.577368332	-0.340951483
YoungSample1	70	SalVentAttn	-0.324748005	-0.349619509
YoungSample1	71	SalVentAttn	-0.26974416	-0.256095129
YoungSample1	72	SalVentAttn	-0.376898264	-0.279608016
YoungSample1	73	SalVentAttn	-0.341824855	-0.718313595
YoungSample1	74	SalVentAttn	-0.377718665	0.087111837
YoungSample1	75	SalVentAttn	-0.495973291	-0.240425695
YoungSample1	76	SalVentAttn	-0.385115907	-0.297734188
YoungSample1	77	SalVentAttn	-0.179298986	-0.465153962
YoungSample1	78	SalVentAttn	-0.279287917	-0.124782808
YoungSample1	79	SalVentAttn	-0.572821266	0.052980954
YoungSample1	80	SalVentAttn	-0.07893975	-0.847277723
YoungSample1	81	SalVentAttn	-0.206598578	0.051086414
YoungSample1	82	SalVentAttn	-0.416480468	-0.416107741
YoungSample1	83	SalVentAttn	-0.343150551	-0.832872542
YoungSample1	84	SalVentAttn	-0.024330831	-0.69273679
YoungSample1	85	SalVentAttn	-0.389760697	-0.341715686
YoungSample1	86	SalVentAttn	-0.411380509	-0.299108522
YoungSample1	87	SalVentAttn	-0.304601814	-0.772674539
YoungSample1	88	SalVentAttn	-0.428220179	-0.406317254
YoungSample1	89	SalVentAttn	-0.373635575	-0.124371741
YoungSample1	90	SalVentAttn	-0.455613802	0.022464154
YoungSample1	91	SalVentAttn	-0.305744742	-0.657350949
YoungSample1	92	SalVentAttn	-0.469602527	-0.305140002
YoungSample1	93	SalVentAttn	-0.370695782	-0.662558078
YoungSample1	94	SalVentAttn	-0.465288175	-0.652061559
YoungSample1	95	SalVentAttn	-0.254164168	-0.005351513
YoungSample1	96	SalVentAttn	-0.314584069	-0.291635311
YoungSample1	97	SalVentAttn	-0.486238601	-0.084464525
YoungSample1	98	SalVentAttn	-0.433611793	-0.510965041
YoungSample1	99	SalVentAttn	-0.358870246	0.280146202
YoungSample1	100	SalVentAttn	-0.581952632	-0.478639631
YoungSample1	101	SalVentAttn	-0.607282474	-0.452346656
YoungSample1	102	SalVentAttn	-0.318651548	-0.206654609
YoungSample1	103	SalVentAttn	-0.459443328	-0.693025996
YoungSample1	104	SalVentAttn	-0.481601057	-0.229848006
YoungSample1	105	SalVentAttn	0.229798028	-0.621986638
YoungSample1	106	SalVentAttn	-0.366258068	-0.190590215
YoungSample1	107	SalVentAttn	-0.292360143	-0.727647735
YoungSample1	108	SalVentAttn	-0.435466222	-0.119173668
YoungSample1	109	SalVentAttn	-0.404515819	-0.536638625
YoungSample1	110	SalVentAttn	-0.568027204	-0.113238359
YoungSample1	111	SalVentAttn	-0.479478474	-0.637754555
YoungSample1	112	SalVentAttn	-0.31744142	-0.696035833
YoungSample1	113	SalVentAttn	-0.353694554	-0.691049794
YoungSample1	114	SalVentAttn	-0.256388724	-0.530637936
YoungSample1	115	SalVentAttn	-0.306310215	0.094871439
YoungSample1	116	SalVentAttn	-0.329284428	-0.676428156
YoungSample1	117	SalVentAttn	-0.163937183	-0.17555968
YoungSample1	118	SalVentAttn	-0.04022214	-0.768142434
YoungSample1	119	SalVentAttn	-0.545266536	-0.009217294
YoungSample1	120	SalVentAttn	-0.330005056	-0.297868169
YoungSample1	121	SalVentAttn	-0.341681996	-0.465736862
YoungSample1	122	SalVentAttn	-0.378943734	-0.257248301
YoungSample1	123	SalVentAttn	-0.590872192	-0.139571595
YoungSample1	124	SalVentAttn	-0.262565262	-0.535063685
YoungSample1	125	SalVentAttn	-0.406858021	-0.133722726
YoungSample1	126	SalVentAttn	-0.226107508	-0.187041094
YoungSample1	127	SalVentAttn	-0.562445982	-0.193403643
YoungSample1	128	SalVentAttn	-0.501155343	-0.532083051
YoungSample1	129	SalVentAttn	-0.346535303	0.124558626
YoungSample1	130	SalVentAttn	-0.32943748	0.256070697
YoungSample1	131	SalVentAttn	-0.085710803	-0.990659071
YoungSample1	132	SalVentAttn	-0.368972625	0.15249031
YoungSample1	133	SalVentAttn	-0.303046262	-0.559199378
YoungSample1	134	SalVentAttn	-0.324770959	0.039237797
YoungSample1	135	SalVentAttn	-0.303652096	-0.365212482
YoungSample1	136	SalVentAttn	-0.084893462	-0.80485481
YoungSample1	137	SalVentAttn	0.076093777	-0.565821798
YoungSample1	138	SalVentAttn	-0.158784107	-0.609513665
YoungSample1	139	SalVentAttn	-0.107569873	-0.672001954
YoungSample1	140	SalVentAttn	-0.200703381	0.035006102
YoungSample1	141	SalVentAttn	-0.356561696	-0.017817469
YoungSample1	142	SalVentAttn	-0.317978808	-0.622428617
YoungSample1	143	SalVentAttn	-0.392910619	-0.189735011
YoungSample1	144	SalVentAttn	-0.264584918	-0.364038642
YoungSample1	145	SalVentAttn	-0.31374252	-0.164490465
YoungSample1	146	SalVentAttn	-0.497426716	-0.09665436
YoungSample1	147	SalVentAttn	-0.432044528	0.079167885
YoungSample1	148	SalVentAttn	-0.28527715	-0.560672897
YoungSample1	149	SalVentAttn	-0.256291309	-0.274682536
YoungSample1	150	SalVentAttn	-0.439509405	-0.445831718
YoungSample1	1	Limbic	-1.257106004	-0.361196597
YoungSample1	2	Limbic	-1.19381064	0.279186757
YoungSample1	3	Limbic	-1.365753126	0.567728225
YoungSample1	4	Limbic	-1.225663641	0.516395737
YoungSample1	5	Limbic	-1.158219726	-0.214129352
YoungSample1	6	Limbic	-1.178902184	0.194291634
YoungSample1	7	Limbic	-1.460683851	0.338594674
YoungSample1	8	Limbic	-1.435630195	0.055988317
YoungSample1	9	Limbic	-1.277079403	0.029447112
YoungSample1	10	Limbic	-1.354309496	-0.166681309
YoungSample1	11	Limbic	-1.325562105	0.075186597
YoungSample1	12	Limbic	-1.102820415	0.68612365
YoungSample1	13	Limbic	-1.34475302	-0.307329963
YoungSample1	14	Limbic	-1.103386817	-0.802875042
YoungSample1	15	Limbic	-1.198555903	0.219570804
YoungSample1	16	Limbic	-1.158614827	0.122680523
YoungSample1	17	Limbic	-1.062184397	-0.031532236
YoungSample1	18	Limbic	-1.371001415	0.339689786
YoungSample1	19	Limbic	-1.35787765	0.04567631
YoungSample1	20	Limbic	-1.336829348	0.251042041
YoungSample1	21	Limbic	-1.182935635	0.35310301
YoungSample1	22	Limbic	-1.31252512	0.412926661
YoungSample1	23	Limbic	-1.369545528	0.038630389
YoungSample1	24	Limbic	-1.072835322	0.415598209
YoungSample1	25	Limbic	-1.378912436	0.379207449
YoungSample1	26	Limbic	-0.99558337	0.066884124
YoungSample1	27	Limbic	-1.235698143	-0.0173787
YoungSample1	28	Limbic	-1.436868571	-0.421281428
YoungSample1	29	Limbic	-1.22190299	0.023577946
YoungSample1	30	Limbic	-1.447647279	-0.265491361
YoungSample1	31	Limbic	-1.018820452	0.048038278
YoungSample1	32	Limbic	-1.230960288	0.203302484
YoungSample1	33	Limbic	-1.45879131	-0.639683874
YoungSample1	34	Limbic	-1.442962784	-0.11546373
YoungSample1	35	Limbic	-1.156227816	-0.405335235
YoungSample1	36	Limbic	-1.226643873	0.038656734
YoungSample1	37	Limbic	-1.413435627	0.325206558
YoungSample1	38	Limbic	-1.110357932	0.09645684
YoungSample1	39	Limbic	-1.230970808	-0.085829576
YoungSample1	40	Limbic	-1.1720077	0.229160408
YoungSample1	41	Limbic	-1.540768814	0.415723414
YoungSample1	42	Limbic	-1.422429407	0.187840208
YoungSample1	43	Limbic	-1.541157316	-0.118478096
YoungSample1	44	Limbic	-1.451211482	-0.254237061
YoungSample1	45	Limbic	-1.430491233	-0.149034868
YoungSample1	46	Limbic	-1.306833401	-0.399661855
YoungSample1	47	Limbic	-1.366925323	-0.003645669
YoungSample1	48	Limbic	-1.298299761	0.037495036
YoungSample1	49	Limbic	-1.367490925	0.125700569
YoungSample1	50	Limbic	-1.123938049	-0.2967486
YoungSample1	51	Limbic	-1.185000216	-0.063816306
YoungSample1	52	Limbic	-1.548766427	-0.327318569
YoungSample1	53	Limbic	-1.285937185	0.339119202
YoungSample1	54	Limbic	-1.224133018	-0.12208422
YoungSample1	55	Limbic	-1.25291777	0.157989848
YoungSample1	56	Limbic	-1.416445606	0.105723158
YoungSample1	57	Limbic	-1.351202099	0.340043768
YoungSample1	58	Limbic	-1.429635031	-0.039671173
YoungSample1	59	Limbic	-1.296226848	-0.364437755
YoungSample1	60	Limbic	-1.31405399	-0.093445589
YoungSample1	61	Limbic	-1.548854385	-0.208294878
YoungSample1	62	Limbic	-1.292322535	-0.113436134
YoungSample1	63	Limbic	-1.727892224	0.291461886
YoungSample1	64	Limbic	-1.430417101	0.426406734
YoungSample1	65	Limbic	-1.16420036	0.790901586
YoungSample1	66	Limbic	-1.177666198	0.141410946
YoungSample1	67	Limbic	-1.315833661	-0.198965711
YoungSample1	68	Limbic	-1.107494923	-0.302575294
YoungSample1	69	Limbic	-1.230102894	0.131986259
YoungSample1	70	Limbic	-1.359962375	-0.172734119
YoungSample1	71	Limbic	-1.362775506	0.207280917
YoungSample1	72	Limbic	-1.412663801	0.239485433
YoungSample1	73	Limbic	-1.239413611	0.309194888
YoungSample1	74	Limbic	-1.475317359	0.579264124
YoungSample1	75	Limbic	-1.265884669	-0.628246867
YoungSample1	76	Limbic	-1.236680432	0.215858067
YoungSample1	77	Limbic	-1.481096667	0.033082609
YoungSample1	78	Limbic	-1.21213899	0.175492335
YoungSample1	79	Limbic	-1.305805022	0.681301969
YoungSample1	80	Limbic	-1.3718291	-0.222803039
YoungSample1	81	Limbic	-1.581137541	-0.048589694
YoungSample1	82	Limbic	-1.171876339	0.312695839
YoungSample1	83	Limbic	-1.410906172	-0.092861966
YoungSample1	84	Limbic	-1.829202757	-0.312195585
YoungSample1	85	Limbic	-1.680771513	0.039057288
YoungSample1	86	Limbic	-1.149006418	-0.029004024
YoungSample1	87	Limbic	-1.24151005	0.238765382
YoungSample1	88	Limbic	-1.271106771	0.45752594
YoungSample1	89	Limbic	-1.183152171	-0.393828927
YoungSample1	90	Limbic	-1.255190463	0.406633203
YoungSample1	91	Limbic	-1.091597272	0.139777086
YoungSample1	92	Limbic	-1.146723961	-0.023511068
YoungSample1	93	Limbic	-1.649572717	0.012270848
YoungSample1	94	Limbic	-1.455117873	-0.483813264
YoungSample1	95	Limbic	-1.706028543	0.362002728
YoungSample1	96	Limbic	-0.950453887	0.31770217
YoungSample1	97	Limbic	-1.315577118	-0.039300611
YoungSample1	98	Limbic	-1.282628901	0.611213939
YoungSample1	99	Limbic	-1.325308327	-0.126866151
YoungSample1	100	Limbic	-1.339530369	-0.286144252
YoungSample1	101	Limbic	-1.481156866	-0.043417121
YoungSample1	102	Limbic	-1.240663686	0.206498929
YoungSample1	103	Limbic	-1.363818069	-0.143396027
YoungSample1	104	Limbic	-1.203005312	0.335933809
YoungSample1	105	Limbic	-1.627565667	0.136805762
YoungSample1	106	Limbic	-1.572658688	-0.001820805
YoungSample1	107	Limbic	-1.248739661	0.511615252
YoungSample1	108	Limbic	-1.021464816	0.232420978
YoungSample1	109	Limbic	-1.276225885	-0.270320672
YoungSample1	110	Limbic	-1.519937267	-0.422587536
YoungSample1	111	Limbic	-1.183047791	0.142858088
YoungSample1	112	Limbic	-1.260670978	0.674218643
YoungSample1	113	Limbic	-1.233373267	0.372610645
YoungSample1	114	Limbic	-1.260245114	-0.1705868
YoungSample1	115	Limbic	-1.037857274	-0.217691887
YoungSample1	116	Limbic	-1.539668794	0.531398565
YoungSample1	117	Limbic	-1.525273327	0.569156054
YoungSample1	118	Limbic	-1.409339098	0.410259884
YoungSample1	119	Limbic	-1.107324423	0.427256714
YoungSample1	120	Limbic	-1.553668125	0.352105247
YoungSample1	121	Limbic	-1.53940436	0.231174455
YoungSample1	122	Limbic	-1.391431642	0.020485871
YoungSample1	123	Limbic	-1.251077746	0.057568035
YoungSample1	124	Limbic	-1.129780536	0.302410944
YoungSample1	125	Limbic	-1.435081549	0.291721973
YoungSample1	126	Limbic	-1.515242485	0.614484747
YoungSample1	127	Limbic	-1.427360624	0.279068074
YoungSample1	128	Limbic	-1.394475053	-0.54253796
YoungSample1	129	Limbic	-1.336804851	0.31663919
YoungSample1	130	Limbic	-1.396985531	-0.416223481
YoungSample1	131	Limbic	-1.326772672	0.345687889
YoungSample1	132	Limbic	-1.38253847	0.014100896
YoungSample1	133	Limbic	-1.323406082	-0.078752474
YoungSample1	134	Limbic	-1.181979647	0.084987341
YoungSample1	135	Limbic	-1.437833804	-0.076301161
YoungSample1	136	Limbic	-1.399603941	0.265565434
YoungSample1	137	Limbic	-1.1260688	0.999534117
YoungSample1	138	Limbic	-1.917117539	0.247742456
YoungSample1	139	Limbic	-1.353363533	0.189124475
YoungSample1	140	Limbic	-1.564341717	-0.10071681
YoungSample1	141	Limbic	-1.458115578	0.50167716
YoungSample1	142	Limbic	-1.495095972	0.330608478
YoungSample1	143	Limbic	-1.034845662	-0.323855102
YoungSample1	144	Limbic	-1.223761903	-0.330971592
YoungSample1	145	Limbic	-1.243859218	0.257089771
YoungSample1	146	Limbic	-1.406072486	-0.043987207
YoungSample1	147	Limbic	-1.683605413	0.540968612
YoungSample1	148	Limbic	-1.551085672	0.378129621
YoungSample1	149	Limbic	-1.131582214	0.283256335
YoungSample1	150	Limbic	-1.622237172	-0.17677036
YoungSample1	1	Control	0.13705107	0.335450372
YoungSample1	2	Control	0.261767817	0.108113979
YoungSample1	3	Control	0.047970988	0.403753915
YoungSample1	4	Control	0.260746427	0.441193499
YoungSample1	5	Control	0.031484095	0.205904363
YoungSample1	6	Control	-0.091187965	-0.025456591
YoungSample1	7	Control	0.015798029	0.302083625
YoungSample1	8	Control	0.235458544	0.540613328
YoungSample1	9	Control	0.322566212	0.263619548
YoungSample1	10	Control	0.225953499	-0.023202257
YoungSample1	11	Control	-0.142464212	0.17568098
YoungSample1	12	Control	0.205537861	0.526873231
YoungSample1	13	Control	0.317833389	0.416405671
YoungSample1	14	Control	0.170447486	0.098940206
YoungSample1	15	Control	-0.038132311	0.696730864
YoungSample1	16	Control	0.082128507	-0.171166963
YoungSample1	17	Control	0.094528959	0.346440356
YoungSample1	18	Control	0.214617891	0.437509827
YoungSample1	19	Control	-0.109457027	0.716325207
YoungSample1	20	Control	0.326735956	0.391573165
YoungSample1	21	Control	0.039094571	-0.312433513
YoungSample1	22	Control	0.036581079	0.314572944
YoungSample1	23	Control	0.032068536	0.200801698
YoungSample1	24	Control	0.191676544	0.383527607
YoungSample1	25	Control	-0.122348702	0.310975569
YoungSample1	26	Control	0.083658573	-0.20727672
YoungSample1	27	Control	-0.064569543	-0.046868087
YoungSample1	28	Control	-0.056561002	0.119773786
YoungSample1	29	Control	-0.258482839	0.141689871
YoungSample1	30	Control	-0.177593354	0.36071753
YoungSample1	31	Control	-0.01073839	0.411134622
YoungSample1	32	Control	0.186118742	0.238106033
YoungSample1	33	Control	0.109352724	0.513853683
YoungSample1	34	Control	-0.148348523	0.189615712
YoungSample1	35	Control	0.023231635	-0.158060556
YoungSample1	36	Control	0.043219401	0.507862708
YoungSample1	37	Control	0.090941408	0.268697374
YoungSample1	38	Control	0.184302079	-0.043764965
YoungSample1	39	Control	0.352837342	0.555584642
YoungSample1	40	Control	0.052133674	-0.326917847
YoungSample1	41	Control	0.303177866	0.245719695
YoungSample1	42	Control	-0.013042222	0.360825633
YoungSample1	43	Control	-0.153844927	0.600036256
YoungSample1	44	Control	0.116062916	0.51647712
YoungSample1	45	Control	0.323990033	-0.150309486
YoungSample1	46	Control	0.237772216	0.316134655
YoungSample1	47	Control	0.035854679	0.240169578
YoungSample1	48	Control	0.337728045	0.330491651
YoungSample1	49	Control	0.234460842	0.339894649
YoungSample1	50	Control	0.004842533	0.204841307
YoungSample1	51	Control	0.078423623	0.19869417
YoungSample1	52	Control	0.041511438	0.100981056
YoungSample1	53	Control	0.117158738	-0.012526632
YoungSample1	54	Control	-0.147954632	-0.12067275
YoungSample1	55	Control	0.454199881	0.288226621
YoungSample1	56	Control	-0.133061511	0.244142703
YoungSample1	57	Control	0.239964799	0.492353741
YoungSample1	58	Control	0.056594696	0.162951084
YoungSample1	59	Control	0.000352958	0.51229679
YoungSample1	60	Control	0.329365313	0.286646892
YoungSample1	61	Control	0.140799215	0.535029635
YoungSample1	62	Control	0.250605516	0.16723249
YoungSample1	63	Control	0.232331744	0.403991972
YoungSample1	64	Control	0.27828521	0.338460655
YoungSample1	65	Control	0.055930404	0.471323407
YoungSample1	66	Control	0.31164969	0.503353529
YoungSample1	67	Control	-0.129486997	0.350215439
YoungSample1	68	Control	0.25123126	0.589593809
YoungSample1	69	Control	0.039679882	0.303818807
YoungSample1	70	Control	0.015583173	0.536054949
YoungSample1	71	Control	0.021251985	0.620344808
YoungSample1	72	Control	0.122566746	0.444160814
YoungSample1	73	Control	0.215487201	0.387796552
YoungSample1	74	Control	0.20758505	0.549274193
YoungSample1	75	Control	-0.173757163	0.003601125
YoungSample1	76	Control	0.077207273	0.197528736
YoungSample1	77	Control	0.033425845	0.509837776
YoungSample1	78	Control	-0.012973844	-0.240843784
YoungSample1	79	Control	-0.018145428	0.240290413
YoungSample1	80	Control	0.37262826	0.683946736
YoungSample1	81	Control	-0.127187471	0.409069697
YoungSample1	82	Control	0.151933477	0.036661306
YoungSample1	83	Control	0.033018448	0.83489531
YoungSample1	84	Control	0.403103911	0.334234513
YoungSample1	85	Control	0.059768172	0.241965219
YoungSample1	86	Control	-0.169042566	-0.031526032
YoungSample1	87	Control	0.330920891	0.550963686
YoungSample1	88	Control	0.240239937	0.178727281
YoungSample1	89	Control	0.271371604	0.156211346
YoungSample1	90	Control	0.107311265	0.392932835
YoungSample1	91	Control	0.235212349	0.653056845
YoungSample1	92	Control	0.07462529	0.340542848
YoungSample1	93	Control	0.176193342	0.120429644
YoungSample1	94	Control	0.14292819	0.07831724
YoungSample1	95	Control	0.126372418	0.545324045
YoungSample1	96	Control	-0.249772026	0.262482493
YoungSample1	97	Control	-0.031178802	0.20305882
YoungSample1	98	Control	0.183900949	0.495470918
YoungSample1	99	Control	0.361145449	0.361582903
YoungSample1	100	Control	-0.154570585	-0.26516474
YoungSample1	101	Control	-0.127792877	0.236740013
YoungSample1	102	Control	0.048166675	-0.177731512
YoungSample1	103	Control	-0.213169268	0.333279904
YoungSample1	104	Control	-0.024593855	0.525604517
YoungSample1	105	Control	0.369579603	0.193344643
YoungSample1	106	Control	-0.021352306	0.694599938
YoungSample1	107	Control	0.107638568	0.284197793
YoungSample1	108	Control	-0.033234774	0.561041907
YoungSample1	109	Control	0.018558703	0.140464794
YoungSample1	110	Control	-0.135970727	-0.089676227
YoungSample1	111	Control	0.101425551	0.486275971
YoungSample1	112	Control	0.131352794	0.325762356
YoungSample1	113	Control	0.082041067	0.286345163
YoungSample1	114	Control	0.1269977	0.513231713
YoungSample1	115	Control	-0.03747608	-0.098463607
YoungSample1	116	Control	0.401624984	0.173468688
YoungSample1	117	Control	0.278835208	0.629340298
YoungSample1	118	Control	0.225585256	0.186851161
YoungSample1	119	Control	-0.098172474	0.260466882
YoungSample1	120	Control	0.086291359	-0.170164566
YoungSample1	121	Control	0.134254172	0.767735234
YoungSample1	122	Control	-0.029847202	0.269600069
YoungSample1	123	Control	0.153154092	0.599305781
YoungSample1	124	Control	-0.059475482	0.263671601
YoungSample1	125	Control	-0.061048143	0.028775828
YoungSample1	126	Control	0.175078352	0.546017743
YoungSample1	127	Control	-0.233317294	0.06801829
YoungSample1	128	Control	-0.03918467	0.280408923
YoungSample1	129	Control	0.028342056	0.330561532
YoungSample1	130	Control	0.243956892	0.03699868
YoungSample1	131	Control	0.179963639	0.799918626
YoungSample1	132	Control	0.013495379	0.477389512
YoungSample1	133	Control	-0.284571277	0.18749465
YoungSample1	134	Control	0.072055748	0.160354011
YoungSample1	135	Control	0.295679906	0.084233303
YoungSample1	136	Control	0.130122163	0.572912204
YoungSample1	137	Control	0.199058213	0.242279238
YoungSample1	138	Control	-0.219700459	-0.051181067
YoungSample1	139	Control	0.356683852	0.38178704
YoungSample1	140	Control	-0.103651661	0.351489197
YoungSample1	141	Control	0.30111628	0.292865586
YoungSample1	142	Control	0.274928823	0.287255617
YoungSample1	143	Control	0.22042409	0.079898575
YoungSample1	144	Control	0.089009227	0.082405225
YoungSample1	145	Control	0.128011012	0.33163456
YoungSample1	146	Control	0.267282044	0.050032474
YoungSample1	147	Control	0.191136058	0.166960496
YoungSample1	148	Control	0.025141199	-0.201184565
YoungSample1	149	Control	0.282547905	0.456496587
YoungSample1	150	Control	-0.107186842	0.454515711
YoungSample1	1	Default	0.056020148	0.159570868
YoungSample1	2	Default	0.090031256	0.356454105
YoungSample1	3	Default	-0.11798736	0.528005052
YoungSample1	4	Default	-0.089072471	0.505848929
YoungSample1	5	Default	0.162138194	-0.026217641
YoungSample1	6	Default	-0.182167291	-0.252954761
YoungSample1	7	Default	-0.142567947	0.36594927
YoungSample1	8	Default	0.185888435	-0.031753894
YoungSample1	9	Default	0.163814336	0.003628588
YoungSample1	10	Default	0.013701468	-0.016601879
YoungSample1	11	Default	-0.243051487	-0.282112405
YoungSample1	12	Default	-0.041630057	0.474038129
YoungSample1	13	Default	0.135239877	0.617073239
YoungSample1	14	Default	-0.005235164	-0.142736134
YoungSample1	15	Default	-0.084950492	0.51790598
YoungSample1	16	Default	-0.087941165	-0.359303185
YoungSample1	17	Default	-0.133474234	0.022187607
YoungSample1	18	Default	-0.044217141	0.53175257
YoungSample1	19	Default	0.08566216	0.085745355
YoungSample1	20	Default	-0.085025477	0.910710475
YoungSample1	21	Default	-0.17228763	0.158785211
YoungSample1	22	Default	0.174166904	0.128080975
YoungSample1	23	Default	0.07350849	0.000614914
YoungSample1	24	Default	-0.102655005	0.374119986
YoungSample1	25	Default	-0.115221349	-0.447953563
YoungSample1	26	Default	-0.035333225	-0.116291559
YoungSample1	27	Default	-0.100462663	-0.092482322
YoungSample1	28	Default	-0.205042809	0.208322723
YoungSample1	29	Default	-0.330033893	-0.128834563
YoungSample1	30	Default	-0.138731391	-0.049031407
YoungSample1	31	Default	-0.218203347	0.062635387
YoungSample1	32	Default	-0.102067458	0.381928785
YoungSample1	33	Default	-0.111666643	-0.23665679
YoungSample1	34	Default	-0.325283877	0.233021536
YoungSample1	35	Default	0.11289484	-0.388215109
YoungSample1	36	Default	-0.149445697	-0.225301937
YoungSample1	37	Default	-0.12727615	0.136059413
YoungSample1	38	Default	-0.22559952	-0.239052384
YoungSample1	39	Default	-0.043938328	0.516899218
YoungSample1	40	Default	-0.092760898	0.019281528
YoungSample1	41	Default	0.019290818	0.503473363
YoungSample1	42	Default	-0.048372702	0.355052711
YoungSample1	43	Default	-0.275508764	0.273137942
YoungSample1	44	Default	-0.088286783	0.035668531
YoungSample1	45	Default	0.021733294	0.097487225
YoungSample1	46	Default	0.280802061	-0.2608202
YoungSample1	47	Default	-0.178085886	0.403712274
YoungSample1	48	Default	-0.151541783	0.550166869
YoungSample1	49	Default	-0.112633859	0.7965143
YoungSample1	50	Default	-0.08836289	-0.353084057
YoungSample1	51	Default	-0.118755916	0.182652449
YoungSample1	52	Default	-0.101892376	-0.013683657
YoungSample1	53	Default	-0.002767093	-0.259480753
YoungSample1	54	Default	-0.334212842	-0.315454545
YoungSample1	55	Default	0.017049528	0.340654765
YoungSample1	56	Default	-0.061889629	0.60292684
YoungSample1	57	Default	0.100782744	0.304373257
YoungSample1	58	Default	-0.154441486	-0.206249086
YoungSample1	59	Default	-0.047042275	-0.062062211
YoungSample1	60	Default	0.121195261	0.109120971
YoungSample1	61	Default	-0.148243085	0.063914895
YoungSample1	62	Default	0.053115066	0.266327267
YoungSample1	63	Default	0.270745467	0.154604035
YoungSample1	64	Default	0.238241499	0.023654989
YoungSample1	65	Default	-0.106280209	0.131435507
YoungSample1	66	Default	0.098619969	0.333525039
YoungSample1	67	Default	-0.27495657	-0.287378682
YoungSample1	68	Default	0.134267965	0.158367164
YoungSample1	69	Default	-0.41891833	-0.331383161
YoungSample1	70	Default	-0.031179456	0.253422655
YoungSample1	71	Default	-0.32685753	0.509810903
YoungSample1	72	Default	-0.087245445	0.119754099
YoungSample1	73	Default	-0.097557699	0.392682125
YoungSample1	74	Default	-0.102196364	0.249488539
YoungSample1	75	Default	-0.175649955	0.036561448
YoungSample1	76	Default	0.066921205	-0.23517812
YoungSample1	77	Default	-0.251711489	0.055880988
YoungSample1	78	Default	-0.237846394	0.075879461
YoungSample1	79	Default	-0.045935942	-0.04194034
YoungSample1	80	Default	-0.00538689	0.428772396
YoungSample1	81	Default	-0.223483088	0.280619834
YoungSample1	82	Default	0.023550924	0.122227886
YoungSample1	83	Default	-0.23419036	0.195263316
YoungSample1	84	Default	0.022542864	-0.315226317
YoungSample1	85	Default	-0.164483834	0.237524254
YoungSample1	86	Default	-0.177421376	-0.201324115
YoungSample1	87	Default	-0.156374334	0.024107261
YoungSample1	88	Default	0.028467741	0.614621208
YoungSample1	89	Default	-0.165144776	0.205605462
YoungSample1	90	Default	-0.064875306	0.001048473
YoungSample1	91	Default	-0.016694334	0.466966635
YoungSample1	92	Default	-0.17686756	-0.029954732
YoungSample1	93	Default	-0.100162572	0.00768768
YoungSample1	94	Default	-0.196214866	0.581729452
YoungSample1	95	Default	-0.059261479	0.433168264
YoungSample1	96	Default	-0.353529292	0.106623541
YoungSample1	97	Default	-0.164465118	0.276167157
YoungSample1	98	Default	-0.088170908	0.025729141
YoungSample1	99	Default	-0.017232471	0.359185034
YoungSample1	100	Default	-0.169831124	-0.199571775
YoungSample1	101	Default	-0.299209952	-0.258847768
YoungSample1	102	Default	-0.325937341	-0.273173334
YoungSample1	103	Default	-0.443133289	0.303373764
YoungSample1	104	Default	-0.201332628	0.535622978
YoungSample1	105	Default	-0.154390564	0.655979503
YoungSample1	106	Default	-0.20344647	0.797095173
YoungSample1	107	Default	0.050954182	0.400544869
YoungSample1	108	Default	-0.361712576	0.0428775
YoungSample1	109	Default	-0.272074977	-0.138580326
YoungSample1	110	Default	-0.217954696	-0.131040902
YoungSample1	111	Default	-0.109357756	0.291186436
YoungSample1	112	Default	-0.216720817	0.14615565
YoungSample1	113	Default	-0.192104226	0.340750382
YoungSample1	114	Default	0.019679688	0.378681407
YoungSample1	115	Default	-0.185428398	-0.116297682
YoungSample1	116	Default	0.183530813	0.253162153
YoungSample1	117	Default	0.231258192	0.345880881
YoungSample1	118	Default	0.140888905	0.186870177
YoungSample1	119	Default	-0.191163601	0.530388229
YoungSample1	120	Default	-0.107694107	0.060026057
YoungSample1	121	Default	-0.178425665	0.308010304
YoungSample1	122	Default	-0.055476178	0.00131108
YoungSample1	123	Default	-0.041137233	0.139014225
YoungSample1	124	Default	-0.226979885	0.251620572
YoungSample1	125	Default	-0.172835757	0.229864413
YoungSample1	126	Default	-0.155372503	0.024650492
YoungSample1	127	Default	-0.330619433	0.037880076
YoungSample1	128	Default	-0.106134469	0.020847949
YoungSample1	129	Default	-0.037490433	0.123084387
YoungSample1	130	Default	-0.116724135	-0.370458417
YoungSample1	131	Default	-0.084009369	0.515203869
YoungSample1	132	Default	-0.31175279	-0.143511453
YoungSample1	133	Default	-0.27656473	-0.140691581
YoungSample1	134	Default	-0.090070792	0.064877648
YoungSample1	135	Default	0.182296231	-0.107888131
YoungSample1	136	Default	-0.0980497	0.164546615
YoungSample1	137	Default	0.109233506	0.247994037
YoungSample1	138	Default	-0.258517761	-0.169911513
YoungSample1	139	Default	0.120974063	-0.139647483
YoungSample1	140	Default	-0.214070295	0.126914721
YoungSample1	141	Default	0.010905344	0.151124798
YoungSample1	142	Default	-0.112946064	0.434381201
YoungSample1	143	Default	0.025048952	-0.062757776
YoungSample1	144	Default	-0.08489049	0.156745053
YoungSample1	145	Default	-0.093922298	-0.04763241
YoungSample1	146	Default	0.011873793	0.044288639
YoungSample1	147	Default	0.099383003	0.158209368
YoungSample1	148	Default	-0.207063744	0.027691323
YoungSample1	149	Default	0.27366018	0.375282454
YoungSample1	150	Default	-0.202754046	-0.261856617
YoungSample2	1	Visual	-0.415639173	0.128445634
YoungSample2	2	Visual	0.04172646	0.427154085
YoungSample2	3	Visual	-0.389753	0.510545805
YoungSample2	4	Visual	0.07253252	0.026715121
YoungSample2	5	Visual	-0.434939775	-0.187277695
YoungSample2	6	Visual	0.708449512	0.301238581
YoungSample2	7	Visual	0.674835398	0.504669332
YoungSample2	8	Visual	0.474667945	-0.573675743
YoungSample2	9	Visual	-0.417609643	-0.738735715
YoungSample2	10	Visual	-0.296495919	-0.513321089
YoungSample2	11	Visual	-0.179311061	0.239310678
YoungSample2	12	Visual	-0.039812307	-0.217978803
YoungSample2	13	Visual	-0.168936519	0.595912736
YoungSample2	14	Visual	1.017885899	-0.393922794
YoungSample2	15	Visual	-0.232307063	-0.511353615
YoungSample2	16	Visual	-0.293935922	0.08445714
YoungSample2	17	Visual	0.251678771	1.108876697
YoungSample2	18	Visual	0.610941307	-0.57549061
YoungSample2	19	Visual	1.137511651	-0.065011152
YoungSample2	20	Visual	-0.005208589	-0.365591363
YoungSample2	21	Visual	0.243351585	0.10522872
YoungSample2	22	Visual	1.352546134	0.300319912
YoungSample2	23	Visual	0.569117732	0.594518341
YoungSample2	24	Visual	0.387730084	0.216241232
YoungSample2	25	Visual	-0.120437023	1.035868433
YoungSample2	26	Visual	0.410931333	0.302935271
YoungSample2	27	Visual	-0.00094097	-0.036079318
YoungSample2	28	Visual	-0.041729498	-0.072761007
YoungSample2	29	Visual	0.955992161	-0.186833916
YoungSample2	30	Visual	-0.406484976	0.312273456
YoungSample2	31	Visual	-0.509154968	0.075565893
YoungSample2	32	Visual	-0.23919921	-0.683075781
YoungSample2	33	Visual	0.444564116	0.052396654
YoungSample2	34	Visual	0.909307182	0.17985592
YoungSample2	35	Visual	0.049312137	0.118424604
YoungSample2	36	Visual	-0.46859933	0.739124804
YoungSample2	37	Visual	0.999210688	0.416690821
YoungSample2	38	Visual	-0.00078574	0.226414006
YoungSample2	39	Visual	-0.090160396	0.979060108
YoungSample2	40	Visual	0.631551029	0.070454358
YoungSample2	41	Visual	0.324101852	-0.191610021
YoungSample2	42	Visual	-0.486393564	-0.419463348
YoungSample2	43	Visual	0.289357566	-0.135830299
YoungSample2	44	Visual	0.503608592	0.264089341
YoungSample2	45	Visual	0.525847781	0.087332478
YoungSample2	46	Visual	0.419304891	-0.303302069
YoungSample2	47	Visual	0.168696241	-0.492964885
YoungSample2	48	Visual	0.019864655	-0.120802724
YoungSample2	49	Visual	0.281337324	0.161638764
YoungSample2	50	Visual	0.66275471	-0.40481757
YoungSample2	51	Visual	0.707225296	0.188127549
YoungSample2	52	Visual	0.021538077	0.741014401
YoungSample2	53	Visual	-0.061507686	0.280471338
YoungSample2	54	Visual	0.633321813	-0.053945843
YoungSample2	55	Visual	-0.158036938	0.465897365
YoungSample2	56	Visual	0.045978948	-0.190661859
YoungSample2	57	Visual	-0.103741388	0.842076515
YoungSample2	58	Visual	-0.615644093	0.122146041
YoungSample2	59	Visual	0.680136132	-0.100743094
YoungSample2	60	Visual	-0.180579688	0.64004075
YoungSample2	61	Visual	0.481491191	-0.04207629
YoungSample2	62	Visual	0.736765094	0.294920978
YoungSample2	63	Visual	0.408034866	0.11202564
YoungSample2	64	Visual	-0.123781559	0.508255188
YoungSample2	65	Visual	-0.810985571	0.218146451
YoungSample2	66	Visual	-0.446023346	1.183271186
YoungSample2	67	Visual	0.387402553	-0.100586711
YoungSample2	68	Visual	0.379862662	0.619874431
YoungSample2	69	Visual	0.652560428	0.415479624
YoungSample2	70	Visual	0.905551445	0.148783273
YoungSample2	71	Visual	0.620380523	-0.807594694
YoungSample2	72	Visual	1.154868765	1.214885543
YoungSample2	73	Visual	0.953728971	0.772398228
YoungSample2	74	Visual	0.094327747	-0.053182212
YoungSample2	75	Visual	0.721034583	-0.560308661
YoungSample2	76	Visual	-0.450998662	-0.141083458
YoungSample2	77	Visual	-0.22045449	-0.39827394
YoungSample2	78	Visual	-0.485084056	-0.032304189
YoungSample2	79	Visual	0.830512155	0.170576162
YoungSample2	80	Visual	0.28094703	0.473585035
YoungSample2	81	Visual	0.374551048	-0.40618348
YoungSample2	82	Visual	0.211987592	0.810833146
YoungSample2	83	Visual	0.339445771	0.266848612
YoungSample2	84	Visual	-0.109116596	0.149409977
YoungSample2	85	Visual	1.068167699	-0.163026636
YoungSample2	86	Visual	0.113836662	-0.56406504
YoungSample2	87	Visual	0.696970097	0.468179649
YoungSample2	88	Visual	0.327790358	0.275472064
YoungSample2	89	Visual	-0.228778373	0.326649939
YoungSample2	90	Visual	-0.589331013	0.332817124
YoungSample2	91	Visual	-0.29458835	-0.693784491
YoungSample2	92	Visual	0.270576112	0.312080032
YoungSample2	93	Visual	0.326686561	-0.08143845
YoungSample2	94	Visual	0.338935199	-0.506963261
YoungSample2	95	Visual	-0.117909117	-0.02483485
YoungSample2	96	Visual	0.274905737	-0.041764598
YoungSample2	97	Visual	-0.004975201	1.135019036
YoungSample2	98	Visual	0.33452901	0.34630035
YoungSample2	99	Visual	0.184077455	-0.395722922
YoungSample2	100	Visual	0.733476269	0.435866588
YoungSample2	101	Visual	0.08790968	0.661579242
YoungSample2	102	Visual	0.434166921	-0.59751032
YoungSample2	103	Visual	0.591601495	-0.272589014
YoungSample2	104	Visual	-0.540123264	-0.402845001
YoungSample2	105	Visual	-0.624882405	0.136148937
YoungSample2	106	Visual	0.9295848	0.505463477
YoungSample2	107	Visual	0.194393341	0.015368055
YoungSample2	108	Visual	0.256094849	-0.068312346
YoungSample2	109	Visual	0.791888395	-0.149442507
YoungSample2	110	Visual	-0.427723157	-0.405566596
YoungSample2	111	Visual	-0.103671389	0.012016398
YoungSample2	112	Visual	0.198428323	0.503569382
YoungSample2	1	SomMot	0.596957548	-0.337834493
YoungSample2	2	SomMot	0.128746243	-0.812467347
YoungSample2	3	SomMot	0.545515309	0.436575257
YoungSample2	4	SomMot	-0.359549438	-0.395849657
YoungSample2	5	SomMot	-0.570056439	-0.100815649
YoungSample2	6	SomMot	0.217871286	-0.047852668
YoungSample2	7	SomMot	0.701795488	0.106477499
YoungSample2	8	SomMot	0.460294743	-0.785279052
YoungSample2	9	SomMot	-0.229265856	-0.69983435
YoungSample2	10	SomMot	0.104384958	-0.132654818
YoungSample2	11	SomMot	0.200048828	-0.310668464
YoungSample2	12	SomMot	-0.209044002	-0.577685899
YoungSample2	13	SomMot	-0.23263015	-0.653847855
YoungSample2	14	SomMot	0.509488031	-0.627831388
YoungSample2	15	SomMot	-0.202276723	-0.228570892
YoungSample2	16	SomMot	-0.144616186	-0.431703198
YoungSample2	17	SomMot	-0.00476067	-0.258318627
YoungSample2	18	SomMot	-0.187828944	-0.385663676
YoungSample2	19	SomMot	0.351766638	-0.578570249
YoungSample2	20	SomMot	0.293702384	-0.247525507
YoungSample2	21	SomMot	0.576010349	-0.100955284
YoungSample2	22	SomMot	-0.250295381	-0.33651806
YoungSample2	23	SomMot	1.024257133	-0.455048034
YoungSample2	24	SomMot	0.091550783	-0.199942135
YoungSample2	25	SomMot	-0.190542031	-0.299180483
YoungSample2	26	SomMot	0.372393884	-0.332183748
YoungSample2	27	SomMot	-0.226541827	0.313328632
YoungSample2	28	SomMot	0.351432385	-0.538027783
YoungSample2	29	SomMot	-0.033218405	-0.487581866
YoungSample2	30	SomMot	-0.307131532	-0.575233751
YoungSample2	31	SomMot	0.772663434	-0.016592223
YoungSample2	32	SomMot	-0.202231783	-0.47365923
YoungSample2	33	SomMot	-0.631650566	-0.747986074
YoungSample2	34	SomMot	0.549909683	-0.718954694
YoungSample2	35	SomMot	0.804602404	-0.502624885
YoungSample2	36	SomMot	-0.269251315	-0.287482677
YoungSample2	37	SomMot	0.110136588	-0.838068406
YoungSample2	38	SomMot	0.28842167	-0.285462063
YoungSample2	39	SomMot	0.654806962	0.334791537
YoungSample2	40	SomMot	0.506346811	0.082390984
YoungSample2	41	SomMot	-0.555041532	-0.465665846
YoungSample2	42	SomMot	0.505559478	-0.752308333
YoungSample2	43	SomMot	0.143961228	-0.611194503
YoungSample2	44	SomMot	0.789760747	-0.357018268
YoungSample2	45	SomMot	0.45649821	0.649800212
YoungSample2	46	SomMot	-0.33516557	-0.394657789
YoungSample2	47	SomMot	0.083069309	-0.110749032
YoungSample2	48	SomMot	-0.006508177	-0.526920192
YoungSample2	49	SomMot	0.389377705	-0.591823035
YoungSample2	50	SomMot	0.435938498	-0.378706682
YoungSample2	51	SomMot	-0.383945675	-0.414735952
YoungSample2	52	SomMot	0.275878316	-0.136493728
YoungSample2	53	SomMot	0.382275208	-0.549559454
YoungSample2	54	SomMot	0.208311055	-0.098168449
YoungSample2	55	SomMot	0.468529241	-0.341871764
YoungSample2	56	SomMot	0.624798859	-0.17006416
YoungSample2	57	SomMot	-0.011547948	-0.166002632
YoungSample2	58	SomMot	0.193765259	-0.571508808
YoungSample2	59	SomMot	-0.009665952	-0.873960058
YoungSample2	60	SomMot	0.608681668	-0.706933405
YoungSample2	61	SomMot	0.786408777	-0.306929356
YoungSample2	62	SomMot	-0.131158032	-0.517966696
YoungSample2	63	SomMot	0.751784701	-0.565669385
YoungSample2	64	SomMot	-0.286118258	-0.356255891
YoungSample2	65	SomMot	0.068436708	0.080477608
YoungSample2	66	SomMot	0.669261409	-0.638091007
YoungSample2	67	SomMot	0.980757228	-0.32470637
YoungSample2	68	SomMot	0.707156015	-0.296175845
YoungSample2	69	SomMot	-0.068299585	-0.931714489
YoungSample2	70	SomMot	0.533690853	-0.45261073
YoungSample2	71	SomMot	-0.03046468	0.004314594
YoungSample2	72	SomMot	0.183536445	-0.519956445
YoungSample2	73	SomMot	0.223381392	-0.293805516
YoungSample2	74	SomMot	0.098842409	-0.476425049
YoungSample2	75	SomMot	0.756147033	-0.013551779
YoungSample2	76	SomMot	0.024714097	-0.52127402
YoungSample2	77	SomMot	-0.182376307	-0.156846289
YoungSample2	78	SomMot	-0.087787913	0.017010576
YoungSample2	79	SomMot	0.414304442	-0.533631927
YoungSample2	80	SomMot	0.786579588	0.227820087
YoungSample2	81	SomMot	0.41598241	0.054347582
YoungSample2	82	SomMot	-0.275050034	-0.866363442
YoungSample2	83	SomMot	-0.286276354	-0.70688644
YoungSample2	84	SomMot	0.416866068	-0.631583062
YoungSample2	85	SomMot	0.072660189	-0.652039129
YoungSample2	86	SomMot	-0.250004754	-0.392976232
YoungSample2	87	SomMot	0.53987349	-0.366483569
YoungSample2	88	SomMot	0.515876757	-0.063507461
YoungSample2	89	SomMot	0.672382569	-0.195464635
YoungSample2	90	SomMot	0.056613249	-1.007307733
YoungSample2	91	SomMot	0.813009507	-0.5836873
YoungSample2	92	SomMot	-0.066542717	-0.041991162
YoungSample2	93	SomMot	0.881548206	0.481513506
YoungSample2	94	SomMot	0.89269182	-0.702911987
YoungSample2	95	SomMot	-0.165850957	-0.362460176
YoungSample2	96	SomMot	0.806468852	-0.637049478
YoungSample2	97	SomMot	0.303720929	-0.021163492
YoungSample2	98	SomMot	0.827112948	-0.645870487
YoungSample2	99	SomMot	0.787863377	-0.718859472
YoungSample2	100	SomMot	0.447227781	-0.241089547
YoungSample2	101	SomMot	0.419574577	-0.702614259
YoungSample2	102	SomMot	0.16312538	-0.504528299
YoungSample2	103	SomMot	0.014336098	-0.081277372
YoungSample2	104	SomMot	-0.539091101	-0.160091454
YoungSample2	105	SomMot	-0.374844623	-0.225118391
YoungSample2	106	SomMot	-0.239125271	-0.112133972
YoungSample2	107	SomMot	0.216575642	-0.345725295
YoungSample2	108	SomMot	0.037421753	-0.365268522
YoungSample2	109	SomMot	-0.031175864	-0.575661422
YoungSample2	110	SomMot	-0.545019777	-0.391144113
YoungSample2	111	SomMot	0.173755229	-0.499942276
YoungSample2	112	SomMot	0.810706609	-0.318780598
YoungSample2	1	DorsAttn	0.223919217	0.126114758
YoungSample2	2	DorsAttn	-0.032551006	0.635325891
YoungSample2	3	DorsAttn	0.51253665	-0.139548075
YoungSample2	4	DorsAttn	0.104555814	-0.507343095
YoungSample2	5	DorsAttn	0.120176764	-0.309534489
YoungSample2	6	DorsAttn	0.329198651	-0.626749479
YoungSample2	7	DorsAttn	-0.065808809	-0.429463161
YoungSample2	8	DorsAttn	0.699421187	-0.043688414
YoungSample2	9	DorsAttn	0.076470596	0.115776823
YoungSample2	10	DorsAttn	0.588124001	0.061741757
YoungSample2	11	DorsAttn	0.269570395	-0.221946705
YoungSample2	12	DorsAttn	0.288551851	-0.649139302
YoungSample2	13	DorsAttn	0.466873173	-0.408657806
YoungSample2	14	DorsAttn	0.443979605	-0.684487708
YoungSample2	15	DorsAttn	0.459508128	0.096046282
YoungSample2	16	DorsAttn	0.501003747	-0.456569883
YoungSample2	17	DorsAttn	0.52639275	-0.711564813
YoungSample2	18	DorsAttn	0.210026998	0.166774806
YoungSample2	19	DorsAttn	0.603668853	0.191880587
YoungSample2	20	DorsAttn	0.655582209	0.079075782
YoungSample2	21	DorsAttn	0.503888706	-0.048079256
YoungSample2	22	DorsAttn	0.594564371	0.653107823
YoungSample2	23	DorsAttn	0.053761149	-0.581752601
YoungSample2	24	DorsAttn	0.368064303	-0.345915254
YoungSample2	25	DorsAttn	0.091120374	0.061520582
YoungSample2	26	DorsAttn	0.781376671	-0.226529042
YoungSample2	27	DorsAttn	-0.009613053	-0.135159615
YoungSample2	28	DorsAttn	0.052976893	-0.545473536
YoungSample2	29	DorsAttn	0.133801596	-0.201315858
YoungSample2	30	DorsAttn	0.009361869	-0.587508373
YoungSample2	31	DorsAttn	0.319442266	0.066533192
YoungSample2	32	DorsAttn	0.714539345	0.045403712
YoungSample2	33	DorsAttn	0.430072617	-0.287122778
YoungSample2	34	DorsAttn	0.62699781	-0.584595059
YoungSample2	35	DorsAttn	0.125685487	-0.476957164
YoungSample2	36	DorsAttn	-0.456495664	-0.189135222
YoungSample2	37	DorsAttn	0.171140552	-0.429627519
YoungSample2	38	DorsAttn	0.019114774	-0.21336934
YoungSample2	39	DorsAttn	-0.117079864	0.036987216
YoungSample2	40	DorsAttn	0.294392087	-0.20724305
YoungSample2	41	DorsAttn	0.554311767	0.103294369
YoungSample2	42	DorsAttn	0.091415723	-0.113879627
YoungSample2	43	DorsAttn	0.339170646	-0.066073979
YoungSample2	44	DorsAttn	0.10558126	-0.071131376
YoungSample2	45	DorsAttn	0.28581525	0.011165984
YoungSample2	46	DorsAttn	0.044305186	-0.449825794
YoungSample2	47	DorsAttn	0.189864314	0.415804974
YoungSample2	48	DorsAttn	-0.187348989	-0.041902163
YoungSample2	49	DorsAttn	0.144181326	-0.445997517
YoungSample2	50	DorsAttn	0.290782244	-0.575613262
YoungSample2	51	DorsAttn	0.276240133	0.167764362
YoungSample2	52	DorsAttn	0.225788803	-0.369207714
YoungSample2	53	DorsAttn	0.312016037	0.113858285
YoungSample2	54	DorsAttn	0.5343188	-0.099276685
YoungSample2	55	DorsAttn	0.00783552	-0.248173429
YoungSample2	56	DorsAttn	0.255940266	-0.491929468
YoungSample2	57	DorsAttn	0.182117206	-0.308135565
YoungSample2	58	DorsAttn	0.26807453	-0.377480904
YoungSample2	59	DorsAttn	0.357241629	-0.665422583
YoungSample2	60	DorsAttn	0.302524112	-0.101098743
YoungSample2	61	DorsAttn	0.33560464	-0.28099784
YoungSample2	62	DorsAttn	0.217634148	-0.324800202
YoungSample2	63	DorsAttn	0.081234098	-0.19518529
YoungSample2	64	DorsAttn	0.16857965	0.242117784
YoungSample2	65	DorsAttn	0.259316159	-0.122018355
YoungSample2	66	DorsAttn	0.000215291	-0.760175237
YoungSample2	67	DorsAttn	0.15797789	-0.282704501
YoungSample2	68	DorsAttn	0.312065049	0.215857878
YoungSample2	69	DorsAttn	0.425368807	-0.223590097
YoungSample2	70	DorsAttn	0.271722712	-0.004328256
YoungSample2	71	DorsAttn	0.144323585	0.461726024
YoungSample2	72	DorsAttn	0.364809383	-0.22359801
YoungSample2	73	DorsAttn	0.496036714	-0.344859582
YoungSample2	74	DorsAttn	0.468256194	-0.028161647
YoungSample2	75	DorsAttn	-0.000856797	0.204578413
YoungSample2	76	DorsAttn	0.363042333	-0.897286545
YoungSample2	77	DorsAttn	0.423053839	-0.539996087
YoungSample2	78	DorsAttn	0.168706614	-0.537314223
YoungSample2	79	DorsAttn	0.353251902	-0.048722095
YoungSample2	80	DorsAttn	0.451726714	0.574402929
YoungSample2	81	DorsAttn	0.225219596	-0.457437569
YoungSample2	82	DorsAttn	0.864641447	-0.34378028
YoungSample2	83	DorsAttn	0.367999856	0.233587152
YoungSample2	84	DorsAttn	-0.243645117	-0.513751035
YoungSample2	85	DorsAttn	0.162918352	-0.189368631
YoungSample2	86	DorsAttn	-0.081692828	-0.230931016
YoungSample2	87	DorsAttn	0.362672547	-0.5227501
YoungSample2	88	DorsAttn	0.322281742	0.225425717
YoungSample2	89	DorsAttn	0.194663698	-0.62377666
YoungSample2	90	DorsAttn	0.662397543	-0.36176643
YoungSample2	91	DorsAttn	0.350150035	-0.518229319
YoungSample2	92	DorsAttn	0.177889465	0.193115906
YoungSample2	93	DorsAttn	0.064782053	0.388338056
YoungSample2	94	DorsAttn	0.112911207	-0.25471441
YoungSample2	95	DorsAttn	0.335571152	0.234939293
YoungSample2	96	DorsAttn	-0.060905129	-0.422351057
YoungSample2	97	DorsAttn	0.113156802	-0.261031827
YoungSample2	98	DorsAttn	0.21041097	-0.335542364
YoungSample2	99	DorsAttn	0.321614983	-0.347511917
YoungSample2	100	DorsAttn	0.089608756	-0.463848798
YoungSample2	101	DorsAttn	0.727257902	-0.116060899
YoungSample2	102	DorsAttn	0.062962058	-0.522198047
YoungSample2	103	DorsAttn	0.512679653	-0.2188687
YoungSample2	104	DorsAttn	0.071682244	-0.162734941
YoungSample2	105	DorsAttn	0.363812005	-0.164793859
YoungSample2	106	DorsAttn	0.816129709	-0.553753215
YoungSample2	107	DorsAttn	0.040879026	-0.133995913
YoungSample2	108	DorsAttn	0.236813978	-0.106407161
YoungSample2	109	DorsAttn	0.56999322	0.127842618
YoungSample2	110	DorsAttn	-0.032706771	-0.584846067
YoungSample2	111	DorsAttn	-0.054820855	-0.445807451
YoungSample2	112	DorsAttn	0.051313706	0.215876154
YoungSample2	1	SalVentAttn	-0.045442026	0.044219617
YoungSample2	2	SalVentAttn	0.05351057	-0.097652062
YoungSample2	3	SalVentAttn	-0.205684486	-0.025300308
YoungSample2	4	SalVentAttn	0.30885156	0.182495599
YoungSample2	5	SalVentAttn	-0.159369391	-0.59393202
YoungSample2	6	SalVentAttn	-0.23285972	-0.503105274
YoungSample2	7	SalVentAttn	-0.161646127	0.146621734
YoungSample2	8	SalVentAttn	-0.097679669	0.442338853
YoungSample2	9	SalVentAttn	0.15171277	0.143357098
YoungSample2	10	SalVentAttn	-0.010555065	-0.042495903
YoungSample2	11	SalVentAttn	-0.099208007	-0.291418066
YoungSample2	12	SalVentAttn	0.160632663	0.344726498
YoungSample2	13	SalVentAttn	-0.221343177	-0.058846255
YoungSample2	14	SalVentAttn	-0.369698665	0.293086987
YoungSample2	15	SalVentAttn	0.049889326	0.080188812
YoungSample2	16	SalVentAttn	-0.173954168	-0.21330815
YoungSample2	17	SalVentAttn	-0.479155212	0.259766021
YoungSample2	18	SalVentAttn	-0.062561046	0.580154636
YoungSample2	19	SalVentAttn	-0.515629649	-0.005657007
YoungSample2	20	SalVentAttn	-0.410150572	0.532445515
YoungSample2	21	SalVentAttn	-0.208886157	0.072160306
YoungSample2	22	SalVentAttn	-0.468416908	-0.418541947
YoungSample2	23	SalVentAttn	-0.205615757	0.177773292
YoungSample2	24	SalVentAttn	-0.131329957	0.007381536
YoungSample2	25	SalVentAttn	-0.056845405	-0.603239243
YoungSample2	26	SalVentAttn	-0.458375003	-0.291389667
YoungSample2	27	SalVentAttn	-0.025111348	-0.104724355
YoungSample2	28	SalVentAttn	0.229085442	0.047612968
YoungSample2	29	SalVentAttn	-0.324340718	0.326930606
YoungSample2	30	SalVentAttn	-0.000619798	0.235068702
YoungSample2	31	SalVentAttn	-0.063183342	0.395359736
YoungSample2	32	SalVentAttn	-0.116515553	-0.438175487
YoungSample2	33	SalVentAttn	-0.329545238	0.230696845
YoungSample2	34	SalVentAttn	-0.474332296	0.44584745
YoungSample2	35	SalVentAttn	-0.143832199	-0.185181722
YoungSample2	36	SalVentAttn	0.001674221	0.189517841
YoungSample2	37	SalVentAttn	-0.218908634	-0.393014027
YoungSample2	38	SalVentAttn	-0.031534403	0.01771771
YoungSample2	39	SalVentAttn	-0.176300072	-0.367485627
YoungSample2	40	SalVentAttn	-0.406707316	0.115483287
YoungSample2	41	SalVentAttn	-0.254143844	-0.110902534
YoungSample2	42	SalVentAttn	-0.157799297	0.012079947
YoungSample2	43	SalVentAttn	-0.031456991	-0.654214875
YoungSample2	44	SalVentAttn	-0.314360913	0.159961351
YoungSample2	45	SalVentAttn	-0.2926201	0.417689015
YoungSample2	46	SalVentAttn	-0.390275045	0.574660458
YoungSample2	47	SalVentAttn	-0.234427673	-0.014864141
YoungSample2	48	SalVentAttn	0.328817587	0.056616679
YoungSample2	49	SalVentAttn	0.157392068	-0.159639713
YoungSample2	50	SalVentAttn	-0.391628465	-0.196714076
YoungSample2	51	SalVentAttn	-0.396912271	-0.347514916
YoungSample2	52	SalVentAttn	0.076769788	-0.834696168
YoungSample2	53	SalVentAttn	-0.174899109	-0.187683815
YoungSample2	54	SalVentAttn	-0.350646422	-0.44072566
YoungSample2	55	SalVentAttn	0.136200687	-0.362141819
YoungSample2	56	SalVentAttn	-0.220852832	0.441889419
YoungSample2	57	SalVentAttn	0.05741243	0.095299719
YoungSample2	58	SalVentAttn	-0.020517414	0.751751945
YoungSample2	59	SalVentAttn	-0.031216269	-0.064201101
YoungSample2	60	SalVentAttn	-0.043589848	-0.538795892
YoungSample2	61	SalVentAttn	-0.230242772	-0.208578498
YoungSample2	62	SalVentAttn	-0.100659434	-0.108763536
YoungSample2	63	SalVentAttn	-0.318792779	0.030244935
YoungSample2	64	SalVentAttn	0.139719144	0.226106679
YoungSample2	65	SalVentAttn	0.122075344	0.053703828
YoungSample2	66	SalVentAttn	0.058943167	0.102332741
YoungSample2	67	SalVentAttn	-0.266079084	-0.156845881
YoungSample2	68	SalVentAttn	-0.101587499	-0.591986322
YoungSample2	69	SalVentAttn	-0.249205047	-0.040655392
YoungSample2	70	SalVentAttn	-0.274563259	-0.338600438
YoungSample2	71	SalVentAttn	-0.383654278	-0.084843197
YoungSample2	72	SalVentAttn	-0.4422891	-0.651985559
YoungSample2	73	SalVentAttn	-0.433241037	-0.550941643
YoungSample2	74	SalVentAttn	-0.034269792	-0.32070191
YoungSample2	75	SalVentAttn	-0.413356834	0.125015093
YoungSample2	76	SalVentAttn	-0.052616202	-0.311463181
YoungSample2	77	SalVentAttn	0.150589442	-0.108219576
YoungSample2	78	SalVentAttn	0.17985185	0.477456825
YoungSample2	79	SalVentAttn	-0.284184985	0.253950475
YoungSample2	80	SalVentAttn	-0.309525274	0.285181361
YoungSample2	81	SalVentAttn	-0.114532114	0.294450043
YoungSample2	82	SalVentAttn	-0.231693807	0.200442142
YoungSample2	83	SalVentAttn	-0.170097988	-0.679935171
YoungSample2	84	SalVentAttn	0.277087446	-0.024969768
YoungSample2	85	SalVentAttn	-0.204195251	0.26460371
YoungSample2	86	SalVentAttn	-0.047510164	0.161972665
YoungSample2	87	SalVentAttn	-0.153788837	0.12654704
YoungSample2	88	SalVentAttn	-0.359732786	-0.371855621
YoungSample2	89	SalVentAttn	-0.276069069	-0.149204104
YoungSample2	90	SalVentAttn	0.082887483	0.164787641
YoungSample2	91	SalVentAttn	0.256996769	0.368971907
YoungSample2	92	SalVentAttn	-0.290070905	-0.300405005
YoungSample2	93	SalVentAttn	-0.200026806	0.225270768
YoungSample2	94	SalVentAttn	-0.237140747	-0.017187394
YoungSample2	95	SalVentAttn	0.029810513	-0.386979709
YoungSample2	96	SalVentAttn	-0.252924303	-0.138363053
YoungSample2	97	SalVentAttn	0.015930102	-0.182794703
YoungSample2	98	SalVentAttn	-0.267117558	-0.236847118
YoungSample2	99	SalVentAttn	-0.208376622	0.015634908
YoungSample2	100	SalVentAttn	-0.306499038	0.468629331
YoungSample2	101	SalVentAttn	-0.171048557	-0.026051771
YoungSample2	102	SalVentAttn	0.037512795	0.45877299
YoungSample2	103	SalVentAttn	-0.03522181	0.460146796
YoungSample2	104	SalVentAttn	0.131412016	-0.236449935
YoungSample2	105	SalVentAttn	0.134524068	0.188588317
YoungSample2	106	SalVentAttn	-0.449489777	-0.464771971
YoungSample2	107	SalVentAttn	-0.366643153	0.003683805
YoungSample2	108	SalVentAttn	-0.161892134	-0.193780923
YoungSample2	109	SalVentAttn	-0.185365985	0.618912502
YoungSample2	110	SalVentAttn	-0.015908335	0.537429671
YoungSample2	111	SalVentAttn	0.13812573	-0.371709813
YoungSample2	112	SalVentAttn	-0.104366925	-0.26470744
YoungSample2	1	Limbic	-1.368031567	-0.478254024
YoungSample2	2	Limbic	-1.478890355	0.062422703
YoungSample2	3	Limbic	-1.3135281	-0.276619171
YoungSample2	4	Limbic	-1.393638461	0.683288673
YoungSample2	5	Limbic	-1.103613509	-0.119176991
YoungSample2	6	Limbic	-1.544868121	0.456585336
YoungSample2	7	Limbic	-1.295940746	-0.14571264
YoungSample2	8	Limbic	-1.525987111	-0.546406634
YoungSample2	9	Limbic	-1.143929624	0.130473711
YoungSample2	10	Limbic	-1.735462968	0.082176017
YoungSample2	11	Limbic	-1.45573532	0.345516749
YoungSample2	12	Limbic	-1.707934029	0.377820118
YoungSample2	13	Limbic	-1.440074511	0.332260464
YoungSample2	14	Limbic	-1.451099899	0.532246249
YoungSample2	15	Limbic	-1.297847154	0.013284999
YoungSample2	16	Limbic	-1.55137228	0.79877898
YoungSample2	17	Limbic	-1.642293254	-0.31159414
YoungSample2	18	Limbic	-1.740823025	-0.312561783
YoungSample2	19	Limbic	-1.572020983	0.215440684
YoungSample2	20	Limbic	-1.342091305	0.395244813
YoungSample2	21	Limbic	-1.650830405	0.50398622
YoungSample2	22	Limbic	-1.468902876	-0.631223461
YoungSample2	23	Limbic	-1.526792824	0.145286955
YoungSample2	24	Limbic	-1.62336173	-0.11687446
YoungSample2	25	Limbic	-1.29181033	0.410414054
YoungSample2	26	Limbic	-1.527086538	-0.302057699
YoungSample2	27	Limbic	-1.180681644	-0.324875459
YoungSample2	28	Limbic	-1.736663936	0.863347238
YoungSample2	29	Limbic	-1.479396801	0.404363917
YoungSample2	30	Limbic	-1.127943398	0.040977066
YoungSample2	31	Limbic	-1.327144324	-0.075110787
YoungSample2	32	Limbic	-1.534656437	-0.087453643
YoungSample2	33	Limbic	-1.452324061	1.012593964
YoungSample2	34	Limbic	-1.670994566	0.353129647
YoungSample2	35	Limbic	-1.4792647	0.293696593
YoungSample2	36	Limbic	-1.288895678	0.192833923
YoungSample2	37	Limbic	-1.49330584	0.102350336
YoungSample2	38	Limbic	-1.629765317	-0.047706164
YoungSample2	39	Limbic	-1.307756721	-0.625481931
YoungSample2	40	Limbic	-1.548488056	0.30162682
YoungSample2	41	Limbic	-1.359584191	0.137677164
YoungSample2	42	Limbic	-1.504689435	0.381394011
YoungSample2	43	Limbic	-1.622652272	0.646323911
YoungSample2	44	Limbic	-1.344116182	-0.43959373
YoungSample2	45	Limbic	-1.423426513	-0.114246319
YoungSample2	46	Limbic	-1.66580987	-0.177959986
YoungSample2	47	Limbic	-1.547310565	-0.293300413
YoungSample2	48	Limbic	-1.486985835	-0.514634095
YoungSample2	49	Limbic	-1.43996898	0.405203074
YoungSample2	50	Limbic	-1.564563385	-0.328402851
YoungSample2	51	Limbic	-1.1683036	0.193018086
YoungSample2	52	Limbic	-1.544710981	0.211692871
YoungSample2	53	Limbic	-1.4287887	0.528927514
YoungSample2	54	Limbic	-1.610202833	-0.043019416
YoungSample2	55	Limbic	-1.55031121	-0.031184417
YoungSample2	56	Limbic	-1.564425591	-0.148347724
YoungSample2	57	Limbic	-1.470742738	-0.517305656
YoungSample2	58	Limbic	-1.270010158	-0.044961989
YoungSample2	59	Limbic	-1.750063566	0.152045909
YoungSample2	60	Limbic	-1.575252315	-0.446517711
YoungSample2	61	Limbic	-1.444609609	-0.118644152
YoungSample2	62	Limbic	-1.634377907	0.814746274
YoungSample2	63	Limbic	-1.497742341	-0.231429285
YoungSample2	64	Limbic	-1.447819195	-1.279975527
YoungSample2	65	Limbic	-1.306391293	0.919920854
YoungSample2	66	Limbic	-1.249894622	-0.383402825
YoungSample2	67	Limbic	-1.296614325	0.606935608
YoungSample2	68	Limbic	-1.489111193	0.00559855
YoungSample2	69	Limbic	-1.609075165	0.257642189
YoungSample2	70	Limbic	-1.406011744	-0.447752129
YoungSample2	71	Limbic	-1.557792133	-0.469180884
YoungSample2	72	Limbic	-1.408836749	-0.58262591
YoungSample2	73	Limbic	-1.409626245	-0.15198709
YoungSample2	74	Limbic	-1.475567857	0.723229942
YoungSample2	75	Limbic	-1.722162686	0.041233627
YoungSample2	76	Limbic	-1.242974919	-0.017512411
YoungSample2	77	Limbic	-1.440719149	0.551910837
YoungSample2	78	Limbic	-1.370203064	0.176126819
YoungSample2	79	Limbic	-1.786939783	0.533634574
YoungSample2	80	Limbic	-1.453540084	0.006584005
YoungSample2	81	Limbic	-1.601887128	-0.050733317
YoungSample2	82	Limbic	-1.653935687	-0.418439525
YoungSample2	83	Limbic	-1.432287758	0.284366796
YoungSample2	84	Limbic	-1.283480681	-0.183591661
YoungSample2	85	Limbic	-1.610770126	0.120922848
YoungSample2	86	Limbic	-1.393309025	0.420303032
YoungSample2	87	Limbic	-1.54345425	0.105658823
YoungSample2	88	Limbic	-1.574862099	-0.49587507
YoungSample2	89	Limbic	-1.482243092	-0.715021886
YoungSample2	90	Limbic	-1.276814163	0.282739832
YoungSample2	91	Limbic	-1.413507841	0.661146093
YoungSample2	92	Limbic	-1.485704341	0.283228331
YoungSample2	93	Limbic	-1.588440002	-0.456108459
YoungSample2	94	Limbic	-1.856531771	1.259343624
YoungSample2	95	Limbic	-1.520000121	-0.274119842
YoungSample2	96	Limbic	-1.510833068	0.04403223
YoungSample2	97	Limbic	-1.37307289	0.312403415
YoungSample2	98	Limbic	-1.520942968	-0.027785322
YoungSample2	99	Limbic	-1.302714705	0.340939712
YoungSample2	100	Limbic	-1.501986882	-0.536289084
YoungSample2	101	Limbic	-1.61890338	-0.148358384
YoungSample2	102	Limbic	-1.715531827	0.082066746
YoungSample2	103	Limbic	-1.730085443	0.218221057
YoungSample2	104	Limbic	-1.310266611	-0.093059508
YoungSample2	105	Limbic	-1.167880821	-0.827505161
YoungSample2	106	Limbic	-1.361479362	0.463841436
YoungSample2	107	Limbic	-1.663623008	-0.48245845
YoungSample2	108	Limbic	-1.642403665	0.132806332
YoungSample2	109	Limbic	-1.591323737	0.168402798
YoungSample2	110	Limbic	-1.157688167	-0.226491717
YoungSample2	111	Limbic	-1.543275579	0.34975035
YoungSample2	112	Limbic	-1.706500417	0.734459171
YoungSample2	1	Control	0.346868151	0.221848609
YoungSample2	2	Control	0.345181532	-0.04549365
YoungSample2	3	Control	0.351573062	-0.235804891
YoungSample2	4	Control	0.471335341	-0.036713899
YoungSample2	5	Control	0.778684006	0.397118698
YoungSample2	6	Control	0.106341128	0.168685128
YoungSample2	7	Control	-0.14416762	-0.111632143
YoungSample2	8	Control	-0.068696571	0.878093408
YoungSample2	9	Control	0.427196659	0.420385142
YoungSample2	10	Control	0.410850654	0.413442143
YoungSample2	11	Control	0.364076961	0.111280253
YoungSample2	12	Control	0.447594016	0.326175512
YoungSample2	13	Control	0.660801876	0.292320313
YoungSample2	14	Control	-0.134959702	0.208116736
YoungSample2	15	Control	0.519604546	0.494891603
YoungSample2	16	Control	0.5010175	0.558522755
YoungSample2	17	Control	0.407561325	-0.029385406
YoungSample2	18	Control	0.425027337	0.338602667
YoungSample2	19	Control	-0.171352122	0.138829779
YoungSample2	20	Control	0.337700582	-0.070041703
YoungSample2	21	Control	-0.035427973	-0.287156147
YoungSample2	22	Control	0.131282477	0.139069437
YoungSample2	23	Control	-0.207790455	-0.084853215
YoungSample2	24	Control	0.485022294	0.534350189
YoungSample2	25	Control	0.679720565	-0.269643702
YoungSample2	26	Control	0.148802254	0.56147382
YoungSample2	27	Control	0.82318517	0.005427557
YoungSample2	28	Control	0.332067072	0.279320725
YoungSample2	29	Control	0.22894401	0.154318037
YoungSample2	30	Control	0.570102256	0.109884302
YoungSample2	31	Control	0.26335615	-0.135650996
YoungSample2	32	Control	0.519994536	0.549818514
YoungSample2	33	Control	0.530203901	0.270529684
YoungSample2	34	Control	-0.088985436	0.180709111
YoungSample2	35	Control	0.146494017	0.140120378
YoungSample2	36	Control	0.680869924	-0.242407299
YoungSample2	37	Control	0.009895166	0.482075909
YoungSample2	38	Control	0.45484596	0.365884851
YoungSample2	39	Control	0.052285402	0.0138289
YoungSample2	40	Control	0.208051544	-0.160369868
YoungSample2	41	Control	0.392944433	0.377780225
YoungSample2	42	Control	0.418586351	0.545567374
YoungSample2	43	Control	0.544464743	0.442282788
YoungSample2	44	Control	-0.086981809	-0.054831214
YoungSample2	45	Control	0.008826332	-0.400302413
YoungSample2	46	Control	0.711057718	0.722641923
YoungSample2	47	Control	0.510731143	0.389723785
YoungSample2	48	Control	0.626930719	0.565924073
YoungSample2	49	Control	-0.095049109	0.342666512
YoungSample2	50	Control	0.099237254	0.643357037
YoungSample2	51	Control	0.45214107	0.578005082
YoungSample2	52	Control	0.239193901	0.029634522
YoungSample2	53	Control	0.359041834	-0.040547172
YoungSample2	54	Control	0.101620062	0.143680122
YoungSample2	55	Control	0.33715552	0.368836608
YoungSample2	56	Control	0.258767848	0.273143836
YoungSample2	57	Control	0.533974634	-0.157919332
YoungSample2	58	Control	0.332291571	0.145728649
YoungSample2	59	Control	0.395748688	0.664203612
YoungSample2	60	Control	0.342971435	0.48443448
YoungSample2	61	Control	-0.143987412	0.266499429
YoungSample2	62	Control	0.261590027	0.124411503
YoungSample2	63	Control	-0.088882193	0.346258849
YoungSample2	64	Control	0.413668261	0.129198179
YoungSample2	65	Control	0.602591234	-0.423297281
YoungSample2	66	Control	0.333932487	0.024053012
YoungSample2	67	Control	-0.423635648	0.075977573
YoungSample2	68	Control	0.009851121	0.098300655
YoungSample2	69	Control	0.365581325	0.532439776
YoungSample2	70	Control	-0.01514696	0.39028416
YoungSample2	71	Control	0.332611998	0.280880146
YoungSample2	72	Control	-0.065804493	0.407437545
YoungSample2	73	Control	-0.029234122	0.295322851
YoungSample2	74	Control	0.166264017	0.101068413
YoungSample2	75	Control	0.015903287	0.526713198
YoungSample2	76	Control	0.488106712	0.640273334
YoungSample2	77	Control	0.632756281	0.248356996
YoungSample2	78	Control	0.646684368	-0.272460546
YoungSample2	79	Control	-0.01198905	-0.090002373
YoungSample2	80	Control	-0.072595214	-0.501793523
YoungSample2	81	Control	0.048754911	0.088967003
YoungSample2	82	Control	0.418673259	0.480016968
YoungSample2	83	Control	0.382561051	-0.034522218
YoungSample2	84	Control	0.178222593	0.348563423
YoungSample2	85	Control	0.181181929	0.230085388
YoungSample2	86	Control	0.671251181	0.166058354
YoungSample2	87	Control	0.024755937	0.051924786
YoungSample2	88	Control	0.176617011	0.244884679
YoungSample2	89	Control	0.311058278	0.385448409
YoungSample2	90	Control	0.500120971	0.563494739
YoungSample2	91	Control	-0.024178414	0.485153275
YoungSample2	92	Control	0.475312421	-0.192896049
YoungSample2	93	Control	0.011312894	-0.185914835
YoungSample2	94	Control	-0.163290416	0.439721338
YoungSample2	95	Control	0.486545869	0.404133401
YoungSample2	96	Control	0.018179441	0.265777471
YoungSample2	97	Control	0.209236843	-0.412369828
YoungSample2	98	Control	0.021555305	0.572896718
YoungSample2	99	Control	0.048215946	0.893266859
YoungSample2	100	Control	-0.129324386	0.159530729
YoungSample2	101	Control	0.205728276	0.371865305
YoungSample2	102	Control	0.288071412	0.627568346
YoungSample2	103	Control	0.191144497	0.130125302
YoungSample2	104	Control	0.829120895	0.370754983
YoungSample2	105	Control	0.7024793	0.384907294
YoungSample2	106	Control	0.165786305	0.185972184
YoungSample2	107	Control	0.424893404	0.424383916
YoungSample2	108	Control	0.545567202	0.441828817
YoungSample2	109	Control	0.247129048	0.438404915
YoungSample2	110	Control	0.800592142	0.386295917
YoungSample2	111	Control	0.369170537	0.006529735
YoungSample2	112	Control	0.096443962	-0.104941503
YoungSample2	1	Default	-0.180177354	0.068990713
YoungSample2	2	Default	0.043692751	0.156821465
YoungSample2	3	Default	-0.226517862	-0.250496349
YoungSample2	4	Default	0.051745646	0.256436297
YoungSample2	5	Default	0.417662088	0.398824978
YoungSample2	6	Default	-0.183834829	0.200766186
YoungSample2	7	Default	-0.254165829	-0.091300191
YoungSample2	8	Default	-0.371722186	0.11833203
YoungSample2	9	Default	0.288361017	0.415552749
YoungSample2	10	Default	-5.76E-05	0.002993518
YoungSample2	11	Default	0.024653761	0.193589882
YoungSample2	12	Default	0.113686031	0.298442138
YoungSample2	13	Default	0.073464839	0.069346457
YoungSample2	14	Default	-0.386007746	0.536909661
YoungSample2	15	Default	-0.00021003	-0.061651385
YoungSample2	16	Default	0.201248903	-0.083878162
YoungSample2	17	Default	0.06770474	-0.080933024
YoungSample2	18	Default	-0.061044259	0.00043813
YoungSample2	19	Default	-0.250845743	0.209406837
YoungSample2	20	Default	-0.170358416	-0.031048256
YoungSample2	21	Default	-0.154810248	0.085058986
YoungSample2	22	Default	-0.212684935	0.103237534
YoungSample2	23	Default	-0.354812961	0.243841772
YoungSample2	24	Default	-0.286508025	-0.211819904
YoungSample2	25	Default	0.041347293	0.090071669
YoungSample2	26	Default	-0.277273316	0.000880177
YoungSample2	27	Default	-0.124160946	0.005965389
YoungSample2	28	Default	-0.140513787	0.194882821
YoungSample2	29	Default	-0.094989203	0.130690426
YoungSample2	30	Default	0.341992773	0.331101964
YoungSample2	31	Default	-0.246510639	-0.160974217
YoungSample2	32	Default	0.050502156	0.552859989
YoungSample2	33	Default	0.247166316	0.007132004
YoungSample2	34	Default	-0.355702992	0.227137742
YoungSample2	35	Default	-0.285488125	0.471130969
YoungSample2	36	Default	0.540759437	-0.057248329
YoungSample2	37	Default	-0.122302501	0.439400067
YoungSample2	38	Default	-0.079085945	-0.101502655
YoungSample2	39	Default	0.079860602	-0.41614813
YoungSample2	40	Default	-0.332426193	-0.028476902
YoungSample2	41	Default	0.232583335	0.119463266
YoungSample2	42	Default	0.0500934	0.28631088
YoungSample2	43	Default	-0.370027894	0.397459458
YoungSample2	44	Default	-0.257021444	0.26487068
YoungSample2	45	Default	-0.167900044	-0.439165464
YoungSample2	46	Default	0.17481283	-0.199853519
YoungSample2	47	Default	-0.050922467	-0.080888179
YoungSample2	48	Default	-0.164225305	0.151861685
YoungSample2	49	Default	-0.083226464	0.275668065
YoungSample2	50	Default	-0.202576332	0.492165957
YoungSample2	51	Default	-0.001157843	-0.212974609
YoungSample2	52	Default	-0.094985241	0.293510086
YoungSample2	53	Default	-0.165573363	0.19590387
YoungSample2	54	Default	-0.142735085	0.315383466
YoungSample2	55	Default	-0.153979169	0.049005425
YoungSample2	56	Default	-0.230409774	0.038649667
YoungSample2	57	Default	-0.041477704	0.065598542
YoungSample2	58	Default	0.19322341	0.011542596
YoungSample2	59	Default	-0.306607655	0.505507565
YoungSample2	60	Default	-0.291159752	0.307785941
YoungSample2	61	Default	-0.328804843	0.345371203
YoungSample2	62	Default	-0.05096129	0.104570864
YoungSample2	63	Default	-0.106860944	0.243727544
YoungSample2	64	Default	0.240024912	0.042989201
YoungSample2	65	Default	0.098871944	-0.090710275
YoungSample2	66	Default	-0.196385202	0.275289949
YoungSample2	67	Default	-0.124970811	0.289379555
YoungSample2	68	Default	-0.393048821	0.049308361
YoungSample2	69	Default	-0.167848922	0.101756782
YoungSample2	70	Default	-0.429613411	0.291739888
YoungSample2	71	Default	0.056953602	0.173476606
YoungSample2	72	Default	-0.193602294	0.08078187
YoungSample2	73	Default	-0.216664498	0.1061418
YoungSample2	74	Default	-0.01230112	0.292276282
YoungSample2	75	Default	-0.202926649	-0.323456006
YoungSample2	76	Default	0.062941372	0.59308667
YoungSample2	77	Default	-0.115644699	0.294628156
YoungSample2	78	Default	0.034758932	0.167889329
YoungSample2	79	Default	-0.207921469	0.101814771
YoungSample2	80	Default	-0.287004213	-0.481146961
YoungSample2	81	Default	-0.10435198	0.179697639
YoungSample2	82	Default	-0.024881044	0.010361802
YoungSample2	83	Default	0.088616701	0.638729217
YoungSample2	84	Default	-0.047075243	0.453794372
YoungSample2	85	Default	-0.244989489	0.306100089
YoungSample2	86	Default	0.080712113	0.366035915
YoungSample2	87	Default	-0.427229707	0.140324845
YoungSample2	88	Default	-0.177457773	-0.04329483
YoungSample2	89	Default	-0.121694998	0.282728083
YoungSample2	90	Default	-0.119483821	0.119245855
YoungSample2	91	Default	-0.33194671	0.258075696
YoungSample2	92	Default	0.060702376	0.015621305
YoungSample2	93	Default	-0.284140506	-0.36169875
YoungSample2	94	Default	-0.064445666	0.191074763
YoungSample2	95	Default	0.083463192	0.155749589
YoungSample2	96	Default	-0.130760705	0.583743665
YoungSample2	97	Default	-0.037894926	-0.119569763
YoungSample2	98	Default	-0.310206187	0.148375841
YoungSample2	99	Default	-0.381603147	0.077983651
YoungSample2	100	Default	-0.023227302	-0.061349589
YoungSample2	101	Default	-0.299420424	-0.010240236
YoungSample2	102	Default	-0.115534038	0.155476881
YoungSample2	103	Default	-0.183725552	-0.132857424
YoungSample2	104	Default	0.324757986	0.288933843
YoungSample2	105	Default	0.153465173	0.010514461
YoungSample2	106	Default	-0.174913433	0.059844714
YoungSample2	107	Default	0.097070641	0.123027239
YoungSample2	108	Default	-0.130503795	0.075137971
YoungSample2	109	Default	-0.29141674	-0.33311105
YoungSample2	110	Default	0.384067883	0.251252913
YoungSample2	111	Default	0.049808689	0.721947856
YoungSample2	112	Default	-0.242304342	-0.128223245
MEGSample	1	Visual	-0.603531933	NA
MEGSample	2	Visual	-0.473466222	NA
MEGSample	3	Visual	-0.151503436	NA
MEGSample	4	Visual	-0.465245483	NA
MEGSample	5	Visual	-0.698698606	NA
MEGSample	6	Visual	-0.602392113	NA
MEGSample	7	Visual	-0.673688026	NA
MEGSample	8	Visual	-0.668567008	NA
MEGSample	9	Visual	-0.126050866	NA
MEGSample	10	Visual	-0.373864209	NA
MEGSample	11	Visual	-0.688900034	NA
MEGSample	12	Visual	-0.581059518	NA
MEGSample	13	Visual	-0.708927171	NA
MEGSample	14	Visual	-0.517915533	NA
MEGSample	15	Visual	-0.652339197	NA
MEGSample	16	Visual	-0.707858002	NA
MEGSample	17	Visual	-0.839517955	NA
MEGSample	18	Visual	-0.549791685	NA
MEGSample	19	Visual	-0.475832361	NA
MEGSample	20	Visual	-0.672563486	NA
MEGSample	21	Visual	-0.751934244	NA
MEGSample	22	Visual	-0.132677313	NA
MEGSample	23	Visual	-0.433682779	NA
MEGSample	24	Visual	-0.812643914	NA
MEGSample	25	Visual	-0.496482657	NA
MEGSample	26	Visual	-0.698465422	NA
MEGSample	27	Visual	-0.490266768	NA
MEGSample	28	Visual	-0.548597291	NA
MEGSample	29	Visual	-0.707442573	NA
MEGSample	30	Visual	-0.530946296	NA
MEGSample	31	Visual	-0.678103508	NA
MEGSample	32	Visual	-0.574796962	NA
MEGSample	33	Visual	-0.508210662	NA
MEGSample	34	Visual	-0.623968371	NA
MEGSample	35	Visual	-0.438240043	NA
MEGSample	36	Visual	-0.560100213	NA
MEGSample	37	Visual	-0.677754537	NA
MEGSample	38	Visual	-0.758801192	NA
MEGSample	39	Visual	-0.636484546	NA
MEGSample	40	Visual	-0.674742055	NA
MEGSample	41	Visual	-0.515731761	NA
MEGSample	42	Visual	-0.231796859	NA
MEGSample	43	Visual	-0.221966323	NA
MEGSample	44	Visual	-0.581538183	NA
MEGSample	45	Visual	-0.71730156	NA
MEGSample	46	Visual	-0.609516996	NA
MEGSample	47	Visual	-0.689151267	NA
MEGSample	48	Visual	-0.520916428	NA
MEGSample	49	Visual	0.082156763	NA
MEGSample	50	Visual	-0.706699245	NA
MEGSample	51	Visual	-0.813361016	NA
MEGSample	52	Visual	-0.605332994	NA
MEGSample	53	Visual	-0.317716446	NA
MEGSample	54	Visual	-0.615545825	NA
MEGSample	55	Visual	-0.473775664	NA
MEGSample	56	Visual	-0.409929388	NA
MEGSample	57	Visual	-0.486597753	NA
MEGSample	58	Visual	-0.566124813	NA
MEGSample	59	Visual	-0.578585228	NA
MEGSample	60	Visual	-0.6865777	NA
MEGSample	61	Visual	-0.639930406	NA
MEGSample	62	Visual	-0.362260985	NA
MEGSample	63	Visual	-0.747636263	NA
MEGSample	64	Visual	-0.61760048	NA
MEGSample	65	Visual	-0.65576585	NA
MEGSample	66	Visual	-0.787957166	NA
MEGSample	67	Visual	-0.518742161	NA
MEGSample	68	Visual	-0.615403705	NA
MEGSample	69	Visual	-0.418972147	NA
MEGSample	70	Visual	-0.596967732	NA
MEGSample	71	Visual	-0.570210125	NA
MEGSample	72	Visual	-0.72143645	NA
MEGSample	73	Visual	-0.793470763	NA
MEGSample	74	Visual	-0.676110151	NA
MEGSample	75	Visual	-0.633721769	NA
MEGSample	76	Visual	-0.361269149	NA
MEGSample	77	Visual	-0.701966778	NA
MEGSample	78	Visual	-0.483790875	NA
MEGSample	79	Visual	-0.603944208	NA
MEGSample	80	Visual	-0.381536986	NA
MEGSample	81	Visual	-0.567942433	NA
MEGSample	82	Visual	-0.596231486	NA
MEGSample	83	Visual	-0.656639913	NA
MEGSample	84	Visual	-0.400582398	NA
MEGSample	85	Visual	-0.474708949	NA
MEGSample	86	Visual	-0.202844828	NA
MEGSample	87	Visual	-0.539760096	NA
MEGSample	88	Visual	-0.824248825	NA
MEGSample	89	Visual	-0.242365981	NA
MEGSample	90	Visual	-0.814710557	NA
MEGSample	91	Visual	-0.302192063	NA
MEGSample	92	Visual	-0.47872096	NA
MEGSample	93	Visual	-0.384081918	NA
MEGSample	94	Visual	-0.588914448	NA
MEGSample	95	Visual	-0.585765028	NA
MEGSample	96	Visual	-0.786479995	NA
MEGSample	97	Visual	-0.640351931	NA
MEGSample	98	Visual	-0.577720174	NA
MEGSample	99	Visual	-0.562099302	NA
MEGSample	100	Visual	-0.307915199	NA
MEGSample	101	Visual	-0.63528875	NA
MEGSample	102	Visual	-0.800301519	NA
MEGSample	103	Visual	-0.429152383	NA
MEGSample	104	Visual	-0.644409001	NA
MEGSample	1	SomMot	0.828691963	NA
MEGSample	2	SomMot	0.726558134	NA
MEGSample	3	SomMot	0.545558283	NA
MEGSample	4	SomMot	0.734598729	NA
MEGSample	5	SomMot	0.615923603	NA
MEGSample	6	SomMot	0.644145543	NA
MEGSample	7	SomMot	0.852274395	NA
MEGSample	8	SomMot	0.891899484	NA
MEGSample	9	SomMot	0.662265781	NA
MEGSample	10	SomMot	0.893369854	NA
MEGSample	11	SomMot	0.680929101	NA
MEGSample	12	SomMot	0.739254823	NA
MEGSample	13	SomMot	0.733664383	NA
MEGSample	14	SomMot	0.80200011	NA
MEGSample	15	SomMot	0.854376297	NA
MEGSample	16	SomMot	0.653593904	NA
MEGSample	17	SomMot	0.617488659	NA
MEGSample	18	SomMot	0.912708864	NA
MEGSample	19	SomMot	0.826553397	NA
MEGSample	20	SomMot	0.686168502	NA
MEGSample	21	SomMot	0.824661056	NA
MEGSample	22	SomMot	0.75224084	NA
MEGSample	23	SomMot	0.752225275	NA
MEGSample	24	SomMot	0.739167066	NA
MEGSample	25	SomMot	0.6922008	NA
MEGSample	26	SomMot	0.658947255	NA
MEGSample	27	SomMot	0.695288966	NA
MEGSample	28	SomMot	0.882977619	NA
MEGSample	29	SomMot	0.74603759	NA
MEGSample	30	SomMot	0.844795142	NA
MEGSample	31	SomMot	0.806492461	NA
MEGSample	32	SomMot	0.775250578	NA
MEGSample	33	SomMot	0.856518579	NA
MEGSample	34	SomMot	0.901500642	NA
MEGSample	35	SomMot	0.635060479	NA
MEGSample	36	SomMot	0.798258991	NA
MEGSample	37	SomMot	0.571312342	NA
MEGSample	38	SomMot	0.479113757	NA
MEGSample	39	SomMot	0.728084488	NA
MEGSample	40	SomMot	0.628533873	NA
MEGSample	41	SomMot	0.675122279	NA
MEGSample	42	SomMot	0.783155273	NA
MEGSample	43	SomMot	0.565474519	NA
MEGSample	44	SomMot	0.536438999	NA
MEGSample	45	SomMot	0.722909502	NA
MEGSample	46	SomMot	0.840543042	NA
MEGSample	47	SomMot	0.66148766	NA
MEGSample	48	SomMot	0.988750359	NA
MEGSample	49	SomMot	0.517521467	NA
MEGSample	50	SomMot	0.360938255	NA
MEGSample	51	SomMot	0.805050076	NA
MEGSample	52	SomMot	0.587116664	NA
MEGSample	53	SomMot	0.405109232	NA
MEGSample	54	SomMot	0.832805839	NA
MEGSample	55	SomMot	0.630382576	NA
MEGSample	56	SomMot	0.636311505	NA
MEGSample	57	SomMot	0.632959729	NA
MEGSample	58	SomMot	0.630768398	NA
MEGSample	59	SomMot	0.683741497	NA
MEGSample	60	SomMot	0.458806765	NA
MEGSample	61	SomMot	0.730860425	NA
[truncated: 563 more rows]
