# Supplementary material for: The biological role of local and global fMRI BOLD signal variability in multiscale human brain organization
Source: Nat Commun. 2026 Jan 30;17:2189. doi: 10.1038/s41467-026-68700-0 (PMC12960827; doi:10.1038/s41467-026-68700-0)
Supplement: Supplementary file 4 — Source Data [file 41467_2026_68700_MOESM4_ESM.zip › Source Data/FigS2_AgeExpression.csv]

Group	Behavior	Orig_LV1	Upper_LV1	Lower_LV1	include
Toronto	w45	0.17875518	0.32393464	0.033575725	yes
Toronto	w60	0.16985574	0.32733193	0.012379568	yes
Toronto	w80	0.092216097	0.25851101	-0.074078798	no
Toronto	w100	0.071101531	0.24127415	-0.099071093	no
NKI	w45	0.31414685	0.44678736	0.18150635	yes
NKI	w60	0.31302056	0.43877581	0.18726532	yes
NKI	w80	0.23804411	0.38733971	0.088748515	yes
NKI	w100	0.22475508	0.37671077	0.072799377	yes
