# Supplementary material for: The biological role of local and global fMRI BOLD signal variability in multiscale human brain organization
Source: Nat Commun. 2026 Jan 30;17:2189. doi: 10.1038/s41467-026-68700-0 (PMC12960827; doi:10.1038/s41467-026-68700-0)
Supplement: Supplementary file 4 — Source Data [file 41467_2026_68700_MOESM4_ESM.zip › Source Data/Fig8B_corr.csv]

slope	localVar
0.098359721	0.948013365
1.016955837	0.208512511
0.013110607	-1.100321223
-0.653755063	-0.759739424
-0.4840912	1.516569148
1.414263098	-1.485341479
-0.57733144	0.999480274
0.314796521	-0.867300395
0.495360611	1.861778353
0.743588635	-0.244623696
1.192528885	0.33498928
0.831138562	0.055000723
0.870896685	-1.214199729
2.73495749	-2.405706204
-0.851361839	1.447205702
-0.194667981	0.434678631
0.707627986	-1.131165911
-0.667027248	0.894601247
-0.920963326	1.368215217
0.79961075	-0.719447392
0.34501217	-1.413238661
0.408310725	-1.431870868
-1.294828329	0.88965097
0.490854026	-0.169955473
-0.510575197	0.920257378
0.466970045	0.157496582
0.910668041	0.213929817
-0.322354811	0.342419148
1.189145953	-0.292007568
-0.072778958	0.776081616
0.533580208	-1.468287416
1.28936148	-0.438850732
-0.298669669	0.511434263
3.112887186	-1.207221966
0.500212272	-0.394205416
0.412958667	-0.318019886
0.105737202	-0.813215514
1.42713885	-2.149444995
0.854864271	-0.920316359
0.594262143	-0.567838081
0.19314919	-1.697869761
-1.026630162	1.102228184
0.533870299	-0.42547969
-0.961323126	0.13266278
-0.606078116	1.927375731
0.616774199	-0.32379838
-0.692656629	0.223155881
-0.592337088	0.125502372
-0.522993687	1.514025247
2.629781283	-2.078232949
0.975690473	-1.053849894
0.809490602	-0.478832905
1.490835471	-0.564910994
0.331377503	0.614690799
-1.471627411	0.417658738
-0.327141657	0.501735108
-1.320418558	-0.109751571
-1.35866773	1.30512264
0.042598648	-1.558745302
-0.703428353	-1.069644012
-0.669689317	0.790420331
-2.188412313	0.509915955
0.975886805	0.244665124
-1.704871247	3.099542063
-0.770802399	0.71723098
-0.74939856	1.379121124
0.094248982	0.035847244
-0.245820329	-0.340047057
-1.441919372	1.104914755
0.918739895	-0.710410594
-0.228270373	0.817787336
0.092299913	-0.152290707
0.406357686	-0.743666476
0.503026398	-0.559076561
-1.409380458	1.427934326
-0.515558041	-0.291136963
1.000475625	0.937297915
0.088541046	0.090253264
0.165579208	0.251027915
-1.931730548	0.058356168
-0.663682652	0.223899682
-0.137916284	-0.757337662
-0.132935597	-0.777403671
1.040144442	-0.158294122
-0.299328899	0.995087254
-0.833106081	1.744183772
-0.765691327	0.332318275
-0.509410733	1.329486341
-0.271603469	0.507814788
-1.754367217	-0.541040444
-1.066045029	0.063504307
-1.176322982	0.433508244
-0.777351319	-0.681498586
0.08002672	-0.539410595
-0.214562652	-0.501913897
1.965441908	-1.562038106
-0.920251026	1.091298349
-1.377277922	0.333157361
1.017135261	-1.821488311
0.513391888	0.055680423
1.450274912	-0.221268051
-1.264267379	-0.339553173
-0.527850693	0.822203448
-0.830765192	0.430380373
