# Supplementary material for: The biological role of local and global fMRI BOLD signal variability in multiscale human brain organization
Source: Nat Commun. 2026 Jan 30;17:2189. doi: 10.1038/s41467-026-68700-0 (PMC12960827; doi:10.1038/s41467-026-68700-0)
Supplement: Supplementary file 4 — Source Data [file 41467_2026_68700_MOESM4_ESM.zip › Source Data/Fig3_data.csv]

ROI_number	ROI_label	networks	YoungSample1_localVar	YoungSample2_localVar
1	17Networks_LH_VisCent_ExStr_1	Visual	39.67724209	16.64978764
2	17Networks_LH_VisCent_ExStr_2	Visual	36.7412854	8.059006122
3	17Networks_LH_VisCent_Striate_1	Visual	52.09140934	16.36563722
4	17Networks_LH_VisCent_ExStr_3	Visual	45.43567591	16.91867307
5	17Networks_LH_VisCent_ExStr_4	Visual	42.01652428	13.10319542
6	17Networks_LH_VisCent_ExStr_5	Visual	44.49607182	17.43167755
7	17Networks_LH_VisPeri_ExStrInf_1	Visual	24.47019792	11.84801723
8	17Networks_LH_VisPeri_ExStrInf_2	Visual	39.24722809	15.42782761
9	17Networks_LH_VisPeri_ExStrInf_3	Visual	25.96581864	13.75694742
10	17Networks_LH_VisPeri_StriCal_1	Visual	40.98373242	19.05649721
11	17Networks_LH_VisPeri_ExStrSup_1	Visual	33.93713107	14.40070426
12	17Networks_LH_VisPeri_ExStrSup_2	Visual	43.35524456	20.86934449
13	17Networks_LH_SomMotA_1	SomMot	13.4178259	11.09373567
14	17Networks_LH_SomMotA_2	SomMot	25.22420147	22.26798653
15	17Networks_LH_SomMotA_3	SomMot	23.59261615	18.42347802
16	17Networks_LH_SomMotA_4	SomMot	17.43479854	18.70520852
17	17Networks_LH_SomMotA_5	SomMot	18.29187108	18.36442149
18	17Networks_LH_SomMotA_6	SomMot	13.61475529	15.39437957
19	17Networks_LH_SomMotA_7	SomMot	17.21430657	14.60158822
20	17Networks_LH_SomMotA_8	SomMot	17.28638336	15.72625911
21	17Networks_LH_SomMotB_Aud_1	SomMot	18.56096919	13.62602766
22	17Networks_LH_SomMotB_Aud_2	SomMot	23.37245759	14.29581191
23	17Networks_LH_SomMotB_S2_1	SomMot	18.25764857	10.34686622
24	17Networks_LH_SomMotB_S2_2	SomMot	24.44484047	14.07362389
25	17Networks_LH_SomMotB_S2_3	SomMot	24.61493673	12.46336986
26	17Networks_LH_SomMotB_Cent_1	SomMot	29.85513581	14.69096042
27	17Networks_LH_SomMotB_Cent_2	SomMot	20.5829785	16.00471082
28	17Networks_LH_SomMotB_Aud_3	SomMot	24.00385266	15.69103906
29	17Networks_LH_DorsAttnA_TempOcc_2	DorsAttn	31.2694863	9.629203842
30	17Networks_LH_DorsAttnA_ParOcc_1	DorsAttn	30.81563572	13.53070709
31	17Networks_LH_DorsAttnA_TempOcc_1	DorsAttn	16.10624223	14.11913291
32	17Networks_LH_DorsAttnA_SPL_1	DorsAttn	35.70740105	13.73635454
33	17Networks_LH_DorsAttnA_SPL_2	DorsAttn	36.77430064	21.83747423
34	17Networks_LH_DorsAttnA_SPL_3	DorsAttn	29.66675924	22.1268316
35	17Networks_LH_DorsAttnB_PostC_3	DorsAttn	22.76766455	16.26687355
36	17Networks_LH_DorsAttnB_PostC_1	DorsAttn	27.25995279	14.34320769
37	17Networks_LH_DorsAttnB_PostC_2	DorsAttn	24.34824331	18.13589308
38	17Networks_LH_DorsAttnB_PostC_4	DorsAttn	20.78807331	17.08640056
39	17Networks_LH_DorsAttnB_FEF_1	DorsAttn	15.43310507	12.60209128
40	17Networks_LH_SalVentAttnA_ParOper_1	SalVentAttn	27.15391311	14.88761007
41	17Networks_LH_SalVentAttnA_Ins_1	SalVentAttn	15.93252116	9.130360602
42	17Networks_LH_SalVentAttnA_FrOper_1	SalVentAttn	16.49070775	8.91843333
43	17Networks_LH_SalVentAttnA_FrOper_2	SalVentAttn	23.37804414	14.00291876
44	17Networks_LH_SalVentAttnA_FrMed_1	SalVentAttn	15.25671398	9.428746479
45	17Networks_LH_SalVentAttnA_ParMed_1	SalVentAttn	15.32640422	12.68822519
46	17Networks_LH_SalVentAttnA_FrMed_2	SalVentAttn	14.75580906	14.88917458
47	17Networks_LH_SalVentAttnB_IPL_1	SalVentAttn	31.66212419	13.67841849
48	17Networks_LH_SalVentAttnB_Ins_1	SalVentAttn	18.37277381	19.14442002
49	17Networks_LH_SalVentAttnB_PFCl_1	SalVentAttn	21.13997457	10.49908722
50	17Networks_LH_SalVentAttnB_PFCmp_1	SalVentAttn	14.26266469	12.94582691
51	17Networks_LH_LimbicB_OFC_1	Limbic	8.250208545	7.018673905
52	17Networks_LH_LimbicB_OFC_2	Limbic	5.173394204	4.449254404
53	17Networks_LH_LimbicA_TempPole_1	Limbic	4.872020701	3.177605335
54	17Networks_LH_LimbicA_TempPole_2	Limbic	5.629281551	2.43430766
55	17Networks_LH_LimbicA_TempPole_3	Limbic	7.345611311	4.951331004
56	17Networks_LH_LimbicA_TempPole_4	Limbic	12.27631357	8.146555105
57	17Networks_LH_ContA_Temp_1	Control	26.56499096	11.82626924
58	17Networks_LH_ContA_IPS_3	Control	28.35328835	17.30810758
59	17Networks_LH_ContA_PFCd_1	Control	15.12272902	14.37292573
60	17Networks_LH_ContA_PFCl_2	Control	24.20036078	13.31307642
61	17Networks_LH_ContA_IPS_1	Control	37.25315758	17.07366508
62	17Networks_LH_ContA_IPS_2	Control	30.26904674	17.95574587
63	17Networks_LH_ContA_PFClv_1	Control	24.94605924	16.90336999
64	17Networks_LH_ContA_PFCl_1	Control	24.59911863	16.2774586
65	17Networks_LH_ContA_PFCl_3	Control	20.35493661	17.58011188
66	17Networks_LH_ContA_Cingm_1	Control	10.57727342	8.693813362
67	17Networks_LH_ContB_IPL_1	Control	37.45268921	9.462224822
68	17Networks_LH_ContB_Temp_1	Control	19.79538492	17.09172439
69	17Networks_LH_ContB_PFClv_1	Control	26.58985479	18.59424419
70	17Networks_LH_ContB_PFClv_2	Control	21.79347921	17.61009314
71	17Networks_LH_ContB_PFCl_1	Control	19.66363533	22.12865759
72	17Networks_LH_ContC_pCun_2	Control	26.61147089	20.96412184
73	17Networks_LH_ContC_pCun_1	Control	40.24507635	19.19168136
74	17Networks_LH_ContC_Cingp_1	Control	19.82516781	10.64849886
75	17Networks_LH_DefaultA_IPL_1	Default	46.59441403	16.22007354
76	17Networks_LH_DefaultA_PFCm_1	Default	12.65169663	16.99507746
77	17Networks_LH_DefaultA_PFCm_2	Default	16.91023564	14.50035528
78	17Networks_LH_DefaultA_PFCm_3	Default	19.3289402	10.87207548
79	17Networks_LH_DefaultA_PFCd_1	Default	17.92261034	14.09315217
80	17Networks_LH_DefaultA_pCunPCC_1	Default	32.72299947	11.59748135
81	17Networks_LH_DefaultA_pCunPCC_2	Default	16.59059	7.633081171
82	17Networks_LH_DefaultA_pCunPCC_3	Default	25.16386833	16.11458708
83	17Networks_LH_DefaultB_PFCv_2	Default	14.6493175	6.655374932
84	17Networks_LH_DefaultB_Temp_1	Default	11.59756611	5.858803436
85	17Networks_LH_DefaultB_Temp_2	Default	13.24292079	10.05458193
86	17Networks_LH_DefaultB_Temp_3	Default	17.9814396	12.66034712
87	17Networks_LH_DefaultB_Temp_4	Default	26.15163019	13.82359446
88	17Networks_LH_DefaultB_IPL_1	Default	31.67117225	22.19050422
89	17Networks_LH_DefaultB_PFCv_1	Default	13.7005606	23.43816883
90	17Networks_LH_DefaultB_PFCv_3	Default	21.25863236	18.18027656
91	17Networks_LH_DefaultB_PFCv_4	Default	23.09292932	16.54236513
92	17Networks_LH_DefaultB_PFCd_1	Default	23.70672683	10.86444062
93	17Networks_LH_DefaultB_PFCd_2	Default	23.19014002	9.501128825
94	17Networks_LH_DefaultB_PFCd_3	Default	18.03347273	15.80713259
95	17Networks_LH_DefaultB_PFCd_4	Default	15.08433952	14.93719853
96	17Networks_LH_DefaultC_IPL_1	Default	37.06063225	13.60687131
97	17Networks_LH_DefaultC_Rsp_1	Default	29.23180237	15.33514948
98	17Networks_LH_DefaultC_PHC_1	Default	10.8686067	6.391089942
99	17Networks_LH_TempPar_1	Default	25.94641415	13.44998817
100	17Networks_LH_TempPar_2	Default	28.04158881	13.84017905
101	17Networks_RH_VisCent_ExStr_1	Visual	34.64742542	14.494625
102	17Networks_RH_VisCent_ExStr_2	Visual	35.24206224	11.65303884
103	17Networks_RH_VisCent_Striate_1	Visual	44.0629817	17.15668171
104	17Networks_RH_VisCent_ExStr_3	Visual	40.33895403	11.4957194
105	17Networks_RH_VisCent_ExStr_4	Visual	43.73788792	13.30268932
106	17Networks_RH_VisCent_ExStr_5	Visual	43.4092904	18.6403848
107	17Networks_RH_VisPeri_ExStrInf_1	Visual	35.03589074	14.18628889
108	17Networks_RH_VisPeri_ExStrInf_2	Visual	25.30521825	12.38990345
109	17Networks_RH_VisPeri_StriCal_1	Visual	52.9942311	21.00010778
110	17Networks_RH_VisPeri_ExStrSup_1	Visual	34.89768809	12.92202886
111	17Networks_RH_VisPeri_ExStrSup_2	Visual	40.55489594	16.49571982
112	17Networks_RH_VisPeri_ExStrSup_3	Visual	40.68394055	20.70195754
113	17Networks_RH_SomMotA_1	SomMot	25.68997706	20.16119207
114	17Networks_RH_SomMotA_2	SomMot	21.5036178	17.01996348
115	17Networks_RH_SomMotA_3	SomMot	14.9961641	13.43687385
116	17Networks_RH_SomMotA_4	SomMot	21.16512137	17.60387865
117	17Networks_RH_SomMotA_5	SomMot	22.20832591	16.51633074
118	17Networks_RH_SomMotA_6	SomMot	16.76044382	18.07824968
119	17Networks_RH_SomMotA_7	SomMot	19.54166238	14.80318957
120	17Networks_RH_SomMotA_8	SomMot	13.98029557	13.97358801
121	17Networks_RH_SomMotA_9	SomMot	17.57443302	14.9541568
122	17Networks_RH_SomMotA_10	SomMot	16.65375339	16.43028028
123	17Networks_RH_SomMotA_11	SomMot	18.41927243	14.76979672
124	17Networks_RH_SomMotB_Aud_1	SomMot	21.55978146	14.5923829
125	17Networks_RH_SomMotB_Aud_2	SomMot	23.71922617	14.22707531
126	17Networks_RH_SomMotB_S2_1	SomMot	18.21124482	10.26641962
127	17Networks_RH_SomMotB_S2_2	SomMot	21.7092137	12.72715171
128	17Networks_RH_SomMotB_S2_3	SomMot	25.36352789	17.98877808
129	17Networks_RH_SomMotB_S2_4	SomMot	26.03305554	15.6514052
130	17Networks_RH_SomMotB_Cent_1	SomMot	32.10926037	15.60539175
131	17Networks_RH_DorsAttnA_SPL_1	DorsAttn	40.73845829	10.57277076
132	17Networks_RH_DorsAttnA_TempOcc_1	DorsAttn	21.75515763	12.38238213
133	17Networks_RH_DorsAttnA_ParOcc_1	DorsAttn	29.98806419	13.73605669
134	17Networks_RH_DorsAttnA_SPL_2	DorsAttn	39.15458105	22.13675847
135	17Networks_RH_DorsAttnA_SPL_3	DorsAttn	29.3506399	13.5999667
136	17Networks_RH_DorsAttnA_SPL_4	DorsAttn	30.74090444	18.0539159
137	17Networks_RH_DorsAttnB_PostC_1	DorsAttn	26.94235546	17.2772472
138	17Networks_RH_DorsAttnB_PostC_2	DorsAttn	24.25719378	12.46006724
139	17Networks_RH_DorsAttnB_PostC_3	DorsAttn	24.28095829	17.91891322
140	17Networks_RH_DorsAttnB_PostC_4	DorsAttn	22.42218804	16.76723889
141	17Networks_RH_DorsAttnB_FEF_1	DorsAttn	16.60446701	12.3699742
142	17Networks_RH_SalVentAttnA_ParMed_1	SalVentAttn	13.23644997	15.88695814
143	17Networks_RH_SalVentAttnA_ParOper_1	SalVentAttn	32.4100753	15.78076199
144	17Networks_RH_SalVentAttnA_PrC_1	SalVentAttn	19.86053275	8.852685572
145	17Networks_RH_SalVentAttnA_Ins_1	SalVentAttn	14.28537976	10.59892731
146	17Networks_RH_SalVentAttnA_Ins_2	SalVentAttn	17.25984139	12.84028365
147	17Networks_RH_SalVentAttnA_FrOper_1	SalVentAttn	19.0321636	12.29515066
148	17Networks_RH_SalVentAttnA_FrMed_1	SalVentAttn	15.69593022	9.560810921
149	17Networks_RH_SalVentAttnA_ParMed_2	SalVentAttn	16.32767025	9.866947785
150	17Networks_RH_SalVentAttnA_FrMed_2	SalVentAttn	13.92185078	15.55418866
151	17Networks_RH_SalVentAttnB_Ins_2	SalVentAttn	20.9059035	13.76700765
152	17Networks_RH_SalVentAttnB_IPL_1	SalVentAttn	33.33771269	17.31086276
153	17Networks_RH_SalVentAttnB_Ins_1	SalVentAttn	15.58270308	19.03284531
154	17Networks_RH_SalVentAttnB_PFClv_1	SalVentAttn	24.57403901	14.3480201
155	17Networks_RH_SalVentAttnB_PFCl_1	SalVentAttn	23.29267423	11.12117323
156	17Networks_RH_SalVentAttnB_PFCmp_1	SalVentAttn	16.41772439	12.1869899
157	17Networks_RH_LimbicB_OFC_1	Limbic	6.183566588	3.72899859
158	17Networks_RH_LimbicB_OFC_2	Limbic	8.858097735	8.707141772
159	17Networks_RH_LimbicB_OFC_4	Limbic	14.28348266	8.114348966
160	17Networks_RH_LimbicB_OFC_3	Limbic	10.60536528	7.431277885
161	17Networks_RH_LimbicA_TempPole_4	Limbic	10.87913412	4.792424917
162	17Networks_RH_LimbicA_TempPole_1	Limbic	6.585813358	2.617393453
163	17Networks_RH_LimbicA_TempPole_2	Limbic	6.399061961	4.905602125
164	17Networks_RH_LimbicA_TempPole_3	Limbic	6.000419971	6.311869552
165	17Networks_RH_ContA_IPS_2	Control	29.3572356	16.56578851
166	17Networks_RH_ContA_PFCd_1	Control	15.41942918	16.46607796
167	17Networks_RH_ContA_PFCl_1	Control	23.29681931	13.95271627
168	17Networks_RH_ContA_IPS_1	Control	37.73494413	13.92054797
169	17Networks_RH_ContA_PFCl_2	Control	22.97468089	15.3624591
170	17Networks_RH_ContA_Cingm_1	Control	10.63119393	8.068888741
171	17Networks_RH_ContB_IPL_2	Control	36.24606772	6.342043181
172	17Networks_RH_ContB_Temp_2	Control	22.30897611	8.817986047
173	17Networks_RH_ContB_PFClv_1	Control	16.80886911	16.42077925
174	17Networks_RH_ContB_PFClv_2	Control	22.11005949	15.97399316
175	17Networks_RH_ContB_PFCld_1	Control	22.40065384	20.00622906
176	17Networks_RH_ContB_PFCld_2	Control	20.40092821	17.25594389
177	17Networks_RH_ContB_PFCmp_1	Control	16.13691304	11.1193514
178	17Networks_RH_ContB_IPL_1	Control	44.49767127	21.10291513
179	17Networks_RH_ContB_Temp_1	Control	13.68345646	15.54987279
180	17Networks_RH_ContB_PFCld_3	Control	17.26413145	17.03043603
181	17Networks_RH_ContC_pCun_1	Control	37.93773726	17.97713314
182	17Networks_RH_ContC_Cingp_1	Control	19.85222444	16.46261686
183	17Networks_RH_ContC_pCun_2	Control	27.30356065	10.60047841
184	17Networks_RH_DefaultA_IPL_1	Default	35.4187624	13.58711472
185	17Networks_RH_DefaultA_PFCm_1	Default	18.19463414	15.12211563
186	17Networks_RH_DefaultA_PFCm_2	Default	14.38802803	12.03838611
187	17Networks_RH_DefaultA_PFCm_3	Default	22.80639411	11.52790343
188	17Networks_RH_DefaultA_PFCd_1	Default	18.94547113	10.13501868
189	17Networks_RH_DefaultA_pCunPCC_1	Default	27.7488957	16.52984041
190	17Networks_RH_DefaultB_AntTemp_1	Default	12.98800338	14.3079299
191	17Networks_RH_DefaultB_Temp_1	Default	23.59053942	9.190067319
192	17Networks_RH_DefaultB_PFCv_1	Default	21.07916737	19.06199622
193	17Networks_RH_DefaultB_PFCd_1	Default	21.46396696	13.52968833
194	17Networks_RH_DefaultC_PHC_1	Default	16.31779388	12.96503014
195	17Networks_RH_DefaultC_IPL_1	Default	37.57688735	14.14994993
196	17Networks_RH_DefaultC_Rsp_1	Default	27.96505358	7.039921155
197	17Networks_RH_TempPar_3	Default	27.9967803	10.84293389
198	17Networks_RH_TempPar_4	Default	26.90971383	13.17030524
199	17Networks_RH_TempPar_1	Default	18.51388734	13.99466486
200	17Networks_RH_TempPar_2	Default	24.34893974	12.4359229
