# Supplementary material for: The biological role of local and global fMRI BOLD signal variability in multiscale human brain organization
Source: Nat Commun. 2026 Jan 30;17:2189. doi: 10.1038/s41467-026-68700-0 (PMC12960827; doi:10.1038/s41467-026-68700-0)
Supplement: Supplementary file 4 — Source Data [file 41467_2026_68700_MOESM4_ESM.zip › Source Data/Fig1C_AgeExpression.csv]

Group	Behavior	Orig_LV1	Upper_LV1	Lower_LV1	include
Lifespan1	Age	-0.19271213	-0.073356584	-0.25157955	yes
Lifespan2	Age	-0.29703528	-0.23594788	-0.29594043	yes
