# Supplementary material for: The biological role of local and global fMRI BOLD signal variability in multiscale human brain organization
Source: Nat Commun. 2026 Jan 30;17:2189. doi: 10.1038/s41467-026-68700-0 (PMC12960827; doi:10.1038/s41467-026-68700-0)
Supplement: Supplementary file 4 — Source Data [file 41467_2026_68700_MOESM4_ESM.zip › Source Data/Fig8B_simulations.csv]

rMSSD	Condition	Iteration
1.31693731	0.7	1
1.325196534	0.7	2
1.325716766	0.7	3
1.303067136	0.7	4
1.315862048	0.7	5
1.330784745	0.7	6
1.294780906	0.7	7
1.303290611	0.7	8
1.311169779	0.7	9
1.311857466	0.7	10
1.125653361	0.8	1
1.114646074	0.8	2
1.1327727	0.8	3
1.137792227	0.8	4
1.145260249	0.8	5
1.173380035	0.8	6
1.148548204	0.8	7
1.177126424	0.8	8
1.161177257	0.8	9
1.171584638	0.8	10
0.969057054	0.9	1
0.984532483	0.9	2
0.989181739	0.9	3
0.978484427	0.9	4
0.940535498	0.9	5
0.959290206	0.9	6
1.005704213	0.9	7
0.940911863	0.9	8
0.953175558	0.9	9
1.005152816	0.9	10
0.827019393	1	1
0.730655887	1	2
0.767325043	1	3
0.799501785	1	4
0.761631293	1	5
0.799391578	1	6
0.766666522	1	7
0.782965911	1	8
0.736240927	1	9
0.790691294	1	10
0.605629252	1.1	1
0.63526158	1.1	2
0.670116067	1.1	3
0.518747508	1.1	4
0.602285181	1.1	5
0.578379362	1.1	6
0.646006654	1.1	7
0.579399507	1.1	8
0.577352819	1.1	9
0.612004616	1.1	10
0.467453583	1.2	1
0.529328295	1.2	2
0.447735937	1.2	3
0.411534277	1.2	4
0.461818282	1.2	5
0.500372658	1.2	6
0.512923261	1.2	7
0.39118954	1.2	8
0.409041791	1.2	9
0.460920834	1.2	10
0.314278848	1.3	1
0.245283376	1.3	2
0.289330892	1.3	3
0.288511424	1.3	4
0.300439669	1.3	5
0.315356831	1.3	6
0.281836785	1.3	7
0.323819767	1.3	8
0.29028479	1.3	9
0.297042386	1.3	10
0.274277344	1.4	1
0.276056961	1.4	2
0.174000919	1.4	3
0.250821736	1.4	4
0.195118766	1.4	5
0.14668646	1.4	6
0.200402822	1.4	7
0.156486647	1.4	8
0.223200748	1.4	9
0.192985807	1.4	10
0.127920429	1.5	1
0.220717218	1.5	2
0.153531234	1.5	3
0.13779473	1.5	4
0.203527202	1.5	5
0.180485572	1.5	6
0.220126652	1.5	7
0.180796053	1.5	8
0.166469981	1.5	9
0.175013483	1.5	10
